# Supplementary material for: Whole exome sequencing identifies novel candidate genes that modify chronic obstructive pulmonary disease susceptibility
Source: Hum Genomics. 2016 Jan 7;10:1. doi: 10.1186/s40246-015-0058-7 (PMC4705629; doi:10.1186/s40246-015-0058-7)
Supplement: Additional file 2: — COPD candidate genes prioritized by the Gene Functional Deficit Score-based TTest and FCBF Analysis. Results from Gene Functional Deficit Score-based t test, FCBF analysis, and induced network modules analysis are shown in different tabs. (XLSX 384 kb) [file 40246_2015_58_MOESM2_ESM.xlsx]

## Sheet: TTest
SwissProt ID	Affected	Control	Total	T-test
DVL2	55	29	84	5.214e-05
AT1B2	59	30	89	8.715e-05
SO1C1	57	27	84	0.0001411
CDN1A	48	18	66	0.000241
CAR14	58	23	81	0.0002458
P5I11	12	0	12	0.0003087
FUT2	52	26	78	0.0003141
COX18	47	17	64	0.0003209
ARSD	54	21	75	0.0003378
ARL15	58	16	74	0.0003592
CNEP1	52	28	80	0.0004503
KPCE	17	1	18	0.0004561
CSF2	29	4	33	0.0004689
MISP	26	3	29	0.0004919
CP2C8	23	5	28	0.0004971
INSM2	62	30	92	0.0006048
ACHA5	46	14	60	0.0006082
TRPV6	25	4	29	0.0006702
MYO1E	48	17	65	0.000675
TMM82	19	1	20	0.0007294
CO056	36	12	48	0.0007403
STX1B	42	13	55	0.0007579
CKLF5	50	15	65	0.0008451
SP9	48	19	67	0.0009338
VSX2	44	10	54	0.001055
CCD61	55	19	74	0.001099
EGLN1	10	0	10	0.001105
K319L	11	0	11	0.001111
AX2R	32	9	41	0.001123
ANS4B	10	0	10	0.001163
CI062	60	30	90	0.001254
ECM2	43	28	71	0.001305
CLD7	52	28	80	0.00137
NEUL3	46	25	71	0.001509
PLXB2	62	29	91	0.001579
RFWD3	54	29	83	0.001633
UBP35	62	30	92	0.001767
BSND	33	7	40	0.001904
XPO4	32	8	40	0.001914
HGS	33	12	45	0.001914
MYH6	52	17	69	0.001999
OR8BC	9	0	9	0.002066
ZBT44	9	0	9	0.002066
UBE2H	9	0	9	0.002066
CLMN	20	2	22	0.002107
AXIN1	57	23	80	0.002192
MAK	57	27	84	0.002283
MS4A3	32	10	42	0.002304
HDX	24	12	36	0.002316
CS054	52	17	69	0.002343
CERS2	33	7	40	0.002348
CG065	31	8	39	0.002458
SEPT4	52	21	73	0.002464
MASTR	59	27	86	0.002489
TXD11	37	12	49	0.002521
SWP70	54	28	82	0.002526
LAMA1	62	30	92	0.002743
IFT88	60	29	89	0.002747
CATB	58	25	83	0.002758
CEBPB	47	16	63	0.002773
TPC10	23	9	32	0.002905
GFY	58	30	88	0.002926
PDLI4	52	27	79	0.002949
GINM1	14	1	15	0.002994
S23IP	53	29	82	0.003031
ATS20	50	22	72	0.003125
MPDZ	44	20	64	0.003165
WISP3	34	9	43	0.00322
MA2B1	49	26	75	0.003282
VAV3	59	30	89	0.003348
MARE1	18	2	20	0.003412
NAGT1	60	24	84	0.003444
FCHO2	45	19	64	0.003469
1A1L2	58	27	85	0.003546
CI066	58	26	84	0.003591
ZN445	32	8	40	0.003636
RTCB	46	16	62	0.003752
FLNA	22	4	26	0.003787
FZD8	8	0	8	0.003837
MANEL	8	0	8	0.003837
RPAP3	8	0	8	0.003837
MEP1B	62	29	91	0.003906
TX261	37	11	48	0.003946
LZTS2	27	7	34	0.004018
NSUN2	57	26	83	0.004191
SIR4	14	1	15	0.004229
NBAS	56	30	86	0.004349
TEFM	15	1	16	0.004358
ZNF10	34	15	49	0.004368
RHG06	21	7	28	0.004396
PCLI1	21	3	24	0.004459
NET1	11	1	12	0.004499
SP130	19	2	21	0.00464
ROM1	62	30	92	0.004667
ZFR2	58	26	84	0.004674
RDM1	10	1	11	0.004719
CQ064	13	1	14	0.004747
ACSF4	56	27	83	0.004758
ZBT45	28	7	35	0.004761
MRGX4	62	30	92	0.004815
PROB1	61	27	88	0.00482
KAP3	50	15	65	0.004827
CBY1	36	13	49	0.004955
MROH6	62	26	88	0.004965
ADCY6	50	19	69	0.004966
TMPS5	58	25	83	0.005076
CA074	18	2	20	0.00508
SMCO4	61	29	90	0.005092
EXT1	28	8	36	0.005157
BC11B	28	5	33	0.005206
DCUP	17	2	19	0.005224
SCAF8	15	2	17	0.005317
RHNO1	32	23	55	0.005379
PKD1	36	8	44	0.005545
PHF7	8	0	8	0.005556
ZN630	51	20	71	0.005587
SORL	62	30	92	0.005593
TRI69	62	30	92	0.005646
IGS10	58	30	88	0.005787
SO1B1	60	30	90	0.005834
NRSN2	17	2	19	0.005903
ENPP5	50	28	78	0.006002
CD027	55	20	75	0.006011
LIPG	23	7	30	0.006234
ACDSB	52	19	71	0.006245
CAPR2	51	27	78	0.006312
RIP	32	11	43	0.006328
CP003	33	9	42	0.006329
DEK	33	9	42	0.006344
TLK1	35	10	45	0.006358
TBX15	32	11	43	0.006497
BSCL2	32	6	38	0.006534
CDHR3	51	25	76	0.006787
CPNE6	25	6	31	0.00689
GSC	11	0	11	0.006937
EMAL5	35	14	49	0.006962
UB2D4	7	0	7	0.007095
PGP	7	0	7	0.007095
RPC9	7	0	7	0.007095
DCA10	7	0	7	0.007095
CF120	7	0	7	0.007095
TGT	7	0	7	0.007095
CDRT4	20	3	23	0.00716
AMERL	7	0	7	0.007204
SMAD6	7	0	7	0.007236
GSLG1	51	27	78	0.007251
KAT6B	18	3	21	0.007307
ELF2	7	0	7	0.007312
KPRB	42	28	70	0.007315
F181B	40	10	50	0.007325
P2Y13	56	30	86	0.007433
KIRR2	62	30	92	0.007467
AN32C	51	22	73	0.007649
NEC1	55	20	75	0.00767
HRG	62	30	92	0.007761
CCR4	40	15	55	0.007769
NADK	48	19	67	0.007808
ABC3F	45	26	71	0.007825
THEM6	53	17	70	0.00788
F149A	62	29	91	0.007987
Z512B	49	24	73	0.008011
C2D1A	57	23	80	0.008277
HYEP	56	24	80	0.008283
SFTPD	54	23	77	0.008311
NR2F6	25	5	30	0.008342
BRCA2	62	30	92	0.008431
CA185	7	0	7	0.008514
COBL1	38	26	64	0.008526
ZN568	50	27	77	0.008576
AB17A	52	20	72	0.008592
KPYR	32	11	43	0.008659
NP1L3	51	21	72	0.008681
NOXIN	46	27	73	0.008717
TCO2	55	24	79	0.008719
MD12L	52	26	78	0.009117
TBC9B	49	22	71	0.009189
GTR4	51	29	80	0.009285
ASPG	62	30	92	0.00929
GALT9	62	30	92	0.009303
FOXL1	7	0	7	0.009317
R3GEF	58	24	82	0.009323
ERD23	37	14	51	0.009357
TNPO1	59	30	89	0.009525
APOC4	49	19	68	0.009578
EPHB6	19	4	23	0.009637
EID3	58	21	79	0.009645
RM12	12	1	13	0.00965
MET14	12	1	13	0.00965
SRP72	37	8	45	0.009661
UN13C	62	30	92	0.009759
DDX27	60	26	86	0.009832
LRC32	62	30	92	0.009856
STAR6	34	17	51	0.009935
SE1L3	7	0	7	0.00996
PDE5A	61	30	91	0.0102
MUSK	44	17	61	0.0102
SUMF2	7	0	7	0.01024
FABD	59	25	84	0.01025
ACSL5	19	3	22	0.01026
MOT8	39	16	55	0.01027
CC105	61	30	91	0.01041
PLXB3	54	29	83	0.01065
ZN283	60	28	88	0.01087
DB119	7	1	8	0.01097
I22R2	7	0	7	0.01098
ZSC31	48	16	64	0.01099
MAGF1	60	28	88	0.01101
PYGL	33	13	46	0.01103
TIGD2	49	13	62	0.01108
VKIND	62	30	92	0.01113
ENPP4	53	28	81	0.01119
PTK6	7	0	7	0.01119
PDPFL	8	0	8	0.01162
GIPC3	22	4	26	0.0121
INMT	62	28	90	0.01214
PROF4	44	15	59	0.01214
BTBDB	36	14	50	0.01215
NTR2	60	24	84	0.01235
OR4KH	48	18	66	0.0124
TLR5	62	30	92	0.01245
UBR7	15	2	17	0.01247
ARAP1	60	27	87	0.01249
ZN750	49	26	75	0.01256
PA1B2	62	30	92	0.01259
SAM15	46	23	69	0.01264
KCNH6	54	28	82	0.01266
KLH40	56	30	86	0.01274
WAPL	62	30	92	0.01283
CU062	62	30	92	0.01284
PMFBP	44	28	72	0.01297
PPAP	58	22	80	0.01303
RMD3	6	0	6	0.01308
PPHLN	6	0	6	0.01308
TAGL2	6	0	6	0.01308
S35A2	6	0	6	0.01308
XPO1	6	0	6	0.01308
MIS12	6	0	6	0.01308
WNT5A	6	0	6	0.01308
S38A3	6	0	6	0.01308
AP2E	6	0	6	0.01308
CTSR1	62	30	92	0.01325
O10J1	62	30	92	0.01325
TNR8	62	30	92	0.01346
TTLL7	6	0	6	0.01346
TMTC1	6	0	6	0.01346
CTL2	60	30	90	0.01348
EPO	6	0	6	0.01348
ACHA3	58	26	84	0.01349
V1AR	53	22	75	0.0135
ETUD1	58	29	87	0.01357
LYSM4	62	30	92	0.01379
PROC	58	15	73	0.01382
NET5	61	30	91	0.01384
FACD2	23	7	30	0.01388
K121L	14	3	17	0.01393
KLH10	60	30	90	0.01397
TPC12	54	29	83	0.01397
SEM4G	52	30	82	0.01401
SO1B7	61	30	91	0.01405
PDLI5	62	30	92	0.01408
EXOC4	52	23	75	0.0141
PLEK	54	29	83	0.01413
MDS1	20	4	24	0.01415
RIPL1	59	30	89	0.0143
SREC	62	30	92	0.01433
CAZA2	25	18	43	0.01436
HXD1	35	9	44	0.01439
INPP	62	29	91	0.01442
TF2H3	43	11	54	0.01443
SPZ1	47	28	75	0.01444
DHX29	23	5	28	0.01446
KHDR2	62	30	92	0.01446
PTC1	57	24	81	0.01448
NAT10	62	30	92	0.01457
IL7RA	59	27	86	0.01461
MMAA	23	5	28	0.01462
ANR32	31	7	38	0.01471
OR7D4	30	8	38	0.01473
URP2	16	3	19	0.01477
CC160	62	30	92	0.01497
DOC2B	60	30	90	0.01497
MTMR6	61	30	91	0.01498
CSF3	37	17	54	0.01512
DCMC	11	1	12	0.01518
DGUOK	14	2	16	0.01538
TRM6	20	4	24	0.01542
CANT1	33	9	42	0.01549
ITIH2	58	24	82	0.01558
TM131	41	15	56	0.01566
SCND3	49	15	64	0.01572
WNK2	61	30	91	0.01576
PDE9A	51	21	72	0.01581
SWAHC	58	27	85	0.01586
TIP	3	8	11	0.01586
TACT	58	21	79	0.016
PI42C	62	30	92	0.0161
TAF2	60	25	85	0.01619
TPP1	31	9	40	0.01626
K0232	11	1	12	0.01632
TRPV5	12	1	13	0.01634
OR7D2	34	12	46	0.01647
CK080	31	12	43	0.01648
ZN414	23	6	29	0.01651
NAA20	15	2	17	0.01665
NRK2	14	2	16	0.01674
IPIL2	12	2	14	0.01676
PD2R2	58	21	79	0.01681
CO9A1	52	26	78	0.01686
ZN527	34	16	50	0.01686
ELMD1	11	1	12	0.0169
IFT46	19	4	23	0.01699
NFIA	34	11	45	0.01706
T11L1	60	27	87	0.01736
HEAT9	21	8	29	0.01752
TF2H4	24	9	33	0.01754
PJA2	61	30	91	0.01763
IKBD	7	0	7	0.01763
PFKAM	34	22	56	0.01768
FMNL	62	30	92	0.01777
AP1S3	6	0	6	0.0178
PCYXL	28	7	35	0.01781
SART3	60	30	90	0.01817
IF4G1	62	29	91	0.0182
KBTB4	6	0	6	0.01828
NTPCR	6	0	6	0.01836
F196B	59	18	77	0.01839
LOXE3	57	23	80	0.0184
KIF23	62	30	92	0.0185
TECT2	50	16	66	0.01854
CD036	62	30	92	0.01857
COPG1	15	2	17	0.01859
ADA2C	15	2	17	0.01859
TRML2	37	14	51	0.01867
SE1L1	8	0	8	0.0187
GAB2	22	8	30	0.01871
RU17	28	18	46	0.01886
DJB13	50	21	71	0.01888
NCKP1	62	28	90	0.01897
STON2	62	29	91	0.01903
TMM80	46	18	64	0.01907
SPEG	62	30	92	0.01916
RHG26	62	30	92	0.0192
C2TA	61	28	89	0.01934
PLAK	61	27	88	0.01945
GRIN2	62	30	92	0.01946
5NT3B	60	29	89	0.01948
T194B	50	24	74	0.01953
O10T2	46	17	63	0.01956
U520	52	25	77	0.01973
F180A	6	0	6	0.01976
BTBDH	21	4	25	0.01977
KIF17	58	28	86	0.01994
BIRC1	55	28	83	0.02003
ITAL	41	14	55	0.02003
CMA1	60	22	82	0.02015
BARX2	27	8	35	0.02018
EYA1	38	12	50	0.02018
AT1A4	58	28	86	0.0202
DOLK	9	1	10	0.02043
TICN3	18	3	21	0.02045
CAD11	60	30	90	0.02054
LYN	8	0	8	0.02054
SEP14	7	0	7	0.02056
S7A13	45	20	65	0.02065
CJ035	53	29	82	0.02083
AT2A2	17	3	20	0.02094
MFAP1	14	2	16	0.02097
GOLI4	18	5	23	0.02121
PTN22	61	30	91	0.02124
FA26F	59	26	85	0.02132
TTL10	39	9	48	0.02135
GBRP	37	13	50	0.02147
COLL2	50	28	78	0.02159
LRFN4	35	14	49	0.02167
CX066	12	2	14	0.02186
SYIC	27	8	35	0.02195
ZN334	7	0	7	0.02199
IGSF5	57	27	84	0.02206
KR161	33	16	49	0.02214
ELOV4	21	7	28	0.02225
OR5R1	59	29	88	0.02227
RAGP1	56	26	82	0.02228
TM159	62	30	92	0.02239
NAA40	46	14	60	0.02245
RD3	9	1	10	0.02249
ILK	50	18	68	0.02257
PAI2	41	17	58	0.0228
ST6B1	24	16	40	0.02284
SIA7A	15	2	17	0.02286
ZN143	17	3	20	0.02295
S6A14	13	3	16	0.02314
GDIA	13	3	16	0.02314
BPIFC	56	26	82	0.02315
MFGM	57	30	87	0.02316
TM260	61	30	91	0.02324
EMR3	60	24	84	0.02364
PI51B	16	3	19	0.02365
DKK1	50	25	75	0.02368
INSL3	51	29	80	0.02369
ABHEB	6	0	6	0.0237
COG5	53	21	74	0.02374
BCL9	51	23	74	0.02377
FRS2	46	16	62	0.02397
AKAP6	62	30	92	0.02403
RNS13	43	19	62	0.02405
TSN4	62	30	92	0.0241
ASCC1	5	0	5	0.0241
RM36	5	0	5	0.0241
POTE1	5	0	5	0.0241
MOCS3	5	0	5	0.0241
REL2	5	0	5	0.0241
DPH7	5	0	5	0.0241
SPAG6	5	0	5	0.0241
F172A	5	0	5	0.0241
CCBE1	5	0	5	0.0241
MAD4	5	0	5	0.0241
CHCH3	5	0	5	0.0241
HINT1	5	0	5	0.0241
SHBG	5	0	5	0.0241
PIAS2	5	0	5	0.0241
CADM1	5	0	5	0.0241
CFLAR	5	0	5	0.0241
SEP12	36	14	50	0.02411
ZBT7B	51	28	79	0.0242
RAVR2	5	0	5	0.02421
ATX7	34	17	51	0.02424
BTBD8	7	0	7	0.02425
NCPR	5	0	5	0.02426
CGAS	62	30	92	0.0243
CNN2	60	30	90	0.02436
HENMT	5	0	5	0.02445
SYMM	5	0	5	0.02445
CCNE1	10	1	11	0.02446
SYT2	50	15	65	0.02449
TPRN	5	0	5	0.02454
CTNB1	5	0	5	0.02454
CLD1	5	0	5	0.02454
EXOS2	5	0	5	0.02454
CADH9	5	0	5	0.02454
NCUG1	44	11	55	0.02457
PLOD2	5	0	5	0.02467
KCNJ1	5	0	5	0.02467
BTBD1	5	0	5	0.02467
INT5	5	0	5	0.02471
HCN1	5	0	5	0.02471
G3BP1	5	0	5	0.02471
VSIG4	9	1	10	0.02472
DTX3L	60	27	87	0.02483
SCML4	62	29	91	0.02491
MGN2	54	17	71	0.02495
TOE1	7	1	8	0.02499
BINCA	24	5	29	0.0251
LRRF1	27	11	38	0.02517
APOH	40	13	53	0.02518
NB5R2	59	29	88	0.02529
IMDH1	34	11	45	0.02531
TRIML	28	13	41	0.02532
MYO1B	62	30	92	0.02533
RGS3	62	28	90	0.02534
T2R13	50	28	78	0.02541
ADAP1	60	30	90	0.02544
GP182	11	1	12	0.02551
DCST2	33	25	58	0.02557
ATOH8	50	27	77	0.02569
IGF1R	44	24	68	0.02572
NFKB2	62	30	92	0.02573
CRYAA	50	25	75	0.02576
HXB6	20	4	24	0.02577
KCNB2	46	25	71	0.02577
ZN474	38	17	55	0.02585
ZN626	62	29	91	0.02603
ATP4B	50	21	71	0.02611
PHOP1	6	1	7	0.02616
F1712	16	16	32	0.0262
PRAME	33	9	42	0.02621
FAN	10	1	11	0.0263
IFNB	41	11	52	0.02632
COPD	19	4	23	0.02633
SRRM5	40	24	64	0.02635
PARP2	17	4	21	0.02667
CRDL1	34	16	50	0.02667
TM214	38	18	56	0.02673
HIPK1	55	23	78	0.02678
BUD13	53	18	71	0.02693
ZFP62	58	30	88	0.02704
TC1D4	42	16	58	0.02708
PCSK4	19	2	21	0.02709
RBM48	4	8	12	0.02714
ZNF34	14	2	16	0.02715
SRTD4	6	0	6	0.02715
ZBT39	10	2	12	0.02723
TEX37	5	0	5	0.02727
SPHK1	30	11	41	0.0273
ZCCHL	17	3	20	0.02744
PDZD4	6	0	6	0.02748
CASP4	62	30	92	0.02751
SOX12	10	1	11	0.02751
ANTR1	14	2	16	0.02759
PCDGB	22	4	26	0.02771
AATF	38	17	55	0.02774
ATS2	62	30	92	0.02777
SWT1	49	23	72	0.02787
HIF1A	13	18	31	0.02803
EYS	62	30	92	0.02809
EMR1	59	29	88	0.02812
KIFA3	33	10	43	0.02813
TEP1	62	30	92	0.02815
MEP1A	35	24	59	0.02817
AMPE	60	27	87	0.02827
CO6A1	51	21	72	0.02832
PDIA4	9	1	10	0.02843
SRTD2	7	0	7	0.02848
PLK3	36	12	48	0.02853
NMDE3	61	30	91	0.02854
BCAT2	21	6	27	0.02861
AUTS2	7	10	17	0.02865
VPP2	58	29	87	0.02909
OXLD1	10	1	11	0.02909
NPT3	41	24	65	0.02921
TIMP2	19	4	23	0.0293
PMF1	38	23	61	0.02932
CLAP1	19	5	24	0.02941
ZN664	8	11	19	0.02942
CS012	57	30	87	0.02945
SSR5	62	30	92	0.0295
TR61B	50	20	70	0.02983
KCNQ1	43	18	61	0.02989
T106C	25	9	34	0.0299
CS035	12	2	14	0.02994
ITIH1	42	18	60	0.02994
MOB3A	43	17	60	0.02999
ZMYM5	62	26	88	0.03004
TM242	13	2	15	0.0301
O2AG1	42	14	56	0.03038
M4A6A	36	10	46	0.0304
FANCG	5	0	5	0.03056
CC124	39	12	51	0.03061
IKZF3	49	18	67	0.03066
CA2D2	11	0	11	0.03074
HYDIN	26	8	34	0.03079
AVR2B	51	26	77	0.03084
EVPLL	48	28	76	0.03087
HEXB	62	30	92	0.03099
CEP44	59	29	88	0.03103
NMD3B	60	30	90	0.03106
PCKGM	62	30	92	0.03115
GALT2	24	7	31	0.03133
ZN786	7	0	7	0.03133
ADIRF	55	23	78	0.03139
I20L2	14	2	16	0.03144
TYW4	20	5	25	0.03157
PIGP	62	30	92	0.03165
GSDMB	49	17	66	0.0317
FBW10	0	5	5	0.0317
UBXN6	52	29	81	0.03175
ALMS1	62	30	92	0.03177
MACF1	62	30	92	0.0318
CL040	20	4	24	0.03182
T2R46	48	21	69	0.03185
GP146	25	21	46	0.0319
PLK1	5	0	5	0.03193
HORN	62	30	92	0.03194
BIRC8	50	20	70	0.03198
DCP1B	53	24	77	0.03206
PKHA1	55	23	78	0.03216
MK06	9	11	20	0.03229
ZPBP2	50	20	70	0.0323
DOC2A	45	14	59	0.03237
VEGFC	62	30	92	0.03244
HHAT	60	30	90	0.03244
C170B	61	29	90	0.03246
TSYL1	47	17	64	0.03268
IKKB	5	0	5	0.03275
C1QBP	5	0	5	0.03276
ZN677	40	24	64	0.03279
HES3	2	6	8	0.03279
ABCA7	62	30	92	0.03281
T22D2	49	21	70	0.03299
ZBT14	59	29	88	0.03307
INO80	9	2	11	0.0332
OSB10	57	29	86	0.03325
ANAG	62	30	92	0.03333
DB114	17	4	21	0.03335
CO2	23	6	29	0.03351
S39A7	26	6	32	0.03351
STA5A	25	8	33	0.03353
ZFY27	13	1	14	0.03356
TANC1	62	30	92	0.03363
GLT10	10	1	11	0.03375
PHLD	62	30	92	0.03382
DIAC	43	18	61	0.03408
PLCE	9	11	20	0.03409
NT5D2	6	0	6	0.03416
DDHD2	33	12	45	0.03432
CENPM	47	22	69	0.03433
JADE3	5	0	5	0.03435
SMAG1	25	15	40	0.03437
SRPK3	26	10	36	0.03449
CCL27	13	3	16	0.03452
ZF69B	34	11	45	0.03466
OR1S1	59	28	87	0.03487
PA24E	9	11	20	0.03505
S6A13	28	9	37	0.03508
SN12L	58	20	78	0.03516
PHC1	58	27	85	0.03521
TSYL4	59	22	81	0.03523
IRS1	31	20	51	0.03523
SCAM5	13	2	15	0.03528
ADCK5	39	23	62	0.03528
B3AT	34	8	42	0.03547
PPP5	21	5	26	0.03553
PPCE	25	8	33	0.03567
PHAX	8	1	9	0.03576
NOP2	7	0	7	0.03577
ERAL1	59	28	87	0.03582
T132E	22	5	27	0.03585
RABE1	49	23	72	0.03585
SNAI1	20	5	25	0.03587
FMR1N	36	15	51	0.036
XRRA1	34	15	49	0.03607
O11G2	62	30	92	0.03614
AOC3	20	6	26	0.0363
PARP4	62	30	92	0.03632
CT173	11	12	23	0.03639
ATX2L	57	22	79	0.03642
SNX15	14	2	16	0.03656
GPR82	57	27	84	0.03662
RM47	17	4	21	0.03672
MEG11	62	30	92	0.03697
ELYS	34	14	48	0.03711
LRC63	19	4	23	0.03718
WDR18	62	30	92	0.03728
PRR14	30	14	44	0.03751
COR1A	52	24	76	0.03783
DNSL3	44	15	59	0.03814
MYO3B	62	30	92	0.03815
E4F1	62	30	92	0.03816
DYH10	62	30	92	0.03818
HSPB2	10	1	11	0.03819
MAL2	10	1	11	0.03819
ANS1B	56	29	85	0.03827
ACL7B	40	22	62	0.03827
KCNQ5	57	26	83	0.03858
CND2	35	19	54	0.0386
PACN1	17	3	20	0.03864
TRI33	62	30	92	0.03866
ZN335	62	30	92	0.03867
LRRN1	62	30	92	0.03867
TAL1	62	30	92	0.03867
FGL2	20	4	24	0.03868
APOA5	13	2	15	0.03869
FBCD1	47	19	66	0.03869
ATS1	60	30	90	0.03876
ZKSC5	11	1	12	0.03879
TIPIN	60	30	90	0.03889
CH048	62	30	92	0.03893
T4S5	54	20	74	0.0391
NUPL1	12	3	15	0.0391
SBNO2	47	24	71	0.03914
PDE8B	50	27	77	0.03916
RES18	31	19	50	0.03938
KCNU1	38	21	59	0.03941
PKH4B	62	30	92	0.03942
ZNF30	56	22	78	0.03946
K0753	48	28	76	0.03956
SHRPN	29	13	42	0.03977
TM129	45	13	58	0.0398
F135B	54	29	83	0.03983
CCD62	5	0	5	0.03983
MON2	60	26	86	0.04005
PEX1	5	7	12	0.04025
PHLP2	29	17	46	0.04032
TRPV3	62	30	92	0.04041
RHG39	17	3	20	0.04046
SYUG	31	17	48	0.04054
PNPH	33	6	39	0.04061
P2RX4	46	22	68	0.04061
LRC4B	36	11	47	0.04062
CC50B	62	28	90	0.04068
HNF6	15	2	17	0.04071
CALR3	61	28	89	0.04074
TCAM1	59	24	83	0.04074
DMP1	53	18	71	0.04078
MTG16	7	1	8	0.04085
PRP18	42	23	65	0.04091
PCYOX	29	9	38	0.04096
ZN599	8	4	12	0.04111
MBTP2	29	11	40	0.04114
AT12A	53	26	79	0.04117
KIF1C	62	29	91	0.04121
S19A3	9	1	10	0.04136
F110A	62	29	91	0.04139
OR1I1	62	30	92	0.04141
PEX16	62	30	92	0.04143
NCOA5	35	20	55	0.04145
TMPS9	60	30	90	0.04147
CLN6	5	0	5	0.04152
TMEM2	46	22	68	0.04165
WWTR1	17	8	25	0.04177
O13J1	48	22	70	0.0418
TSN8	40	23	63	0.04189
CFAI	30	8	38	0.04194
SOCS7	26	9	35	0.04195
RHCE	22	7	29	0.04201
GEMI	6	9	15	0.04222
TMTC4	61	29	90	0.04239
TIF1B	14	14	28	0.04265
CI050	43	16	59	0.0427
IREB2	62	30	92	0.04276
E2F8	20	5	25	0.04283
LMO7	62	30	92	0.04283
EFHC2	9	11	20	0.04287
KPCD	62	30	92	0.04288
LIRB5	43	23	66	0.04299
PAMR1	23	7	30	0.043
ZN549	9	0	9	0.04317
EMSY	44	15	59	0.04321
TX101	29	21	50	0.04328
ZN317	33	14	47	0.04334
FA26D	13	2	15	0.04337
TBX3	13	2	15	0.04337
MOT6	58	26	84	0.04339
TADA1	0	4	4	0.0434
GRDN	1	5	6	0.04349
TCO1	5	8	13	0.04352
GDIR2	62	29	91	0.04366
ZNT4	53	28	81	0.04384
KCNA4	26	7	33	0.04392
HXD4	44	14	58	0.04399
GPI8	62	30	92	0.04407
STAC3	0	4	4	0.04417
VPP4	62	30	92	0.04454
STK24	62	30	92	0.04456
THOC1	62	30	92	0.04456
HXC11	62	30	92	0.04456
CNBP	62	30	92	0.04456
FA26E	4	0	4	0.04456
LAS2	4	0	4	0.04456
ACN9	4	0	4	0.04456
FZD4	4	0	4	0.04456
MGT4A	4	0	4	0.04456
PURA2	4	0	4	0.04456
AMNLS	4	0	4	0.04456
CH058	4	0	4	0.04456
CA216	4	0	4	0.04456
ZC3HA	4	0	4	0.04456
SFRP5	4	0	4	0.04456
TP4A1	4	0	4	0.04456
GPM6A	4	0	4	0.04456
FXR2	4	0	4	0.04456
UAP1	4	0	4	0.04456
ZN420	4	0	4	0.04456
DHC24	4	0	4	0.04456
ASCL2	4	0	4	0.04456
SLMO1	4	0	4	0.04456
GLUC	4	0	4	0.04456
AGO1	4	0	4	0.04456
IF5	4	0	4	0.04456
PHX2B	4	0	4	0.04456
KCNC1	4	0	4	0.04456
SNR25	4	0	4	0.04456
GA45A	4	0	4	0.04456
UB2J2	4	0	4	0.04456
KLH42	4	0	4	0.04456
ACL6B	4	0	4	0.04456
GFOD2	4	0	4	0.04456
TR1L1	4	0	4	0.04456
WDR26	4	0	4	0.04456
NICA	10	1	11	0.04462
ZN696	62	30	92	0.04465
HPBP1	4	0	4	0.04469
PAPD7	4	0	4	0.04476
AP1M1	57	29	86	0.04484
TRPM7	53	23	76	0.04495
KLRG1	44	22	66	0.045
R51A1	4	0	4	0.04503
CCR9	4	0	4	0.04519
CAH4	4	0	4	0.04519
WWP2	59	28	87	0.04531
TFB1M	49	28	77	0.04531
STAC2	4	0	4	0.04531
ZBT18	4	0	4	0.04531
S38AB	4	0	4	0.04531
B3GN9	4	0	4	0.04531
LPAR5	4	0	4	0.04531
PYC	4	0	4	0.04531
HXK4	4	0	4	0.04531
DOK4	4	0	4	0.04531
RL26L	4	0	4	0.04531
PLK2	47	25	72	0.04543
RNF10	4	0	4	0.04547
CDK6	4	0	4	0.04547
TRM1L	4	0	4	0.04547
N2DL3	4	0	4	0.04547
QTRD1	4	0	4	0.04547
RTTN	27	11	38	0.04549
GCYA2	17	4	21	0.04573
RABEK	13	2	15	0.04574
FHIT	27	19	46	0.04601
CLIP4	53	27	80	0.04618
VP9D1	62	30	92	0.04622
FA73B	3	7	10	0.04622
CF223	17	4	21	0.04625
PAK4	15	3	18	0.0463
MLKL	14	3	17	0.04631
I17EL	41	16	57	0.04704
GAS7	30	7	37	0.0471
IDI2	10	10	20	0.04719
EVI1	21	7	28	0.0472
MAP1S	44	21	65	0.04764
AT2L2	4	0	4	0.04768
KPCD2	62	30	92	0.04771
LIPP	62	29	91	0.04776
FA47A	14	7	21	0.04786
UCP3	49	21	70	0.04793
DC8L2	24	22	46	0.04804
TNG6	20	5	25	0.04813
MYLK	62	30	92	0.04822
MROH9	38	19	57	0.04822
EDEM1	62	30	92	0.04824
CP089	56	26	82	0.04827
MFSD6	40	25	65	0.04875
K1731	62	30	92	0.04877
SKOR1	35	13	48	0.04877
CG034	9	1	10	0.04878
MBOA5	13	3	16	0.0488
TCF7	15	3	18	0.04883
BICD1	32	23	55	0.04885
NHRF4	50	27	77	0.04896
OR2M4	59	28	87	0.04915
ARL16	30	11	41	0.04915
DHX9	62	30	92	0.0492
EIF1A	9	1	10	0.0492
CASQ1	9	1	10	0.0492
DEAF1	9	1	10	0.0492
ALAT2	9	1	10	0.0492
S4A8	9	1	10	0.0492
FTMT	6	0	6	0.04934
OZF	41	17	58	0.0494
AIPL1	61	26	87	0.04946
S1PR4	18	3	21	0.04958
SEM4A	16	4	20	0.04964
CPNE1	29	16	45	0.04964
MTA1	62	30	92	0.0497
HME2	60	25	85	0.0497
C1S	27	6	33	0.04976
ZN281	5	11	16	0.04976
RIT2	43	13	56	0.04993

## Sheet: FCBF
SwissProt Id	UniProt Id	average merit	Std. err	average merit - Std. err	Mapped to CPDB	average susceptible score - average resistant score	PubMed MeSH # of articles	PubMed Keyword # of articles
PROC_HUMAN	P04070	0.214	0.009	0.205	Yes	-0.0025431	0	2
BRCA2_HUMAN	P51587	0.204	0.007	0.197	Yes	0.0545593	0	0
DVL2_HUMAN	O14641	0.188	0.009	0.179	Yes	-0.0610034	0	1
SEM4G_HUMAN	Q9NTN9	0.179	0.006	0.173	Yes	-0.00851923	0	0
ARSD_HUMAN	P51689	0.178	0.008	0.17	Yes	0.0719597	0	6
LAMA1_HUMAN	P25391	0.147	0.007	0.14	Yes	0.119999	20	39
LUZP4_HUMAN	Q9P127	0.151	0.024	0.127	Yes	0.0723485	0	0
ARL15_HUMAN	Q9NXU5	0.178	0.052	0.126	Yes	0.00476832	0	0
CDN1A_HUMAN	P38936	0.126	0.003	0.123	Yes	0.0314656	4	13
S40A1_HUMAN	Q9NP59	0.126	0.003	0.123	Yes	0.001875	0	0
COX18_HUMAN	Q8N8Q8	0.124	0.013	0.111	Yes	0.0140521	0	0
MCF2L_HUMAN	O15068	0.145	0.035	0.11	Yes	-0.00483252	0	0
TRI69_HUMAN	Q86WT6	0.125	0.02	0.105	Yes	-0.017523	0	0
MATN3_HUMAN	O15232	0.117	0.013	0.104	Yes	0.0090619	0	0
HSPB3_HUMAN	Q12988	0.115	0.017	0.098	Yes	0.00439422	8	13
PROP1_HUMAN	O75360	0.115	0.017	0.098	Yes	-0.00617742	0	0
SFI1_HUMAN	A8K8P3	0.112	0.014	0.098	Yes	-0.0426374	0	0
EFHC2_HUMAN	Q5JST6	0.127	0.031	0.096	Yes	-0.0697566	0	0
MPP9_HUMAN	Q99550	0.114	0.019	0.095	Yes	-0.010936	0	0
PDLI4_HUMAN	P50479	0.115	0.022	0.093	Yes	0.0336356	0	0
GSH1_HUMAN	P48506	0.108	0.016	0.092	Yes	0.0232958	10	13
KLH40_HUMAN	Q2TBA0	0.108	0.016	0.092	Yes	-0.0791906	0	0
TMM82_HUMAN	A0PJX8	0.104	0.013	0.091	No	0.139916	0	0
STON2_HUMAN	Q8WXE9	0.137	0.048	0.089	Yes	0.0213192	0	0
THS7A_HUMAN	Q9UPZ6	0.138	0.051	0.087	Yes	0.0581876	0	0
SP9_HUMAN	P0CG40	0.107	0.02	0.087	No	0.00863213	0	0
HYEP_HUMAN	P07099	0.104	0.02	0.084	Yes	0.0610985	1	1
SO1C1_HUMAN	Q9NYB5	0.106	0.026	0.08	Yes	0.0207554	0	0
KLHL5_HUMAN	Q96PQ7	0.122	0.043	0.079	Yes	0.00539098	0	0
UVSSA_HUMAN	Q2YD98	0.12	0.043	0.077	Yes	-0.0121024	0	0
AT1B2_HUMAN	P14415	0.102	0.025	0.077	Yes	-0.0110311	0	0
MA2B1_HUMAN	O00754	0.124	0.048	0.076	Yes	-0.0388641	0	0
TM214_HUMAN	Q6NUQ4	0.091	0.017	0.074	Yes	0.0466383	0	0
PMFBP_HUMAN	Q8TBY8	0.092	0.041	0.051	Yes	-0.0460844	0	0
PLAK_HUMAN	P14923	0.099	0.05	0.049	Yes	-0.0339377	0	0
RU17_HUMAN	P08621	0.084	0.038	0.046	Yes	-0.0119048	0	0
TRPV5_HUMAN	Q9NQA5	0.085	0.039	0.046	Yes	0.0416667	0	0
XPO4_HUMAN	Q9C0E2	0.082	0.042	0.04	Yes	0.00539062	0	0
SORL_HUMAN	Q92673	0.084	0.045	0.039	Yes	0.0210323	0	0
FBW10_HUMAN	Q5XX13	0.107	0.071	0.036	Yes	-0.03894	0	0
DOLK_HUMAN	Q9UPQ8	0.068	0.036	0.032	Yes	0.133056	0	0
GRIN2_HUMAN	O60269	0.103	0.071	0.032	Yes	0.0509026	0	0
SC5AC_HUMAN	Q1EHB4	0.081	0.049	0.032	Yes	0.00930914	0	0
DOC2A_HUMAN	Q14183	0.074	0.043	0.031	Yes	0.0074127	0	0
SNPH_HUMAN	O15079	0.072	0.048	0.024	Yes	0.0141877	0	0
PAR6B_HUMAN	Q9BYG5	0.07	0.048	0.022	Yes	0.0358273	0	0
KPRB_HUMAN	O60256	0.057	0.036	0.021	Yes	-0.00633929	0	0
IF4G1_HUMAN	Q04637	0.084	0.066	0.018	Yes	0.0643382	0	0
OR6C2_HUMAN	Q9NZP2	0.079	0.061	0.018	Yes	-0.113795	0	0
ACSF4_HUMAN	Q4L235	0.08	0.064	0.016	No	0.0631555	0	0
RHG06_HUMAN	O43182	0.057	0.046	0.011	Yes	0.0213	0	0
TPC10_HUMAN	P48553	0.061	0.05	0.011	Yes	0.0314551	0	0
IL7RA_HUMAN	P16871	0.062	0.053	0.009	Yes	0.0835458	1	1
CB076_HUMAN	Q3KRA6	0.056	0.048	0.008	Yes	-0.00192857	0	0
CI062_HUMAN	Q8N4C0	0.055	0.048	0.007	No	-0.0579467	0	0
FUT2_HUMAN	Q10981	0.075	0.069	0.006	Yes	0.0305769	0	0
SIAL_HUMAN	P21815	0.081	0.078	0.003	Yes	-0.0357597	0	0
CSF3_HUMAN	P09919	0.038	0.036	0.002	Yes	0.0119833	8	14
VP37C_HUMAN	A5D8V6	0.051	0.051	0	Yes	0.0230736	0	0
KPCD3_HUMAN	O94806	0.07	0.071	-0.001	Yes	0.0241167	0	0
HGS_HUMAN	O14964	0.047	0.051	-0.004	Yes	0.026458	7	24
CCBE1_HUMAN	Q6UXH8	0.001	0.005	-0.004	Yes	0.0125	0	0
ECM2_HUMAN	O94769	0.066	0.071	-0.005	No	-0.058874	0	0
SPAG6_HUMAN	O75602	0.001	0.006	-0.005	Yes	0.015	0	0
AHSA1_HUMAN	O95433	0.051	0.056	-0.005	Yes	-0.00105263	55	128
CASP6_HUMAN	P55212	0.001	0.007	-0.006	Yes	-0.0125	2	2
T194B_HUMAN	A6NFY4	0.001	0.007	-0.006	Yes	0.011	0	0
ZN334_HUMAN	Q9HCZ1	0.001	0.007	-0.006	Yes	0.01655	0	0
ADA2C_HUMAN	P18825	0.001	0.008	-0.007	Yes	0.0025	0	0
COAC_HUMAN	Q96CD2	0.001	0.008	-0.007	Yes	-0.00410484	0	1
OR4D9_HUMAN	Q8NGE8	0.001	0.008	-0.007	Yes	0.0259639	0	0
PEX13_HUMAN	Q92968	0.001	0.008	-0.007	Yes	-0.0003125	0	0
RNFT2_HUMAN	Q96EX2	0.001	0.008	-0.007	Yes	0.008125	0	0
STX1B_HUMAN	P61266	0.001	0.008	-0.007	Yes	0.00714286	0	0
ACOT9_HUMAN	Q9Y305	0.001	0.009	-0.008	Yes	0.0146559	0	0
ALAT2_HUMAN	Q8TD30	0.001	0.009	-0.008	Yes	-1.73472e-18	0	0
AMGO2_HUMAN	Q86SJ2	0.001	0.009	-0.008	Yes	-0.00729425	0	0
ATP4A_HUMAN	P20648	0.001	0.009	-0.008	Yes	0.00351573	3	21
CBPA3_HUMAN	P15088	0.001	0.009	-0.008	Yes	0.00342787	0	0
COLL1_HUMAN	A2RUU4	0.001	0.009	-0.008	No	-0.00137321	0	0
DCST1_HUMAN	Q5T197	0.036	0.044	-0.008	Yes	0.00118875	0	0
KCE1L_HUMAN	Q9UJ90	0.001	0.009	-0.008	Yes	0.0784701	0	0
LRC4B_HUMAN	Q9NT99	0.001	0.009	-0.008	No	0.0110513	0	0
MS4A3_HUMAN	Q96HJ5	0.001	0.009	-0.008	Yes	0.00976563	0	0
OR8BC_HUMAN	Q8NGG6	0.001	0.009	-0.008	Yes	0.109	0	0
PDIA4_HUMAN	P13667	0.001	0.009	-0.008	Yes	0.0193889	0	0
RPC9_HUMAN	O75575	0.002	0.01	-0.008	Yes	0.01375	0	0
S4A4_HUMAN	Q9Y6R1	0.001	0.009	-0.008	Yes	0.0030978	0	0
S4A8_HUMAN	Q2Y0W8	0.001	0.009	-0.008	Yes	-1.73472e-18	0	0
SP3_HUMAN	Q02447	0.001	0.009	-0.008	Yes	-0.102305	1	2
SYT2_HUMAN	Q8N9I0	0.001	0.009	-0.008	Yes	0.00175	0	0
ZN383_HUMAN	Q8NA42	0.001	0.009	-0.008	Yes	0.00416667	0	0
ABL1_HUMAN	P00519	0.001	0.01	-0.009	Yes	0.00921146	1	3
ABT1_HUMAN	Q9ULW3	0.001	0.01	-0.009	Yes	0.000705329	0	0
ANR44_HUMAN	Q8N8A2	0.001	0.01	-0.009	Yes	0.00789286	0	0
APC4_HUMAN	Q9UJX5	0.001	0.01	-0.009	Yes	0.00335531	0	0
APOP1_HUMAN	Q96IL0	0.001	0.01	-0.009	Yes	0.00555781	0	0
BAI3_HUMAN	O60242	0.001	0.01	-0.009	Yes	0.00232252	0	0
BN3D2_HUMAN	Q7Z5W3	0.001	0.01	-0.009	Yes	0.0050119	0	0
CC185_HUMAN	Q8N715	0.001	0.01	-0.009	Yes	0.0693395	0	0
CCNE1_HUMAN	P24864	0.001	0.01	-0.009	Yes	0.01125	0	0
CCNY_HUMAN	Q8ND76	0.001	0.01	-0.009	Yes	-0.012236	0	0
CHERP_HUMAN	Q8IWX8	0.001	0.01	-0.009	Yes	0.00329301	0	0
CNTN5_HUMAN	O94779	0.001	0.01	-0.009	Yes	0.0106397	0	0
CRGD_HUMAN	P07320	0.001	0.01	-0.009	Yes	-0.00703753	0	0
CTSR1_HUMAN	Q8NEC5	0.001	0.01	-0.009	Yes	0.0131801	0	0
DB127_HUMAN	Q9H1M4	0.001	0.01	-0.009	Yes	0.122694	0	0
DCP1B_HUMAN	Q8IZD4	0.001	0.01	-0.009	Yes	0.120545	0	0
DCP2_HUMAN	Q8IU60	0.001	0.01	-0.009	Yes	-0.00712634	0	0
ELMD1_HUMAN	Q8N336	0.001	0.01	-0.009	Yes	-1.73472e-18	0	0
FAN_HUMAN	Q92636	0.001	0.01	-0.009	Yes	0.00376	1	4
FBX17_HUMAN	Q96EF6	0.001	0.01	-0.009	Yes	0.0117477	0	0
FLNA_HUMAN	P21333	0.001	0.01	-0.009	Yes	0.0121284	0	0
GPR21_HUMAN	Q99679	0.001	0.01	-0.009	Yes	-0.0125	0	0
IL31_HUMAN	Q6EBC2	0.001	0.01	-0.009	No	-1.73472e-18	1	1
IMPG2_HUMAN	Q9BZV3	0.001	0.01	-0.009	Yes	-0.00237283	0	0
K0232_HUMAN	Q92628	0.001	0.01	-0.009	Yes	0.000895455	0	0
KAT6B_HUMAN	Q8WYB5	0.001	0.01	-0.009	Yes	0.111847	0	0
LANC3_HUMAN	Q6ZV70	0.001	0.01	-0.009	No	0.0188932	0	0
MFS11_HUMAN	O43934	0.001	0.01	-0.009	Yes	-0.0125	0	0
MMRN2_HUMAN	Q9H8L6	0.001	0.01	-0.009	Yes	0.00124274	0	0
NAGT1_HUMAN	Q5TF39	0.001	0.01	-0.009	Yes	0.0317083	0	0
NAT8_HUMAN	Q9UHE5	0.001	0.01	-0.009	Yes	0.00877782	0	0
PANK4_HUMAN	Q9NVE7	0.001	0.01	-0.009	Yes	0.00352472	0	0
PCDG7_HUMAN	Q9Y5G6	0.001	0.01	-0.009	Yes	0.0127332	0	0
PGTA_HUMAN	Q92696	0.001	0.01	-0.009	Yes	0.014125	0	0
PIGC_HUMAN	Q92535	0.001	0.01	-0.009	Yes	-0.00411362	0	0
PR38B_HUMAN	Q5VTL8	0.001	0.01	-0.009	Yes	-0.0141667	0	0
PYR1_HUMAN	P27708	0.001	0.01	-0.009	Yes	0.00596364	24	67
RM30_HUMAN	Q8TCC3	0.001	0.01	-0.009	Yes	-0.00594212	0	0
S36A4_HUMAN	Q6YBV0	0.001	0.01	-0.009	No	-0.09125	0	0
SCAF8_HUMAN	Q9UPN6	0.001	0.01	-0.009	Yes	0.0253233	0	0
SCIMP_HUMAN	Q6UWF3	0.001	0.01	-0.009	Yes	-0.00375288	0	0
SCO2_HUMAN	O43819	0.001	0.01	-0.009	Yes	-0.0507481	0	1
SEM4A_HUMAN	Q9H3S1	0.001	0.01	-0.009	Yes	0.0085125	0	0
SRGP3_HUMAN	O43295	0.001	0.01	-0.009	Yes	-0.0009375	0	0
SYUG_HUMAN	O76070	0.001	0.01	-0.009	Yes	-0.0664182	0	0
TACT_HUMAN	P40200	0.001	0.01	-0.009	Yes	-0.000164204	0	3
TMC5_HUMAN	Q6UXY8	0.001	0.01	-0.009	Yes	0.0158304	0	0
TNR25_HUMAN	Q93038	0.001	0.01	-0.009	Yes	0.0428083	0	0
TRI33_HUMAN	Q9UPN9	0.001	0.01	-0.009	Yes	-0.0098172	0	0
TS1R3_HUMAN	Q7RTX0	0.001	0.01	-0.009	Yes	0.00760952	0	0
UBXN6_HUMAN	Q9BZV1	0.001	0.01	-0.009	Yes	-0.00574271	0	0
ZN445_HUMAN	P59923	0.001	0.01	-0.009	Yes	0.0277188	0	0
ASB18_HUMAN	Q6ZVZ8	0.001	0.011	-0.01	Yes	-0.0020929	0	0
CC017_HUMAN	Q6NW34	0.001	0.011	-0.01	Yes	0.00920037	0	0
CEBPB_HUMAN	P17676	0.001	0.011	-0.01	Yes	0.00723072	7	28
CXA10_HUMAN	Q969M2	0.001	0.011	-0.01	Yes	-0.158604	0	0
EMAL1_HUMAN	O00423	0.001	0.011	-0.01	Yes	0.0107926	0	0
EMAL5_HUMAN	Q05BV3	0.001	0.011	-0.01	Yes	0.0322286	0	0
ETUD1_HUMAN	Q7Z2Z2	0.001	0.011	-0.01	Yes	0.0353216	0	0
GTR8_HUMAN	Q9NY64	0.001	0.011	-0.01	Yes	0.00575	0	0
KIF1C_HUMAN	O43896	0.001	0.011	-0.01	Yes	0.00865214	0	0
MED16_HUMAN	Q9Y2X0	0.001	0.011	-0.01	Yes	0.0175612	0	0
NETR_HUMAN	P56730	0.001	0.011	-0.01	No	-0.0352106	0	0
PROD_HUMAN	O43272	0.001	0.011	-0.01	Yes	-0.00428726	0	0
PRR32_HUMAN	B1ATL7	0.001	0.011	-0.01	No	0.0242473	0	0
PX11C_HUMAN	Q96HA9	0.001	0.011	-0.01	Yes	0.0235831	0	0
S6A13_HUMAN	Q9NSD5	0.001	0.011	-0.01	Yes	0.0197365	0	0
TMC7_HUMAN	Q7Z402	0.001	0.011	-0.01	Yes	0.00549851	0	0
ABCB9_HUMAN	Q9NP78	0.038	0.048	-0.01	Yes	-0.0141667	0	0
CP2C8_HUMAN	P10632	0.04	0.05	-0.01	Yes	0.0255587	1	1
PRR14_HUMAN	Q9BWN1	0.032	0.042	-0.01	Yes	0.0680933	0	0
AT12A_HUMAN	P54707	0.001	0.012	-0.011	Yes	0.0082656	3	21
CCR4_HUMAN	P51679	0.001	0.012	-0.011	Yes	0.0090725	4	7
CDRT4_HUMAN	Q8N9R6	0.002	0.013	-0.011	Yes	0.004125	0	0
CQ064_HUMAN	Q86WR6	0.001	0.012	-0.011	No	0.00192308	0	0
CSF2_HUMAN	P04141	0.002	0.013	-0.011	Yes	0.00830172	11	49
DCA10_HUMAN	Q5QP82	0.002	0.013	-0.011	Yes	0.0125	0	0
ELP1_HUMAN	O95163	0.001	0.012	-0.011	Yes	0.0226544	0	1
ITA1_HUMAN	P56199	0.001	0.012	-0.011	Yes	-0.0154044	0	3
MA2B2_HUMAN	Q9Y2E5	0.001	0.012	-0.011	Yes	0.0121413	0	0
MET14_HUMAN	Q9HCE5	0.002	0.013	-0.011	Yes	-1.73472e-18	0	0
MTMR6_HUMAN	Q9Y217	0.001	0.012	-0.011	Yes	0.0206421	0	0
SP8_HUMAN	Q8IXZ3	0.002	0.013	-0.011	Yes	0.00837777	0	0
TIPIN_HUMAN	Q9BVW5	0.002	0.013	-0.011	Yes	0.0131983	0	0
TM131_HUMAN	Q92545	0.001	0.012	-0.011	Yes	0.00858455	0	0
TMPS5_HUMAN	Q9H3S3	0.001	0.012	-0.011	Yes	0.0359741	0	0
TPIP1_HUMAN	Q9HCN2	0.001	0.012	-0.011	Yes	0.045695	0	0
TRPV3_HUMAN	Q8NET8	0.001	0.012	-0.011	Yes	0.0530827	0	0
ZFY27_HUMAN	Q5T4F4	0.001	0.012	-0.011	Yes	0.0148154	0	0
ZN626_HUMAN	Q68DY1	0.001	0.012	-0.011	Yes	-0.00890573	0	0
ZNF10_HUMAN	P21506	0.001	0.012	-0.011	Yes	0.0271853	0	0
CX057_HUMAN	Q6NSI4	0.034	0.046	-0.012	Yes	-0.03375	0	0
FPGT_HUMAN	O14772	0.035	0.047	-0.012	Yes	-0.01375	0	0
ABLM1_HUMAN	O14639	0.001	0.013	-0.012	Yes	-0.0141089	0	0
ACDSB_HUMAN	P45954	0.001	0.013	-0.012	Yes	0.00937753	0	0
AKIP1_HUMAN	Q9NQ31	0.001	0.013	-0.012	Yes	-0.0191533	0	0
AN32C_HUMAN	O43423	0.002	0.014	-0.012	Yes	0.0387368	0	0
APOC4_HUMAN	P55056	0.002	0.014	-0.012	Yes	0.0456115	0	0
ATS19_HUMAN	Q8TE59	0.001	0.013	-0.012	Yes	-0.0166505	0	0
BPIB3_HUMAN	P59826	0.001	0.013	-0.012	Yes	0.0420146	0	0
CA074_HUMAN	Q96LT6	0.002	0.014	-0.012	No	0.005	0	0
CDHR3_HUMAN	Q6ZTQ4	0.001	0.013	-0.012	No	0.0607214	0	0
CO8G_HUMAN	P07360	0.001	0.013	-0.012	Yes	0.0197372	0	0
CP4AM_HUMAN	Q5TCH4	0.001	0.013	-0.012	Yes	-0.0454615	0	0
DIP2A_HUMAN	Q14689	0.001	0.013	-0.012	Yes	0.00789467	0	0
DNSL3_HUMAN	Q13609	0.002	0.014	-0.012	Yes	0.0282692	0	0
EGLN1_HUMAN	Q9GZT9	0.002	0.014	-0.012	Yes	0.015	0	1
EPHB6_HUMAN	O15197	0.002	0.014	-0.012	Yes	0.0886974	0	1
FA47C_HUMAN	Q5HY64	0.002	0.014	-0.012	No	0.00727813	0	0
FNDC1_HUMAN	Q4ZHG4	0.002	0.014	-0.012	No	0.111053	0	0
GINM1_HUMAN	Q9NU53	0.001	0.013	-0.012	Yes	5.20417e-18	0	0
GTR9_HUMAN	Q9NRM0	0.001	0.013	-0.012	Yes	0.0616683	0	0
HPS4_HUMAN	Q9NQG7	0.001	0.013	-0.012	Yes	0.0187873	0	0
MCM9_HUMAN	Q9NXL9	0.001	0.013	-0.012	Yes	0.0126676	0	0
MD12L_HUMAN	Q86YW9	0.001	0.013	-0.012	Yes	0.0203433	0	0
MMAA_HUMAN	Q8IVH4	0.001	0.013	-0.012	Yes	0.00156522	0	0
MOK_HUMAN	Q9UQ07	0.001	0.013	-0.012	Yes	-0.20018	9	16
MPDZ_HUMAN	O75970	0.001	0.013	-0.012	Yes	0.0228523	0	0
MTL5_HUMAN	Q9Y4I5	0.001	0.013	-0.012	No	-0.0996206	0	0
NCKX3_HUMAN	Q9HC58	0.001	0.013	-0.012	Yes	-0.0133164	0	0
NRDC_HUMAN	O43847	0.001	0.013	-0.012	Yes	-0.0675574	0	0
NUP88_HUMAN	Q99567	0.001	0.013	-0.012	Yes	0.0286411	0	0
OXYR_HUMAN	P30559	0.001	0.013	-0.012	Yes	0.0051644	0	0
PIHD1_HUMAN	Q9NWS0	0.001	0.013	-0.012	Yes	-0.0260244	0	0
PYGL_HUMAN	P06737	0.001	0.013	-0.012	Yes	0.0146324	0	0
RPB2_HUMAN	P30876	0.001	0.013	-0.012	Yes	-0.00558954	0	0
RXRG_HUMAN	P48443	0.001	0.013	-0.012	Yes	-0.00729167	0	0
SAM11_HUMAN	Q96NU1	0.001	0.013	-0.012	No	0.0160499	0	0
SCN3A_HUMAN	Q9NY46	0.001	0.013	-0.012	Yes	-0.00433007	0	0
SHD_HUMAN	Q96IW2	0.001	0.013	-0.012	Yes	-0.00948613	0	0
SIR4_HUMAN	Q9Y6E7	0.001	0.013	-0.012	Yes	0.000121429	0	0
SMYD1_HUMAN	Q8NB12	0.001	0.013	-0.012	Yes	-0.0149828	0	0
SNX33_HUMAN	Q8WV41	0.001	0.013	-0.012	Yes	0.00125	0	0
TBCD4_HUMAN	O60343	0.001	0.013	-0.012	Yes	-0.00868199	0	0
TCF19_HUMAN	Q9Y242	0.001	0.013	-0.012	Yes	-0.0274975	0	0
UROM_HUMAN	P07911	0.001	0.013	-0.012	Yes	-0.0133375	0	2
VGLL3_HUMAN	A8MV65	0.001	0.013	-0.012	Yes	-0.065525	0	0
ZN142_HUMAN	P52746	0.001	0.013	-0.012	Yes	-0.0361145	0	0
LRRN1_HUMAN	Q6UXK5	0.032	0.045	-0.013	Yes	0.0103844	0	0
AP2C_HUMAN	Q92754	0.002	0.015	-0.013	Yes	-0.00682331	0	0
CI066_HUMAN	Q5T8R8	0.002	0.015	-0.013	No	0.0970749	0	0
FAAA_HUMAN	P16930	0.002	0.015	-0.013	Yes	-0.044009	0	0
HRH3_HUMAN	Q9Y5N1	0.002	0.015	-0.013	Yes	0.0113636	0	0
KPCE_HUMAN	Q02156	0.002	0.015	-0.013	Yes	1.73472e-18	0	0
O14J1_HUMAN	Q9UGF5	0.002	0.015	-0.013	Yes	-0.00688488	0	0
PCSK4_HUMAN	Q6UW60	0.002	0.015	-0.013	Yes	0.0643974	0	0
PLXB3_HUMAN	Q9ULL4	0.002	0.015	-0.013	Yes	-0.056533	0	0
SP130_HUMAN	Q9H0E3	0.002	0.015	-0.013	Yes	0.00342632	0	0
TANC1_HUMAN	Q9C0D5	0.002	0.015	-0.013	Yes	0.0186882	0	0
AATF_HUMAN	Q9NY61	0.001	0.014	-0.013	Yes	0.00950464	0	0
ALMS1_HUMAN	Q8TCU4	0.001	0.014	-0.013	Yes	0.132001	0	0
FXL19_HUMAN	Q6PCT2	0.003	0.016	-0.013	Yes	0.031057	0	0
LRP2_HUMAN	P98164	0.001	0.014	-0.013	Yes	-0.0423393	0	0
MIS12_HUMAN	Q9H081	0.008	0.021	-0.013	Yes	0.0125	0	0
MROH9_HUMAN	Q5TGP6	0.001	0.014	-0.013	No	0.0233184	0	0
ST6B1_HUMAN	Q6IMI4	0.001	0.014	-0.013	Yes	-0.016276	0	0
TNF13_HUMAN	O75888	0.001	0.014	-0.013	Yes	0.00517554	0	0
WNT5A_HUMAN	P41221	0.007	0.02	-0.013	Yes	0.0125	0	0
ZN549_HUMAN	Q6P9A3	0.004	0.017	-0.013	Yes	0.0235833	0	0
BSCL2_HUMAN	Q96G97	0.005	0.019	-0.014	Yes	0.00466719	0	0
SRCAP_HUMAN	Q6ZRS2	0.004	0.018	-0.014	Yes	0.00405699	0	0
TGT_HUMAN	Q9BXR0	0.005	0.019	-0.014	Yes	0.0125	0	1
ZBT44_HUMAN	Q8NCP5	0.004	0.018	-0.014	Yes	0.0125	0	0
ABCB5_HUMAN	Q2M3G0	0.002	0.016	-0.014	Yes	0.0189863	0	0
ACHA5_HUMAN	P30532	0.002	0.016	-0.014	Yes	0.0409444	3	4
AKAP6_HUMAN	Q13023	0.002	0.016	-0.014	Yes	-0.196752	0	0
CD109_HUMAN	Q6YHK3	0.002	0.016	-0.014	Yes	0.00467527	0	0
CELR1_HUMAN	Q9NYQ6	0.002	0.016	-0.014	Yes	0.120185	0	0
CK095_HUMAN	C9JLR9	0.002	0.016	-0.014	No	-0.00964353	0	0
EFCB5_HUMAN	A4FU69	0.002	0.016	-0.014	Yes	-0.0184653	0	0
KNG1_HUMAN	P01042	0.002	0.016	-0.014	Yes	0.0271479	4	24
PA24A_HUMAN	P47712	0.002	0.016	-0.014	Yes	-0.0016838	0	2
PLA2R_HUMAN	Q13018	0.002	0.016	-0.014	Yes	0.0539367	0	1
S12A7_HUMAN	Q9Y666	0.002	0.016	-0.014	Yes	0.00325839	0	0
S2547_HUMAN	Q6Q0C1	0.002	0.016	-0.014	Yes	0.00404262	0	0
S52A3_HUMAN	Q9NQ40	0.002	0.016	-0.014	Yes	-0.0142314	0	0
SURF1_HUMAN	Q15526	0.002	0.016	-0.014	Yes	-0.00625	0	0
TC1D4_HUMAN	Q5JR98	0.002	0.016	-0.014	Yes	0.0170015	0	0
UBP16_HUMAN	Q9Y5T5	0.002	0.016	-0.014	Yes	-0.0978333	0	0
FCHO2_HUMAN	Q0JRZ9	0.003	0.017	-0.014	Yes	0.0427142	0	0
KPYR_HUMAN	P30613	0.026	0.04	-0.014	Yes	0.0110391	0	0
R3GEF_HUMAN	Q8TBN0	0.003	0.017	-0.014	Yes	0.0126147	0	0
SFTPD_HUMAN	P35247	0.003	0.017	-0.014	Yes	0.0238069	19	32
5NT1B_HUMAN	Q96P26	0.003	0.018	-0.015	Yes	-0.0909129	0	0
CLMN_HUMAN	Q96JQ2	0.003	0.018	-0.015	Yes	0.003875	0	0
FCG2A_HUMAN	P12318	0.003	0.018	-0.015	Yes	-0.26835	0	1
GSC_HUMAN	P56915	0.003	0.018	-0.015	Yes	0.150886	0	0
TEFM_HUMAN	Q96QE5	0.005	0.02	-0.015	Yes	0.003	0	0
VAV3_HUMAN	Q9UKW4	0.003	0.018	-0.015	Yes	-0.0309007	0	0
ATS2_HUMAN	O95450	0.002	0.017	-0.015	Yes	0.0180231	0	0
GPSM1_HUMAN	Q86YR5	0.002	0.017	-0.015	Yes	0.173148	0	0
UBP35_HUMAN	Q9P2H5	0.002	0.017	-0.015	Yes	0.0542931	0	0
GP2_HUMAN	P55259	0.021	0.037	-0.016	Yes	0.00832707	0	1
ACL7B_HUMAN	Q9Y614	0.004	0.02	-0.016	Yes	0.0277218	0	0
ATS1_HUMAN	Q9UHI8	0.003	0.019	-0.016	Yes	-0.029055	0	0
DYH3_HUMAN	Q8TD57	0.003	0.019	-0.016	Yes	-0.0409165	0	0
GFY_HUMAN	I3L273	0.025	0.041	-0.016	No	-0.0149138	0	0
IGS10_HUMAN	Q6WRI0	0.004	0.02	-0.016	Yes	-0.0757498	0	0
IKBL1_HUMAN	Q9UBC1	0.002	0.018	-0.016	Yes	0.00836	0	0
INSM2_HUMAN	Q96T92	0.004	0.02	-0.016	Yes	0.00258065	0	0
O2AK2_HUMAN	Q8NG84	0.002	0.018	-0.016	Yes	-0.0362134	0	0
PCD16_HUMAN	Q96JQ0	0.002	0.018	-0.016	Yes	-0.0436051	0	0
PEX1_HUMAN	O43933	0.002	0.018	-0.016	Yes	-0.0306929	0	0
SYNJ2_HUMAN	O15056	0.002	0.018	-0.016	Yes	0.0238212	0	0
TITIN_HUMAN	Q8WZ42	0.002	0.018	-0.016	Yes	0.0666102	4	5
UBP14_HUMAN	P54578	0.007	0.023	-0.016	Yes	-0.00712366	0	1
VSX2_HUMAN	P58304	0.033	0.049	-0.016	Yes	0.00477273	0	0
SV421_HUMAN	Q4FZB7	0.005	0.022	-0.017	Yes	-0.00129839	0	0
ASB3_HUMAN	Q9Y575	0.003	0.02	-0.017	Yes	0.00341721	0	0
CND2_HUMAN	Q15003	0.003	0.02	-0.017	Yes	-0.0226147	0	0
FA47A_HUMAN	Q5JRC9	0.017	0.034	-0.017	No	0.0538107	0	0
GDPD5_HUMAN	Q8WTR4	0.004	0.021	-0.017	Yes	0.00893898	0	0
UN13C_HUMAN	Q8NB66	0.003	0.02	-0.017	No	0.0232297	0	0
APBA1_HUMAN	Q02410	0.025	0.043	-0.018	Yes	-0.008125	0	0
AX2R_HUMAN	Q3ZCQ2	0.012	0.03	-0.018	Yes	0.0903021	0	0
DB125_HUMAN	Q8N687	0.008	0.026	-0.018	Yes	-0.00479391	0	0
K319L_HUMAN	Q8IZA0	0.027	0.045	-0.018	Yes	0.015	0	0
LIPI_HUMAN	Q6XZB0	0.008	0.026	-0.018	Yes	-0.000458333	0	0
NLGN1_HUMAN	Q8N2Q7	0.008	0.026	-0.018	Yes	-0.0074628	0	0
ANS4B_HUMAN	Q8N8V4	0.022	0.04	-0.018	Yes	0.0135	1	1
MELT_HUMAN	Q14D04	0.007	0.025	-0.018	Yes	-0.0129376	1	1
MEP1B_HUMAN	Q16820	0.032	0.05	-0.018	Yes	0.0223085	0	0
TIP_HUMAN	Q8TB96	0.007	0.025	-0.018	Yes	-0.0003125	3	26
TXD11_HUMAN	Q6PKC3	0.013	0.031	-0.018	Yes	0.00855293	0	0
UBE2H_HUMAN	P62256	0.01	0.028	-0.018	Yes	0.0125	0	0
CO056_HUMAN	Q8N910	0.025	0.044	-0.019	No	0.120764	0	0
CAR14_HUMAN	Q9BXL6	0.004	0.023	-0.019	Yes	0.11039	0	0
ERRFI_HUMAN	Q9UJM3	0.021	0.04	-0.019	Yes	-0.0440625	0	1
IFT88_HUMAN	Q13099	0.007	0.026	-0.019	Yes	-0.028912	0	0
LCORL_HUMAN	Q8N3X6	0.02	0.039	-0.019	Yes	-0.0858333	0	0
NET1_HUMAN	O95631	0.011	0.03	-0.019	Yes	0.00931818	0	0
RFWD3_HUMAN	Q6PCD5	0.02	0.039	-0.019	Yes	-0.0440932	0	0
ZN527_HUMAN	Q8NB42	0.008	0.027	-0.019	No	0.19491	0	0
KCTD7_HUMAN	Q96MP8	0.023	0.042	-0.019	Yes	-0.0125	0	0
NACA2_HUMAN	Q9H009	0.022	0.041	-0.019	Yes	-0.202894	0	0
ANGL5_HUMAN	Q86XS5	0.016	0.036	-0.02	Yes	0.00457258	0	0
DJB13_HUMAN	P59910	0.01	0.03	-0.02	No	0.0137185	0	0
LRC32_HUMAN	Q14392	0.034	0.054	-0.02	Yes	0.0184446	0	0
AXIN1_HUMAN	O15169	0.008	0.028	-0.02	Yes	0.0165201	0	0
BNC2_HUMAN	Q6ZN30	0.012	0.032	-0.02	Yes	-0.00833636	0	0
CA2D2_HUMAN	Q9NY47	0.021	0.041	-0.02	Yes	0.0264545	0	0
DHX58_HUMAN	Q96C10	0.005	0.025	-0.02	Yes	-0.0313106	0	0
PLXB2_HUMAN	O15031	0.004	0.024	-0.02	Yes	0.0642009	0	0
PP2D1_HUMAN	A8MPX8	0.003	0.023	-0.02	Yes	0.0335996	0	0
RET_HUMAN	P07949	0.005	0.025	-0.02	Yes	-0.00853763	2	4
SBNO2_HUMAN	Q9Y2G9	0.003	0.023	-0.02	Yes	-0.0349645	0	0
TTL10_HUMAN	Q6ZVT0	0.012	0.032	-0.02	Yes	0.0115949	0	0
ZN862_HUMAN	O60290	0.003	0.023	-0.02	Yes	-0.00182576	0	0
CMA1_HUMAN	P23946	0.036	0.056	-0.02	Yes	0.0101506	5	11
FA73B_HUMAN	Q7L4E1	0.006	0.027	-0.021	Yes	-0.00032619	0	0
RGS6_HUMAN	P49758	0.009	0.03	-0.021	Yes	-0.0123958	0	0
SN12L_HUMAN	Q6IEE8	0.006	0.027	-0.021	Yes	0.00386422	0	0
AHNK_HUMAN	Q09666	0.008	0.029	-0.021	Yes	-0.124577	0	0
CEA20_HUMAN	Q6UY09	0.007	0.028	-0.021	No	-0.0645183	0	0
NBAS_HUMAN	A2RRP1	0.007	0.028	-0.021	Yes	-0.0714429	0	3
P5I11_HUMAN	O14683	0.026	0.047	-0.021	Yes	0.0125	0	0
TETN_HUMAN	P05452	0.027	0.048	-0.021	Yes	-0.00719329	0	1
MISP_HUMAN	Q8IVT2	0.013	0.034	-0.021	Yes	0.00707308	0	0
FXL22_HUMAN	Q6P050	0.035	0.057	-0.022	Yes	-0.028875	0	0
EREG_HUMAN	O14944	0.007	0.029	-0.022	Yes	0.00625682	2	6
SLIK2_HUMAN	Q9H156	0.007	0.029	-0.022	No	0.00675403	0	0
ZN281_HUMAN	Q9Y2X9	0.013	0.035	-0.022	Yes	-0.00913636	0	0
AT2C2_HUMAN	O75185	0.006	0.029	-0.023	Yes	-0.0129357	0	0
HES3_HUMAN	Q5TGS1	0.007	0.03	-0.023	No	-0.0196583	0	0
KIF17_HUMAN	Q9P2E2	0.013	0.036	-0.023	Yes	-0.0363474	0	0
SNX18_HUMAN	Q96RF0	0.005	0.028	-0.023	Yes	-0.0209437	0	0
CO7A1_HUMAN	Q02388	0.005	0.029	-0.024	Yes	0.0143126	0	0
HECD2_HUMAN	Q5U5R9	0.011	0.036	-0.025	Yes	-0.0024	0	0
DDX31_HUMAN	Q9H8H2	0.01	0.035	-0.025	Yes	0.00729535	0	0
TADA1_HUMAN	Q96BN2	0.01	0.035	-0.025	Yes	-0.1278	0	0
HIF1A_HUMAN	Q16665	0.016	0.042	-0.026	Yes	0.00295769	0	0
MUT7_HUMAN	Q8N9H8	0.043	0.07	-0.027	Yes	0.0341361	0	0
OPRD_HUMAN	P41143	0.043	0.07	-0.027	Yes	-0.00699333	0	0
ZN750_HUMAN	Q32MQ0	0.019	0.049	-0.03	Yes	-0.0206688	0	0
DOCK8_HUMAN	Q8NF50	0.042	0.073	-0.031	Yes	0.0524467	0	0
F196B_HUMAN	A6NMK8	0.046	0.08	-0.034	No	0.00977891	0	0

## Sheet: Network1 (212 interactors)
interactorA_cpdbID	interactorA_name	interactorA_type	interactorA_externalIdentifiers	interactorA_role	interactorB_cpdbID	interactorB_name	interactorB_type	interactorB_externalIdentifiers	interactorB_role	interaction_cpdbIDs	interaction_type	interaction_sourceDBs	interaction_pubmedIds
11881	p-S1981-ATM	protein	chembl:3797;dip:DIP-182N;ensembl:ENSG00000149311;ensembl:ENSP00000278616;ensembl:ENSP00000388058;ensembl:ENST00000278616;ensembl:ENST00000452508;entrez-gene:472;hgnc-id:795;hgnc-symbol:ATM;hprd:06347;humancyc:HS07604-MONOMER;intact:EBI-1059333;intact:EBI-495465;reactome:REACT_1538;reactome:REACT_1614;reactome:REACT_169185;reactome:REACT_18265;reactome:REACT_1924;reactome:REACT_200780;reactome:REA…	activator	1715750	Q6XZB0	protein	entrez-gene:149998;uniprot:LIPI_HUMAN	product	248472	biochemical reaction	Spike
38150	Q02156	protein	chembl:3582;dip:DIP-34186N;ensembl:ENSG00000171132;ensembl:ENSP00000306124;ensembl:ENST00000306156;entrez-gene:5581;hgnc-id:9401;hgnc-symbol:PRKCE;hprd:01500;humancyc:HS10253-MONOMER;intact:EBI-706254;pdb:2WH0;reactome:REACT_11061;reactome:REACT_111064;reactome:REACT_12084;reactome:REACT_12143;reactome:REACT_14797;reactome:REACT_160158;reactome:REACT_19333;reactome:REACT_2202;refseq:NM_005400;ref…	enzyme	11881	p-S1981-ATM	protein	chembl:3797;dip:DIP-182N;ensembl:ENSG00000149311;ensembl:ENSP00000278616;ensembl:ENSP00000388058;ensembl:ENST00000278616;ensembl:ENST00000452508;entrez-gene:472;hgnc-id:795;hgnc-symbol:ATM;hprd:06347;humancyc:HS07604-MONOMER;intact:EBI-1059333;intact:EBI-495465;reactome:REACT_1538;reactome:REACT_1614;reactome:REACT_169185;reactome:REACT_18265;reactome:REACT_1924;reactome:REACT_200780;reactome:REA…	activator	19177;22763;23109;23242;34321	biochemical reaction	BioCarta;HumanCyc;InnateDB;Manual upload;NetPath;PID;PhosphoPOINT;PhosphoSitePlus;Spike	10085140;10207096;10432321;10446219;10521505;10542198;10558990;10575022;10581204;10650954;10660304;10660591;10662544;10679065;10725745;10727406;10751432;10764798;10777545;10803464;10815799;10821277;10845908;10856237;10903740;10909971;10915780;10918587;11002419;11006268;11016927;11018520;11046056;11060298;11071637;11078583;11085926;11123304;11139384;11141475;11160957;11175347;11230338;11238375;112…
2568	TAF1	protein	dip:DIP-147N;ensembl:ENSG00000147133;ensembl:ENSP00000276072;ensembl:ENSP00000362895;ensembl:ENSP00000406549;ensembl:ENST00000276072;ensembl:ENST00000373790;ensembl:ENST00000423759;entrez-gene:6872;hgnc-id:11535;hgnc-symbol:TAF1;hprd:02436;intact:EBI-491289;intact:MINT-1211825;pdb:1EQF;pdb:3AAD;pdb:3UV4;pdb:3UV5;reactome:REACT_1655;reactome:REACT_1788;reactome:REACT_1851;reactome:REACT_2089;react…	transcription factor	236341	P50479	protein	ensembl:ENSG00000131435;ensembl:ENSP00000253754;ensembl:ENSP00000368303;ensembl:ENST00000253754;ensembl:ENST00000379018;entrez-gene:8572;hgnc-id:16501;hprd:04571;intact:EBI-372861;pdb:2EEG;pdb:2V1W;pdb:4Q2O;refseq:NC_000005;refseq:NP_001124499;refseq:NP_003678;uniprot:B2R8U1;uniprot:P50479;uniprot:PDLI4_HUMAN;uniprot:Q53Y39;uniprot:Q96AT8;uniprot:Q9BTW8;uniprot:Q9Y292	product	234862	gene regulatory interaction	BIND	15899964
169397	BRG1/BAF47	complex		transcription factor	160291	P38936	gene	ensembl:ENSG00000124762;entrez-gene:1026;hgnc-id:1784;hprd:00298;intact:EBI-1550784;refseq:NC_000006;refseq:NM_000389;refseq:NP_000380;refseq:NP_001207706;refseq:NP_001207707;refseq:NP_510867;refseq:NT_007592;uniprot:P38936	transcribed gene	23779	gene regulatory interaction	PID	14673169;14729964
1724846	MYC-MAX-MIZ1.complex	complex		repressor	160291	P38936	gene	ensembl:ENSG00000124762;entrez-gene:1026;hgnc-id:1784;hprd:00298;intact:EBI-1550784;refseq:NC_000006;refseq:NM_000389;refseq:NP_000380;refseq:NP_001207706;refseq:NP_001207707;refseq:NP_510867;refseq:NT_007592;uniprot:P38936	transcribed gene	254984	gene regulatory interaction	Spike	15616584
1623272	P52746	gene	entrez-gene:7701;refseq:NM_005081	transcribed gene	577243	P52746	protein	ensembl:ENSG00000115568;ensembl:ENSP00000398798;ensembl:ENSP00000408643;ensembl:ENST00000411696;ensembl:ENST00000449707;entrez-gene:7701;hgnc-id:12927;hprd:04967;intact:EBI-3444189;refseq:NM_005081;refseq:NP_001099007;uniprot:P52746;uniprot:Q92510;uniprot:ZN142_HUMAN	product	237320;237321;237322;241671;243080	gene regulatory interaction	BIND	12808131;14988562
156644	P07949	protein	chembl:2041;dip:DIP-41449N;drugbank:4177;ensembl:ENSG00000165731;ensembl:ENSP00000344798;ensembl:ENSP00000347942;ensembl:ENST00000340058;ensembl:ENST00000355710;entrez-gene:5979;hgnc-id:9967;hgnc-symbol:RET;hprd:01266;humancyc:HS09276-MONOMER;intact:EBI-2480756;intact:EBI-4423689;pdb:1XPD;pdb:2IVS;pdb:2IVT;pdb:2IVU;pdb:2IVV;pdb:2X2K;pdb:2X2L;pdb:2X2M;pdb:2X2U;pdb:4CKI;pdb:4CKJ;pdb:4UX8;refseq:NC_…	enzyme	38150	Q02156	protein	chembl:3582;dip:DIP-34186N;ensembl:ENSG00000171132;ensembl:ENSP00000306124;ensembl:ENST00000306156;entrez-gene:5581;hgnc-id:9401;hgnc-symbol:PRKCE;hprd:01500;humancyc:HS10253-MONOMER;intact:EBI-706254;pdb:2WH0;reactome:REACT_11061;reactome:REACT_111064;reactome:REACT_12084;reactome:REACT_12143;reactome:REACT_14797;reactome:REACT_160158;reactome:REACT_19333;reactome:REACT_2202;refseq:NM_005400;ref…	enzyme	23242	biochemical reaction	BioCarta;InnateDB;NetPath;PID;PhosphoPOINT;PhosphoSitePlus;Spike	10207096;10432321;10446219;10521505;10542198;10660304;10725745;10727406;10764798;10803464;10815799;10845908;10918587;11016927;11046056;11071637;11139384;11141475;11230338;11294897;11322950;11335711;11350938;11369651;11404481;11418668;11429593;11429693;11470914;11494148;11536047;11585385;11602599;11777927;11803465;11850821;11872739;11875080;11922392;11940572;11960378;12075083;12082540;12087100;121…
95684	MYC	protein	dip:DIP-28143N;drugbank:7239;ensembl:ENSG00000136997;ensembl:ENSP00000367207;ensembl:ENST00000377970;entrez-gene:4609;hgnc-id:7553;hgnc-symbol:MYC;hprd:01818;intact:EBI-1058440;intact:EBI-447544;pdb:1A93;pdb:1EE4;pdb:1MV0;pdb:1NKP;pdb:2A93;pdb:2OR9;reactome:REACT_118780;reactome:REACT_120734;reactome:REACT_160243;reactome:REACT_160254;reactome:REACT_200799;reactome:REACT_9029;reactome:REACT_9224;…	transcription factor	1625900	Q9Y242	gene	entrez-gene:6941;refseq:NC_000006;refseq:NM_007109	transcribed gene	237923	gene regulatory interaction	BIND	12808131
1684823	Q6NUQ4	gene	entrez-gene:54867;refseq:NC_000002	transcribed gene	559682	Q6NUQ4	protein	ensembl:ENSG00000119777;ensembl:ENSP00000238788;ensembl:ENSP00000319469;ensembl:ENSP00000384417;ensembl:ENST00000238788;ensembl:ENST00000321326;ensembl:ENST00000404032;entrez-gene:54867;hgnc-id:25983;hprd:07887;intact:EBI-372318;refseq:NC_000002;refseq:NP_001077059;refseq:NP_060197;uniprot:A6NNF2;uniprot:B3KUI9;uniprot:B5MCD8;uniprot:D6W547;uniprot:Q53SW1;uniprot:Q69YH4;uniprot:Q6NUQ4;uniprot:Q6N…	product	246084	gene regulatory interaction	BIND	15988478
371336	Q8NB12	protein	ensembl:ENSG00000115593;entrez-gene:150572;hgnc-id:20986;hprd:06025;intact:EBI-8463848;intact:UNK-5851610;refseq:NP_938015;uniprot:A0AV30;uniprot:A6NE13;uniprot:Q8NB12;uniprot:SMYD1_HUMAN	physical interactor	611167	Q8NCP5	protein	ensembl:ENSG00000196323;ensembl:ENSP00000408079;ensembl:ENSP00000433457;ensembl:ENSP00000434177;ensembl:ENST00000445008;ensembl:ENST00000525842;ensembl:ENST00000530205;entrez-gene:29068;hgnc-id:25001;hprd:13692;intact:EBI-5658292;refseq:NP_001288027;refseq:NP_001288028;refseq:NP_054874;refseq:XP_005271582;uniprot:Q6IPT8;uniprot:Q86VJ7;uniprot:Q86XX5;uniprot:Q8NCP5;uniprot:ZBT44_HUMAN	physical interactor	231285	protein interaction	Biogrid	25416956
59774	GalNAc-MUC1(24-1255)	protein	dip:DIP-41890N;ensembl:ENSG00000185499;ensembl:ENSP00000338983;ensembl:ENSP00000339690;ensembl:ENSP00000342814;ensembl:ENSP00000343482;ensembl:ENSP00000357374;ensembl:ENSP00000357375;ensembl:ENSP00000357377;ensembl:ENSP00000357378;ensembl:ENSP00000357381;ensembl:ENSP00000357383;ensembl:ENSP00000388172;ensembl:ENSP00000481231;ensembl:ENST00000337604;ensembl:ENST00000338684;ensembl:ENST00000342482;…	transcription factor	4265	P38936	protein	dip:DIP-246N;ensembl:ENSG00000124762;ensembl:ENSP00000244741;ensembl:ENSP00000362815;ensembl:ENSP00000384849;ensembl:ENSP00000409259;ensembl:ENSP00000482768;ensembl:ENST00000244741;ensembl:ENST00000373711;ensembl:ENST00000405375;ensembl:ENST00000448526;ensembl:ENST00000615513;entrez-gene:1026;hgnc-id:1784;hgnc-symbol:CDKN1A;hprd:00298;intact:EBI-1799539;intact:EBI-1800051;intact:EBI-375077;pdb:1A…	product	241717	gene regulatory interaction	BIND	15710329
146045	O00754	protein	chembl:4059;ensembl:ENSG00000104774;entrez-gene:4125;hgnc-id:6826;hprd:02007;humancyc:HS02616-MONOMER;refseq:NM_000528;refseq:NP_000519;refseq:NP_001166969;unigene:279854;uniprot:MA2B1_HUMAN;uniprot:O00754;uniprot:O15330;uniprot:Q16680;uniprot:Q93094;uniprot:Q9BW13	enzyme	146046	Alpha mannosidase 6A8B	protein	ensembl:ENSG00000140400;ensembl:ENSP00000267978;ensembl:ENSP00000454589;ensembl:ENSP00000455998;ensembl:ENSP00000457788;ensembl:ENSP00000479988;ensembl:ENST00000267978;ensembl:ENST00000563622;ensembl:ENST00000565683;ensembl:ENST00000569482;ensembl:ENST00000618257;entrez-gene:4123;hgnc-id:6827;hprd:01109;humancyc:HS13830-MONOMER;intact:EBI-348635;refseq:NM_006715;refseq:NP_001243423;refseq:NP_0012…	enzyme	19043	biochemical reaction	HumanCyc
34836	P20648	protein	drugbank:385;ensembl:ENSG00000105675;ensembl:ENSP00000262623;ensembl:ENST00000262623;entrez-gene:495;hgnc-id:819;hprd:00668;humancyc:HS02790-MONOMER;reactome:REACT_26600;refseq:NP_000695;uniprot:ATP4A_HUMAN;uniprot:O00738;uniprot:P20648	physical interactor	236568	Q09666	protein	ensembl:ENSG00000124942;ensembl:ENSP00000257247;ensembl:ENSP00000367263;ensembl:ENST00000257247;ensembl:ENST00000378024;entrez-gene:79026;hgnc-id:347;hgnc-symbol:AHNAK;hprd:14684;intact:EBI-2555881;pdb:4DRW;pdb:4FTG;pdb:4HRG;refseq:NP_001611;refseq:NP_076965;refseq:XP_005274297;refseq:XP_005274298;uniprot:A1A586;uniprot:AHNK_HUMAN;uniprot:Q09666;uniprot:Q9BVU3	physical interactor	201446	protein interaction	Biogrid	17255364
158337	P27708	gene	ensembl:ENSG00000084774;entrez-gene:790;hgnc-id:1424;hprd:06437;intact:EBI-6620396;refseq:NC_000002;refseq:NP_004332;uniprot:P27708	transcribed gene	7067	P27708	protein	dip:DIP-39484N;drugbank:3971;ensembl:ENSG00000084774;ensembl:ENSP00000264705;ensembl:ENST00000264705;entrez-gene:790;entrez-gi:18105007;hgnc-id:1424;hgnc-symbol:CAD;hprd:06437;humancyc:ENSG00000084774-MONOMER;intact:EBI-355504;kegg:hsa:790;pdb:4BY3;pdb:4C6B;pdb:4C6C;pdb:4C6D;pdb:4C6E;pdb:4C6F;pdb:4C6I;pdb:4C6J;pdb:4C6K;pdb:4C6L;pdb:4C6M;pdb:4C6N;pdb:4C6O;pdb:4C6P;pdb:4C6Q;reactome:REACT_1698;reac…	product	24365;26557;26558;58634;239284;239285;239286	gene regulatory interaction	BIND;IntAct;PID	11673469;12177005;12776177;12808131;15988478;17157259;17967894;9811896;9869632
2568	TAF1	protein	dip:DIP-147N;ensembl:ENSG00000147133;ensembl:ENSP00000276072;ensembl:ENSP00000362895;ensembl:ENSP00000406549;ensembl:ENST00000276072;ensembl:ENST00000373790;ensembl:ENST00000423759;entrez-gene:6872;hgnc-id:11535;hgnc-symbol:TAF1;hprd:02436;intact:EBI-491289;intact:MINT-1211825;pdb:1EQF;pdb:3AAD;pdb:3UV4;pdb:3UV5;reactome:REACT_1655;reactome:REACT_1788;reactome:REACT_1851;reactome:REACT_2089;react…	transcription factor	1653171	Q7L4E1	protein	entrez-gene:84895;hgnc-id:23621;refseq:NC_000009;uniprot:FA73B_HUMAN	product	241656	gene regulatory interaction	BIND	15899964
159274	TAp73b (tetramer)	complex		transcription factor	162490	TAp73a (tetramer)/MYC	complex		repressor	23305	gene regulatory interaction	PID	10435630;11804596;11844794;12213815
368122	O95433	protein	ensembl:ENSG00000100591;ensembl:ENSP00000216479;ensembl:ENSP00000440108;ensembl:ENST00000216479;ensembl:ENST00000535854;entrez-gene:10598;hgnc-id:1189;hprd:09768;intact:EBI-448610;pdb:1X53;refseq:NM_012111;refseq:NP_036243;uniprot:AHSA1_HUMAN;uniprot:B2R9L2;uniprot:B4DUR9;uniprot:O95433;uniprot:Q96IL6;uniprot:Q9P060	physical interactor	361672	CSMD2	protein	ensembl:ENSG00000121904;ensembl:ENSP00000241312;ensembl:ENSP00000362478;ensembl:ENSP00000362479;ensembl:ENSP00000362486;ensembl:ENST00000241312;ensembl:ENST00000373380;ensembl:ENST00000373381;ensembl:ENST00000373388;entrez-gene:114784;hgnc-symbol:CSMD2;intact:EBI-1957312;intact:EBI-3962294;refseq:NP_001268885;refseq:NP_443128;uniprot:B1AM50;uniprot:CSMD2_HUMAN;uniprot:E7EUA6;uniprot:Q53TY4;unipro…	physical interactor	251983	protein interaction	Spike	17474147
2296	P47712	protein	chembl:3816;dip:DIP-29464N;drugbank:723;ensembl:ENSG00000116711;ensembl:ENSP00000356436;ensembl:ENST00000367466;entrez-gene:5321;entrez-gi:23943920;hgnc-id:9035;hgnc-symbol:PLA2G4A;hprd:08986;humancyc:HS04039-MONOMER;intact:EBI-1044090;kegg:hsa:5321;pdb:1BCI;pdb:1CJY;pdb:1RLW;reactome:REACT_120722;reactome:REACT_120829;reactome:REACT_120906;reactome:REACT_120977;reactome:REACT_121006;reactome:REA…	enzyme	11881	p-S1981-ATM	protein	chembl:3797;dip:DIP-182N;ensembl:ENSG00000149311;ensembl:ENSP00000278616;ensembl:ENSP00000388058;ensembl:ENST00000278616;ensembl:ENST00000452508;entrez-gene:472;hgnc-id:795;hgnc-symbol:ATM;hprd:06347;humancyc:HS07604-MONOMER;intact:EBI-1059333;intact:EBI-495465;reactome:REACT_1538;reactome:REACT_1614;reactome:REACT_169185;reactome:REACT_18265;reactome:REACT_1924;reactome:REACT_200780;reactome:REA…	activator	24479	biochemical reaction	BioCarta;InnateDB;NetPath;PID;PhosphoSitePlus;Spike	10783243;10894160;14970175;15014070;15357952;15452110;15569669;15590648;16619028;17024246;17064973;17179148;17283187;18083107;18086677;18089778;18216014;18458084;18635548;18974049;19103589;19851329;20203691;20562096;20937773;21712546;21829704;24342355;24484936;8681376;9311998;9501089;9875225
167442	SMAD2-3/SMAD4/FOXO1-3a-4	complex		transcription factor	160291	P38936	gene	ensembl:ENSG00000124762;entrez-gene:1026;hgnc-id:1784;hprd:00298;intact:EBI-1550784;refseq:NC_000006;refseq:NM_000389;refseq:NP_000380;refseq:NP_001207706;refseq:NP_001207707;refseq:NP_510867;refseq:NT_007592;uniprot:P38936	transcribed gene	23283	gene regulatory interaction	PID	15084259
13410	P00519	protein	chembl:1862;dip:DIP-1042N;drugbank:17;ensembl:ENSG00000097007;ensembl:ENSP00000323315;ensembl:ENSP00000361423;ensembl:ENST00000318560;ensembl:ENST00000372348;entrez-gene:25;hgnc-id:76;hgnc-id:77;hgnc-symbol:ABL1;hprd:01809;humancyc:HS01874-MONOMER;intact:EBI-1550796;intact:EBI-375543;pdb:1AB2;pdb:1ABL;pdb:1AWO;pdb:1BBZ;pdb:1JU5;pdb:1OPL;pdb:1ZZP;pdb:2ABL;pdb:2E2B;pdb:2F4J;pdb:2FO0;pdb:2G1T;pdb:2G…	activator	43323	p-S795-RB1	protein	chembl:5288;dip:DIP-582N;drugbank:3846;ensembl:ENSG00000139687;ensembl:ENSP00000267163;ensembl:ENST00000267163;entrez-gene:5925;hgnc-id:9884;hgnc-symbol:RB1;hprd:01574;intact:EBI-491274;pdb:1AD6;pdb:1GH6;pdb:1GUX;pdb:1H25;pdb:1N4M;pdb:1O9K;pdb:1PJM;pdb:2AZE;pdb:2QDJ;pdb:2R7G;pdb:3N5U;pdb:3POM;pdb:4ELJ;pdb:4ELL;reactome:REACT_1156;reactome:REACT_152;reactome:REACT_169121;reactome:REACT_172744;reac…	product	25558	biochemical reaction	BioCarta;Manual upload;NetPath;PID;PhosphoPOINT;PhosphoSitePlus;Spike	10069453;10207050;10822366;10962560;10969768;11254678;11306463;11433299;11439341;11641415;11746527;11773438;12037672;12637327;12646568;12682072;13679850;14559232;14627988;14676836;15028555;15040009;15084261;15126379;15172998;15258589;15355984;15457186;15489884;15502804;15548374;15611081;15619620;15741232;15809340;15941859;16000370;16007177;16099987;16107892;16158058;16360038;16374512;16452238;166…
2568	TAF1	protein	dip:DIP-147N;ensembl:ENSG00000147133;ensembl:ENSP00000276072;ensembl:ENSP00000362895;ensembl:ENSP00000406549;ensembl:ENST00000276072;ensembl:ENST00000373790;ensembl:ENST00000423759;entrez-gene:6872;hgnc-id:11535;hgnc-symbol:TAF1;hprd:02436;intact:EBI-491289;intact:MINT-1211825;pdb:1EQF;pdb:3AAD;pdb:3UV4;pdb:3UV5;reactome:REACT_1655;reactome:REACT_1788;reactome:REACT_1851;reactome:REACT_2089;react…	transcription factor	1642452	Q6IMI4	protein	entrez-gene:391365;refseq:NC_000002;uniprot:ST6B1_HUMAN	product	240180	gene regulatory interaction	BIND	15988478
435105	Q96IW2	protein	ensembl:ENSG00000105251;ensembl:ENSP00000446058;ensembl:ENST00000543264;entrez-gene:56961;hgnc-id:30633;hgnc-symbol:SHD;hprd:15337;intact:EBI-4402781;refseq:NP_064594;uniprot:Q96IW2;uniprot:Q96NC2;uniprot:SHD_HUMAN	physical interactor	13410	P00519	protein	chembl:1862;dip:DIP-1042N;drugbank:17;ensembl:ENSG00000097007;ensembl:ENSP00000323315;ensembl:ENSP00000361423;ensembl:ENST00000318560;ensembl:ENST00000372348;entrez-gene:25;hgnc-id:76;hgnc-id:77;hgnc-symbol:ABL1;hprd:01809;humancyc:HS01874-MONOMER;intact:EBI-1550796;intact:EBI-375543;pdb:1AB2;pdb:1ABL;pdb:1AWO;pdb:1BBZ;pdb:1JU5;pdb:1OPL;pdb:1ZZP;pdb:2ABL;pdb:2E2B;pdb:2F4J;pdb:2FO0;pdb:2G1T;pdb:2G…	physical interactor	118870	protein interaction	Biogrid;HPRD;PhosphoPOINT	9315092
158446	p53/SIRT1	complex		repressor	160291	P38936	gene	ensembl:ENSG00000124762;entrez-gene:1026;hgnc-id:1784;hprd:00298;intact:EBI-1550784;refseq:NC_000006;refseq:NM_000389;refseq:NP_000380;refseq:NP_001207706;refseq:NP_001207707;refseq:NP_510867;refseq:NT_007592;uniprot:P38936	transcribed gene	27043	gene regulatory interaction	PID
24349	HNF4A	protein	drugbank:6522;ensembl:ENSG00000101076;ensembl:ENSP00000312987;ensembl:ENSP00000315180;ensembl:ENSP00000396216;ensembl:ENSP00000410911;ensembl:ENSP00000412111;ensembl:ENSP00000476609;ensembl:ENST00000316099;ensembl:ENST00000316673;ensembl:ENST00000415691;ensembl:ENST00000443598;ensembl:ENST00000457232;ensembl:ENST00000609795;entrez-gene:3172;hgnc-id:5024;hgnc-symbol:HNF4A;hprd:02612;intact:EBI-104…	transcription factor	577243	P52746	protein	ensembl:ENSG00000115568;ensembl:ENSP00000398798;ensembl:ENSP00000408643;ensembl:ENST00000411696;ensembl:ENST00000449707;entrez-gene:7701;hgnc-id:12927;hprd:04967;intact:EBI-3444189;refseq:NM_005081;refseq:NP_001099007;uniprot:P52746;uniprot:Q92510;uniprot:ZN142_HUMAN	product	243080	gene regulatory interaction	BIND	14988562
24349	HNF4A	protein	drugbank:6522;ensembl:ENSG00000101076;ensembl:ENSP00000312987;ensembl:ENSP00000315180;ensembl:ENSP00000396216;ensembl:ENSP00000410911;ensembl:ENSP00000412111;ensembl:ENSP00000476609;ensembl:ENST00000316099;ensembl:ENST00000316673;ensembl:ENST00000415691;ensembl:ENST00000443598;ensembl:ENST00000457232;ensembl:ENST00000609795;entrez-gene:3172;hgnc-id:5024;hgnc-symbol:HNF4A;hprd:02612;intact:EBI-104…	transcription factor	160291	P38936	gene	ensembl:ENSG00000124762;entrez-gene:1026;hgnc-id:1784;hprd:00298;intact:EBI-1550784;refseq:NC_000006;refseq:NM_000389;refseq:NP_000380;refseq:NP_001207706;refseq:NP_001207707;refseq:NP_510867;refseq:NT_007592;uniprot:P38936	transcribed gene	235923	gene regulatory interaction	BIND	14988562
113006	P07099	protein	chembl:1968;ensembl:ENSG00000143819;entrez-gene:2052;entrez-gi:4503583;hgnc-id:3401;hgnc-symbol:EPHX1;hprd:00581;humancyc:HS07112-MONOMER;intact:EBI-9992455;intact:EBI-9992475;intact:EBI-9992512;kegg:hsa:2052;refseq:NM_000120;refseq:NP_000111;refseq:NP_001129490;unigene:89649;uniprot:HYEP_HUMAN;uniprot:P07099;uniprot:R4SBI6	physical interactor	24349	HNF4A	protein	drugbank:6522;ensembl:ENSG00000101076;ensembl:ENSP00000312987;ensembl:ENSP00000315180;ensembl:ENSP00000396216;ensembl:ENSP00000410911;ensembl:ENSP00000412111;ensembl:ENSP00000476609;ensembl:ENST00000316099;ensembl:ENST00000316673;ensembl:ENST00000415691;ensembl:ENST00000443598;ensembl:ENST00000457232;ensembl:ENST00000609795;entrez-gene:3172;hgnc-id:5024;hgnc-symbol:HNF4A;hprd:02612;intact:EBI-104…	physical interactor	62560	protein interaction	IntAct	23714182
171645	MYC/Max/MIZ-1/DNMT3A/GFI1	complex		repressor	4265	P38936	protein	dip:DIP-246N;ensembl:ENSG00000124762;ensembl:ENSP00000244741;ensembl:ENSP00000362815;ensembl:ENSP00000384849;ensembl:ENSP00000409259;ensembl:ENSP00000482768;ensembl:ENST00000244741;ensembl:ENST00000373711;ensembl:ENST00000405375;ensembl:ENST00000448526;ensembl:ENST00000615513;entrez-gene:1026;hgnc-id:1784;hgnc-symbol:CDKN1A;hprd:00298;intact:EBI-1799539;intact:EBI-1800051;intact:EBI-375077;pdb:1A…	product	23875	gene regulatory interaction	PID	10920185;12384701;12545156;15616584;20190815
24349	HNF4A	protein	drugbank:6522;ensembl:ENSG00000101076;ensembl:ENSP00000312987;ensembl:ENSP00000315180;ensembl:ENSP00000396216;ensembl:ENSP00000410911;ensembl:ENSP00000412111;ensembl:ENSP00000476609;ensembl:ENST00000316099;ensembl:ENST00000316673;ensembl:ENST00000415691;ensembl:ENST00000443598;ensembl:ENST00000457232;ensembl:ENST00000609795;entrez-gene:3172;hgnc-id:5024;hgnc-symbol:HNF4A;hprd:02612;intact:EBI-104…	transcription factor	88311	Q8NEC5	protein	ensembl:ENSG00000175294;ensembl:ENSP00000309052;ensembl:ENST00000312106;entrez-gene:117144;hgnc-id:17116;hprd:09396;humancyc:ENSG00000175294-MONOMER;intact:EBI-744545;reactome:REACT_163875;reactome:REACT_164127;refseq:NM_053054;refseq:NP_444282;unigene:189105;uniprot:CTSR1_HUMAN;uniprot:Q8NEC5;uniprot:Q96P76	product	241833	gene regulatory interaction	BIND	14988562
173683	Q04637	gene	entrez-gene:1981;refseq:NM_004953;uniprot:Q04637	transcribed gene	27112	Q04637	protein	dip:DIP-1161N;ensembl:ENSG00000114867;ensembl:ENSP00000316879;ensembl:ENSP00000317600;ensembl:ENSP00000323737;ensembl:ENSP00000338020;ensembl:ENSP00000343450;ensembl:ENSP00000371767;ensembl:ENSP00000376320;ensembl:ENSP00000391935;ensembl:ENSP00000404754;ensembl:ENSP00000411826;ensembl:ENSP00000416255;ensembl:ENST00000319274;ensembl:ENST00000342981;ensembl:ENST00000346169;ensembl:ENST00000350481;e…	product	22688;237116;254970	gene regulatory interaction	BIND;PID;Spike	14988562;18593934
11881	p-S1981-ATM	protein	chembl:3797;dip:DIP-182N;ensembl:ENSG00000149311;ensembl:ENSP00000278616;ensembl:ENSP00000388058;ensembl:ENST00000278616;ensembl:ENST00000452508;entrez-gene:472;hgnc-id:795;hgnc-symbol:ATM;hprd:06347;humancyc:HS07604-MONOMER;intact:EBI-1059333;intact:EBI-495465;reactome:REACT_1538;reactome:REACT_1614;reactome:REACT_169185;reactome:REACT_18265;reactome:REACT_1924;reactome:REACT_200780;reactome:REA…	activator	358680	Q9Y242	protein	ensembl:ENSG00000137310;ensembl:ENSP00000365431;ensembl:ENSP00000365433;ensembl:ENST00000376255;ensembl:ENST00000376257;entrez-gene:6941;hgnc-id:11629;hgnc-symbol:TCF19;hprd:15986;intact:EBI-7413767;intact:MINT-8162425;intact:MINT-8247619;refseq:NC_000006;refseq:NM_007109;refseq:NP_001070979;refseq:NP_009040;refseq:XP_005249391;refseq:XP_005275075;refseq:XP_005275077;refseq:XP_005275212;refseq:XP…	product	247844	biochemical reaction	Spike
15426	P55212	protein	chembl:3308;dip:DIP-44649N;ensembl:ENSG00000138794;ensembl:ENSP00000265164;ensembl:ENSP00000285333;ensembl:ENST00000265164;ensembl:ENST00000352981;entrez-gene:839;hgnc-id:1507;hgnc-symbol:CASP6;hprd:03321;humancyc:HS06561-MONOMER;intact:EBI-718729;pdb:1MI9;pdb:2WDP;pdb:3K7E;pdb:3NKF;pdb:3NR2;pdb:3OD5;pdb:3P45;pdb:3P4U;pdb:3QNW;pdb:3S70;pdb:3S8E;pdb:3V6L;pdb:3V6M;pdb:4EJF;pdb:4FXO;pdb:4HVA;pdb:4IY…	activator	11881	p-S1981-ATM	protein	chembl:3797;dip:DIP-182N;ensembl:ENSG00000149311;ensembl:ENSP00000278616;ensembl:ENSP00000388058;ensembl:ENST00000278616;ensembl:ENST00000452508;entrez-gene:472;hgnc-id:795;hgnc-symbol:ATM;hprd:06347;humancyc:HS07604-MONOMER;intact:EBI-1059333;intact:EBI-495465;reactome:REACT_1538;reactome:REACT_1614;reactome:REACT_169185;reactome:REACT_18265;reactome:REACT_1924;reactome:REACT_200780;reactome:REA…	activator	25476;25478;25877	biochemical reaction	NetPath;PID;PhosphoSitePlus;Spike	15082531;15448168;16565220;16964243;18212344;18220336;18234856;18408216;18669648;18847512;19081932;19276368;19413330;19651622;19664995;19690332;19691289;20068231;20164059;20686112;20736484;20815410;21406692;21712546;21857030;21983960;22115753;22251793;22267324;22496350;23097092;23185622;23186163;23312004;23555599;23836654;23921553;25159151;8060534;9463409;9933635
33180	O15056	protein	ensembl:ENSG00000078269;ensembl:ENSP00000347792;ensembl:ENST00000355585;entrez-gene:8871;entrez-gi:296010889;hgnc-id:11504;hprd:10259;humancyc:HS01279-MONOMER;intact:EBI-310513;kegg:hsa:8871;pdb:1UFW;reactome:REACT_121025;reactome:REACT_125524;refseq:NM_003898;refseq:NP_001171559;refseq:NP_003889;refseq:XM_029746;refseq:XP_006715655;refseq:XP_029746;unigene:61289;uniprot:B4DG94;uniprot:O15056;uni…	physical interactor	13410	P00519	protein	chembl:1862;dip:DIP-1042N;drugbank:17;ensembl:ENSG00000097007;ensembl:ENSP00000323315;ensembl:ENSP00000361423;ensembl:ENST00000318560;ensembl:ENST00000372348;entrez-gene:25;hgnc-id:76;hgnc-id:77;hgnc-symbol:ABL1;hprd:01809;humancyc:HS01874-MONOMER;intact:EBI-1550796;intact:EBI-375543;pdb:1AB2;pdb:1ABL;pdb:1AWO;pdb:1BBZ;pdb:1JU5;pdb:1OPL;pdb:1ZZP;pdb:2ABL;pdb:2E2B;pdb:2F4J;pdb:2FO0;pdb:2G1T;pdb:2G…	physical interactor	74121	protein interaction	IntAct;Spike	17474147
159274	TAp73b (tetramer)	complex		transcription factor	162227	Q9HCN2	protein	ensembl:ENSG00000120471;entrez-gene:63970;hgnc-id:29984;hprd:10397;refseq:NP_001182123;refseq:NP_001182124;refseq:NP_001238893;refseq:NP_071395;refseq:NT_033899;uniprot:Q9HCN2;uniprot:TPIP1_HUMAN	product	25261	gene regulatory interaction	PID	11804596
2568	TAF1	protein	dip:DIP-147N;ensembl:ENSG00000147133;ensembl:ENSP00000276072;ensembl:ENSP00000362895;ensembl:ENSP00000406549;ensembl:ENST00000276072;ensembl:ENST00000373790;ensembl:ENST00000423759;entrez-gene:6872;hgnc-id:11535;hgnc-symbol:TAF1;hprd:02436;intact:EBI-491289;intact:MINT-1211825;pdb:1EQF;pdb:3AAD;pdb:3UV4;pdb:3UV5;reactome:REACT_1655;reactome:REACT_1788;reactome:REACT_1851;reactome:REACT_2089;react…	transcription factor	1614086	A8K8P3	gene	entrez-gene:9814;hgnc-id:29064;refseq:NC_000022	transcribed gene	238732	gene regulatory interaction	BIND	15899964
1681540	Q8NA42	gene	entrez-gene:163087;refseq:NC_000019	transcribed gene	24143	Q8NA42	protein	ensembl:ENSG00000188283;ensembl:ENSP00000340132;ensembl:ENSP00000464871;ensembl:ENSP00000466101;ensembl:ENST00000352998;ensembl:ENST00000589413;ensembl:ENST00000590503;entrez-gene:163087;hgnc-id:18609;hprd:15786;reactome:REACT_75976;refseq:NC_000019;refseq:NP_689817;uniprot:Q6X2C7;uniprot:Q8NA42;uniprot:ZN383_HUMAN	product	245629	gene regulatory interaction	BIND	15988478
2568	TAF1	protein	dip:DIP-147N;ensembl:ENSG00000147133;ensembl:ENSP00000276072;ensembl:ENSP00000362895;ensembl:ENSP00000406549;ensembl:ENST00000276072;ensembl:ENST00000373790;ensembl:ENST00000423759;entrez-gene:6872;hgnc-id:11535;hgnc-symbol:TAF1;hprd:02436;intact:EBI-491289;intact:MINT-1211825;pdb:1EQF;pdb:3AAD;pdb:3UV4;pdb:3UV5;reactome:REACT_1655;reactome:REACT_1788;reactome:REACT_1851;reactome:REACT_2089;react…	transcription factor	24776	P08621	protein	dip:DIP-29406N;ensembl:ENSG00000104852;ensembl:ENSP00000221448;ensembl:ENSP00000385077;ensembl:ENSP00000468952;ensembl:ENSP00000471006;ensembl:ENSP00000472998;ensembl:ENST00000221448;ensembl:ENST00000401730;ensembl:ENST00000595231;ensembl:ENST00000598441;ensembl:ENST00000601065;entrez-gene:6625;hgnc-id:11150;hgnc-symbol:SNRNP70;hgnc-symbol:SNRP70;hprd:01617;intact:EBI-1049228;intact:EBI-3190943;i…	product	238462	gene regulatory interaction	BIND	12808131;15988478
27267	Q8IZD4	protein	dip:DIP-31289N;ensembl:ENSG00000151065;ensembl:ENSP00000280665;ensembl:ENST00000280665;entrez-gene:196513;hgnc-id:24451;hprd:13124;intact:EBI-521595;reactome:REACT_20518;reactome:REACT_20856;reactome:REACT_21257;refseq:NP_689853;refseq:XP_006719034;refseq:XP_006719035;uniprot:B4DRD1;uniprot:DCP1B_HUMAN;uniprot:Q86XH9;uniprot:Q8IZD4;uniprot:Q96BP8;uniprot:Q96MZ8	physical interactor	160581	E2F7	protein	ensembl:ENSG00000165891;ensembl:ENSP00000323246;ensembl:ENSP00000393639;ensembl:ENST00000322886;ensembl:ENST00000416496;entrez-gene:144455;hgnc-id:23820;hprd:10929;intact:EBI-1386765;refseq:NP_976328;uniprot:A6NC74;uniprot:B2RMR7;uniprot:B3KTZ5;uniprot:B3KUP8;uniprot:B5MED9;uniprot:E2F7_HUMAN;uniprot:Q96AV8	physical interactor	217307	protein interaction	Biogrid	25036637
24349	HNF4A	protein	drugbank:6522;ensembl:ENSG00000101076;ensembl:ENSP00000312987;ensembl:ENSP00000315180;ensembl:ENSP00000396216;ensembl:ENSP00000410911;ensembl:ENSP00000412111;ensembl:ENSP00000476609;ensembl:ENST00000316099;ensembl:ENST00000316673;ensembl:ENST00000415691;ensembl:ENST00000443598;ensembl:ENST00000457232;ensembl:ENST00000609795;entrez-gene:3172;hgnc-id:5024;hgnc-symbol:HNF4A;hprd:02612;intact:EBI-104…	transcription factor	49053	Q9H081	protein	ensembl:ENSG00000167842;ensembl:ENSP00000370557;ensembl:ENSP00000461252;ensembl:ENSP00000484532;ensembl:ENST00000381165;ensembl:ENST00000573759;ensembl:ENST00000611091;entrez-gene:79003;hgnc-id:24967;hprd:12379;intact:EBI-1001205;reactome:REACT_150425;reactome:REACT_150471;reactome:REACT_15143;reactome:REACT_682;refseq:NC_000017;refseq:NM_024039;refseq:NP_001245146;refseq:NP_001245147;refseq:NP_0…	product	240553	gene regulatory interaction	BIND	14988562
2568	TAF1	protein	dip:DIP-147N;ensembl:ENSG00000147133;ensembl:ENSP00000276072;ensembl:ENSP00000362895;ensembl:ENSP00000406549;ensembl:ENST00000276072;ensembl:ENST00000373790;ensembl:ENST00000423759;entrez-gene:6872;hgnc-id:11535;hgnc-symbol:TAF1;hprd:02436;intact:EBI-491289;intact:MINT-1211825;pdb:1EQF;pdb:3AAD;pdb:3UV4;pdb:3UV5;reactome:REACT_1655;reactome:REACT_1788;reactome:REACT_1851;reactome:REACT_2089;react…	transcription factor	1626356	O43934	gene	entrez-gene:79157;refseq:NC_000017	transcribed gene	237788	gene regulatory interaction	BIND	15988478
2568	TAF1	protein	dip:DIP-147N;ensembl:ENSG00000147133;ensembl:ENSP00000276072;ensembl:ENSP00000362895;ensembl:ENSP00000406549;ensembl:ENST00000276072;ensembl:ENST00000373790;ensembl:ENST00000423759;entrez-gene:6872;hgnc-id:11535;hgnc-symbol:TAF1;hprd:02436;intact:EBI-491289;intact:MINT-1211825;pdb:1EQF;pdb:3AAD;pdb:3UV4;pdb:3UV5;reactome:REACT_1655;reactome:REACT_1788;reactome:REACT_1851;reactome:REACT_2089;react…	transcription factor	7067	P27708	protein	dip:DIP-39484N;drugbank:3971;ensembl:ENSG00000084774;ensembl:ENSP00000264705;ensembl:ENST00000264705;entrez-gene:790;entrez-gi:18105007;hgnc-id:1424;hgnc-symbol:CAD;hprd:06437;humancyc:ENSG00000084774-MONOMER;intact:EBI-355504;kegg:hsa:790;pdb:4BY3;pdb:4C6B;pdb:4C6C;pdb:4C6D;pdb:4C6E;pdb:4C6F;pdb:4C6I;pdb:4C6J;pdb:4C6K;pdb:4C6L;pdb:4C6M;pdb:4C6N;pdb:4C6O;pdb:4C6P;pdb:4C6Q;reactome:REACT_1698;reac…	product	239284	gene regulatory interaction	BIND	12808131;15988478
4265	P38936	protein	dip:DIP-246N;ensembl:ENSG00000124762;ensembl:ENSP00000244741;ensembl:ENSP00000362815;ensembl:ENSP00000384849;ensembl:ENSP00000409259;ensembl:ENSP00000482768;ensembl:ENST00000244741;ensembl:ENST00000373711;ensembl:ENST00000405375;ensembl:ENST00000448526;ensembl:ENST00000615513;entrez-gene:1026;hgnc-id:1784;hgnc-symbol:CDKN1A;hprd:00298;intact:EBI-1799539;intact:EBI-1800051;intact:EBI-375077;pdb:1A…	physical interactor	51108	P24864	protein	chembl:3617;dip:DIP-149N;ensembl:ENSG00000105173;ensembl:ENSP00000262643;ensembl:ENSP00000410179;ensembl:ENST00000262643;ensembl:ENST00000444983;entrez-gene:898;hgnc-id:1589;hgnc-symbol:CCNE1;hprd:00455;intact:EBI-519526;pdb:1W98;reactome:REACT_111214;reactome:REACT_152;reactome:REACT_1538;reactome:REACT_1625;reactome:REACT_169185;reactome:REACT_2635;reactome:REACT_308;reactome:REACT_3146;reactom…	physical interactor	53868	protein interaction	BIND;Biogrid;DIP;HPRD;IntAct;MINT;Spike	11477082;12839982;13678583;16765349;17145710;17293600;21988832;23443559;25241761;8242751;8662825;8756624;8891332;9218599;9380407;9472014;9632134;9660939;9716181
24349	HNF4A	protein	drugbank:6522;ensembl:ENSG00000101076;ensembl:ENSP00000312987;ensembl:ENSP00000315180;ensembl:ENSP00000396216;ensembl:ENSP00000410911;ensembl:ENSP00000412111;ensembl:ENSP00000476609;ensembl:ENST00000316099;ensembl:ENST00000316673;ensembl:ENST00000415691;ensembl:ENST00000443598;ensembl:ENST00000457232;ensembl:ENST00000609795;entrez-gene:3172;hgnc-id:5024;hgnc-symbol:HNF4A;hprd:02612;intact:EBI-104…	transcription factor	617434	Q9UPN6	protein	ensembl:ENSG00000213079;ensembl:ENSP00000356146;ensembl:ENSP00000356154;ensembl:ENST00000367178;ensembl:ENST00000367186;entrez-gene:22828;hgnc-id:20959;hprd:11487;intact:EBI-7954236;intact:MINT-6945747;pdb:2DIW;pdb:3D9I;pdb:3D9J;pdb:3D9K;pdb:3D9L;pdb:3D9M;pdb:3D9N;pdb:3D9O;pdb:3D9P;refseq:NM_014892;refseq:NP_001273117;refseq:NP_001273118;refseq:NP_001273123;refseq:NP_001273128;refseq:NP_055707;un…	product	244967	gene regulatory interaction	BIND	14988562
368122	O95433	protein	ensembl:ENSG00000100591;ensembl:ENSP00000216479;ensembl:ENSP00000440108;ensembl:ENST00000216479;ensembl:ENST00000535854;entrez-gene:10598;hgnc-id:1189;hprd:09768;intact:EBI-448610;pdb:1X53;refseq:NM_012111;refseq:NP_036243;uniprot:AHSA1_HUMAN;uniprot:B2R9L2;uniprot:B4DUR9;uniprot:O95433;uniprot:Q96IL6;uniprot:Q9P060	physical interactor	5888	N-glycan OGN	protein	ensembl:ENSG00000106809;ensembl:ENSP00000262551;ensembl:ENSP00000364711;ensembl:ENST00000262551;ensembl:ENST00000375561;entrez-gene:4969;hprd:03856;intact:EBI-1753690;reactome:REACT_121120;reactome:REACT_121313;reactome:REACT_121709;reactome:REACT_121909;reactome:REACT_122865;reactome:REACT_123138;reactome:REACT_123240;reactome:REACT_124104;reactome:REACT_124545;reactome:REACT_125481;reactome:REA…	physical interactor	252086	protein interaction	Spike	17474147
3035	O14641	protein	dip:DIP-34433N;ensembl:ENSG00000004975;ensembl:ENSP00000005340;ensembl:ENST00000005340;entrez-gene:1856;hgnc-id:3086;hgnc-symbol:DVL2;hprd:03690;intact:EBI-740850;pdb:2REY;pdb:3CBX;pdb:3CBY;pdb:3CBZ;pdb:3CC0;reactome:REACT_118607;reactome:REACT_119249;reactome:REACT_172581;reactome:REACT_172599;reactome:REACT_172638;reactome:REACT_200610;reactome:REACT_200668;reactome:REACT_200777;reactome:REACT_…	physical interactor	44318	O15169	protein	dip:DIP-34630N;drugbank:5676;ensembl:ENSG00000103126;ensembl:ENSP00000262320;ensembl:ENSP00000346935;ensembl:ENST00000262320;ensembl:ENST00000354866;entrez-gene:8312;hgnc-id:903;hgnc-symbol:AXIN1;hprd:04819;intact:EBI-710484;pdb:1DK8;pdb:1EMU;pdb:1O9U;pdb:3ZDI;pdb:4B7T;pdb:4NM0;pdb:4NM3;pdb:4NM5;pdb:4NM7;pdb:4NU1;reactome:REACT_10888;reactome:REACT_11045;reactome:REACT_11063;reactome:REACT_11065;…	physical interactor	95369	protein interaction	Biogrid;DIP;HPRD;Spike	10329628;10829020;16713569;21245303
159274	TAp73b (tetramer)	complex		transcription factor	27267	Q8IZD4	protein	dip:DIP-31289N;ensembl:ENSG00000151065;ensembl:ENSP00000280665;ensembl:ENST00000280665;entrez-gene:196513;hgnc-id:24451;hprd:13124;intact:EBI-521595;reactome:REACT_20518;reactome:REACT_20856;reactome:REACT_21257;refseq:NP_689853;refseq:XP_006719034;refseq:XP_006719035;uniprot:B4DRD1;uniprot:DCP1B_HUMAN;uniprot:Q86XH9;uniprot:Q8IZD4;uniprot:Q96BP8;uniprot:Q96MZ8	product	25449	gene regulatory interaction	PID	21459846
1629264	Q6PCT2	gene	entrez-gene:54620;refseq:NC_000016	transcribed gene	453584	Q6PCT2	protein	ensembl:ENSG00000099364;ensembl:ENSP00000369666;ensembl:ENST00000380310;entrez-gene:54620;hgnc-id:25300;hprd:12366;intact:EBI-6664563;refseq:NC_000016;refseq:NP_001093254;refseq:NP_001269280;uniprot:A8MT10;uniprot:FXL19_HUMAN;uniprot:Q6PCT2;uniprot:Q8N789;uniprot:Q9NT14	product	238208	gene regulatory interaction	BIND	15988478
13410	P00519	protein	chembl:1862;dip:DIP-1042N;drugbank:17;ensembl:ENSG00000097007;ensembl:ENSP00000323315;ensembl:ENSP00000361423;ensembl:ENST00000318560;ensembl:ENST00000372348;entrez-gene:25;hgnc-id:76;hgnc-id:77;hgnc-symbol:ABL1;hprd:01809;humancyc:HS01874-MONOMER;intact:EBI-1550796;intact:EBI-375543;pdb:1AB2;pdb:1ABL;pdb:1AWO;pdb:1BBZ;pdb:1JU5;pdb:1OPL;pdb:1ZZP;pdb:2ABL;pdb:2E2B;pdb:2F4J;pdb:2FO0;pdb:2G1T;pdb:2G…	enzyme	38150	Q02156	protein	chembl:3582;dip:DIP-34186N;ensembl:ENSG00000171132;ensembl:ENSP00000306124;ensembl:ENST00000306156;entrez-gene:5581;hgnc-id:9401;hgnc-symbol:PRKCE;hprd:01500;humancyc:HS10253-MONOMER;intact:EBI-706254;pdb:2WH0;reactome:REACT_11061;reactome:REACT_111064;reactome:REACT_12084;reactome:REACT_12143;reactome:REACT_14797;reactome:REACT_160158;reactome:REACT_19333;reactome:REACT_2202;refseq:NM_005400;ref…	enzyme	1713;24225;30643	biochemical reaction	BioCarta;InnateDB;Manual upload;NetPath;PID;PhosphoPOINT;PhosphoSitePlus;Reactome;Spike	10069803;10090741;10473617;10490849;10506185;10601262;10620503;10644509;10737616;10818091;10867018;10871856;10899937;11034902;11104762;11181841;11311121;11401472;11520988;11741535;11741879;1181841;11884618;11912133;11943712;11948398;12226093;12387894;12387897;12409308;12414518;12435421;1247597;12475979;12484777;12505989;12533609;12611639;12614922;12637538;12714590;12746450;12765608;12766170;12766…
95684	MYC	protein	dip:DIP-28143N;drugbank:7239;ensembl:ENSG00000136997;ensembl:ENSP00000367207;ensembl:ENST00000377970;entrez-gene:4609;hgnc-id:7553;hgnc-symbol:MYC;hprd:01818;intact:EBI-1058440;intact:EBI-447544;pdb:1A93;pdb:1EE4;pdb:1MV0;pdb:1NKP;pdb:2A93;pdb:2OR9;reactome:REACT_118780;reactome:REACT_120734;reactome:REACT_160243;reactome:REACT_160254;reactome:REACT_200799;reactome:REACT_9029;reactome:REACT_9224;…	transcription factor	17760	P48506	protein	drugbank:186;ensembl:ENSG00000001084;ensembl:ENSP00000229416;ensembl:ENSP00000421908;ensembl:ENST00000229416;ensembl:ENST00000514004;entrez-gene:102724876;entrez-gene:2729;entrez-gi:308199423;hgnc-id:4311;hprd:06032;humancyc:ENSG00000001084-MONOMER;intact:EBI-2832840;kegg:hsa:2729;reactome:REACT_115639;reactome:REACT_6960;reactome:REACT_7754;refseq:NM_001498;refseq:NP_001184044;refseq:NP_001489;u…	product	237242	gene regulatory interaction	BIND	12808131
64496	P17676	protein	dip:DIP-35345N;ensembl:ENSG00000172216;ensembl:ENSP00000305422;ensembl:ENST00000303004;entrez-gene:1051;hgnc-id:1834;hgnc-symbol:CEBPB;hprd:01801;intact:EBI-969696;pdb:1GTW;pdb:1GU4;pdb:1GU5;pdb:1H88;pdb:1H89;pdb:1H8A;pdb:1HJB;pdb:1IO4;pdb:2E42;pdb:2E43;reactome:REACT_169168;reactome:REACT_170005;reactome:REACT_170356;reactome:REACT_27161;reactome:REACT_27551;refseq:NC_000020;refseq:NM_005194;ref…	physical interactor	43323	p-S795-RB1	protein	chembl:5288;dip:DIP-582N;drugbank:3846;ensembl:ENSG00000139687;ensembl:ENSP00000267163;ensembl:ENST00000267163;entrez-gene:5925;hgnc-id:9884;hgnc-symbol:RB1;hprd:01574;intact:EBI-491274;pdb:1AD6;pdb:1GH6;pdb:1GUX;pdb:1H25;pdb:1N4M;pdb:1O9K;pdb:1PJM;pdb:2AZE;pdb:2QDJ;pdb:2R7G;pdb:3N5U;pdb:3POM;pdb:4ELJ;pdb:4ELL;reactome:REACT_1156;reactome:REACT_152;reactome:REACT_169121;reactome:REACT_172744;reac…	physical interactor	36317	protein interaction	Biogrid;HPRD;InnateDB	11596110;18628207;8552662
24349	HNF4A	protein	drugbank:6522;ensembl:ENSG00000101076;ensembl:ENSP00000312987;ensembl:ENSP00000315180;ensembl:ENSP00000396216;ensembl:ENSP00000410911;ensembl:ENSP00000412111;ensembl:ENSP00000476609;ensembl:ENST00000316099;ensembl:ENST00000316673;ensembl:ENST00000415691;ensembl:ENST00000443598;ensembl:ENST00000457232;ensembl:ENST00000609795;entrez-gene:3172;hgnc-id:5024;hgnc-symbol:HNF4A;hprd:02612;intact:EBI-104…	transcription factor	27112	Q04637	protein	dip:DIP-1161N;ensembl:ENSG00000114867;ensembl:ENSP00000316879;ensembl:ENSP00000317600;ensembl:ENSP00000323737;ensembl:ENSP00000338020;ensembl:ENSP00000343450;ensembl:ENSP00000371767;ensembl:ENSP00000376320;ensembl:ENSP00000391935;ensembl:ENSP00000404754;ensembl:ENSP00000411826;ensembl:ENSP00000416255;ensembl:ENST00000319274;ensembl:ENST00000342981;ensembl:ENST00000346169;ensembl:ENST00000350481;e…	product	237116	gene regulatory interaction	BIND	14988562
64496	P17676	protein	dip:DIP-35345N;ensembl:ENSG00000172216;ensembl:ENSP00000305422;ensembl:ENST00000303004;entrez-gene:1051;hgnc-id:1834;hgnc-symbol:CEBPB;hprd:01801;intact:EBI-969696;pdb:1GTW;pdb:1GU4;pdb:1GU5;pdb:1H88;pdb:1H89;pdb:1H8A;pdb:1HJB;pdb:1IO4;pdb:2E42;pdb:2E43;reactome:REACT_169168;reactome:REACT_170005;reactome:REACT_170356;reactome:REACT_27161;reactome:REACT_27551;refseq:NC_000020;refseq:NM_005194;ref…	substrate	167442	SMAD2-3/SMAD4/FOXO1-3a-4	complex		substrate	25750	biochemical reaction	PID	16959612
160581	E2F7	protein	ensembl:ENSG00000165891;ensembl:ENSP00000323246;ensembl:ENSP00000393639;ensembl:ENST00000322886;ensembl:ENST00000416496;entrez-gene:144455;hgnc-id:23820;hprd:10929;intact:EBI-1386765;refseq:NP_976328;uniprot:A6NC74;uniprot:B2RMR7;uniprot:B3KTZ5;uniprot:B3KUP8;uniprot:B5MED9;uniprot:E2F7_HUMAN;uniprot:Q96AV8	repressor	51108	P24864	protein	chembl:3617;dip:DIP-149N;ensembl:ENSG00000105173;ensembl:ENSP00000262643;ensembl:ENSP00000410179;ensembl:ENST00000262643;ensembl:ENST00000444983;entrez-gene:898;hgnc-id:1589;hgnc-symbol:CCNE1;hprd:00455;intact:EBI-519526;pdb:1W98;reactome:REACT_111214;reactome:REACT_152;reactome:REACT_1538;reactome:REACT_1625;reactome:REACT_169185;reactome:REACT_2635;reactome:REACT_308;reactome:REACT_3146;reactom…	product	254995	gene regulatory interaction	Spike	18319725
2568	TAF1	protein	dip:DIP-147N;ensembl:ENSG00000147133;ensembl:ENSP00000276072;ensembl:ENSP00000362895;ensembl:ENSP00000406549;ensembl:ENST00000276072;ensembl:ENST00000373790;ensembl:ENST00000423759;entrez-gene:6872;hgnc-id:11535;hgnc-symbol:TAF1;hprd:02436;intact:EBI-491289;intact:MINT-1211825;pdb:1EQF;pdb:3AAD;pdb:3UV4;pdb:3UV5;reactome:REACT_1655;reactome:REACT_1788;reactome:REACT_1851;reactome:REACT_2089;react…	transcription factor	1630758	P08621	gene	entrez-gene:6625;refseq:NC_000019	transcribed gene	238462	gene regulatory interaction	BIND	12808131;15988478
1624022	Q8TB96	gene	entrez-gene:81533;refseq:NC_000016	transcribed gene	374120	Q8TB96	protein	ensembl:ENSG00000129636;ensembl:ENSP00000319918;ensembl:ENST00000320640;entrez-gene:81533;hgnc-id:30697;hprd:16692;intact:EBI-7116304;intact:MINT-3044187;refseq:NC_000016;refseq:NP_110417;uniprot:Q8TB96;uniprot:Q96SR4;uniprot:Q9BRE2;uniprot:Q9H2V9;uniprot:TIP_HUMAN	product	237422	gene regulatory interaction	BIND	15988478
24349	HNF4A	protein	drugbank:6522;ensembl:ENSG00000101076;ensembl:ENSP00000312987;ensembl:ENSP00000315180;ensembl:ENSP00000396216;ensembl:ENSP00000410911;ensembl:ENSP00000412111;ensembl:ENSP00000476609;ensembl:ENST00000316099;ensembl:ENST00000316673;ensembl:ENST00000415691;ensembl:ENST00000443598;ensembl:ENST00000457232;ensembl:ENST00000609795;entrez-gene:3172;hgnc-id:5024;hgnc-symbol:HNF4A;hprd:02612;intact:EBI-104…	transcription factor	15426	P55212	protein	chembl:3308;dip:DIP-44649N;ensembl:ENSG00000138794;ensembl:ENSP00000265164;ensembl:ENSP00000285333;ensembl:ENST00000265164;ensembl:ENST00000352981;entrez-gene:839;hgnc-id:1507;hgnc-symbol:CASP6;hprd:03321;humancyc:HS06561-MONOMER;intact:EBI-718729;pdb:1MI9;pdb:2WDP;pdb:3K7E;pdb:3NKF;pdb:3NR2;pdb:3OD5;pdb:3P45;pdb:3P4U;pdb:3QNW;pdb:3S70;pdb:3S8E;pdb:3V6L;pdb:3V6M;pdb:4EJF;pdb:4FXO;pdb:4HVA;pdb:4IY…	product	241834	gene regulatory interaction	BIND	14988562
13410	P00519	protein	chembl:1862;dip:DIP-1042N;drugbank:17;ensembl:ENSG00000097007;ensembl:ENSP00000323315;ensembl:ENSP00000361423;ensembl:ENST00000318560;ensembl:ENST00000372348;entrez-gene:25;hgnc-id:76;hgnc-id:77;hgnc-symbol:ABL1;hprd:01809;humancyc:HS01874-MONOMER;intact:EBI-1550796;intact:EBI-375543;pdb:1AB2;pdb:1ABL;pdb:1AWO;pdb:1BBZ;pdb:1JU5;pdb:1OPL;pdb:1ZZP;pdb:2ABL;pdb:2E2B;pdb:2F4J;pdb:2FO0;pdb:2G1T;pdb:2G…	activator	159274	TAp73b (tetramer)	complex		product	22830	biochemical reaction	PID	10391249;10391250;10391251;10648616;11804596;12676926;12920125;14585975;15070730;15175157;15184504;15678106;16170377;16998810;18174154;19490146;19581926;20615966
166219	JUNB/FOS	complex		transcription factor	163188	P04141	gene	ensembl:ENSG00000164400;entrez-gene:1437;hgnc-id:2434;hgnc-symbol:CSF2;refseq:NC_000005;refseq:NM_000758;uniprot:P04141	transcribed gene	23029	gene regulatory interaction	PID	8289796
24349	HNF4A	protein	drugbank:6522;ensembl:ENSG00000101076;ensembl:ENSP00000312987;ensembl:ENSP00000315180;ensembl:ENSP00000396216;ensembl:ENSP00000410911;ensembl:ENSP00000412111;ensembl:ENSP00000476609;ensembl:ENST00000316099;ensembl:ENST00000316673;ensembl:ENST00000415691;ensembl:ENST00000443598;ensembl:ENST00000457232;ensembl:ENST00000609795;entrez-gene:3172;hgnc-id:5024;hgnc-symbol:HNF4A;hprd:02612;intact:EBI-104…	transcription factor	173955	TTR gene	gene	ensembl:ENSG00000118271;entrez-gene:7276;hgnc-symbol:TTR;uniprot:P02766	transcribed gene	23855;254180	gene regulatory interaction	PID;Spike	11544200;15959514;2786140;7565696
24349	HNF4A	protein	drugbank:6522;ensembl:ENSG00000101076;ensembl:ENSP00000312987;ensembl:ENSP00000315180;ensembl:ENSP00000396216;ensembl:ENSP00000410911;ensembl:ENSP00000412111;ensembl:ENSP00000476609;ensembl:ENST00000316099;ensembl:ENST00000316673;ensembl:ENST00000415691;ensembl:ENST00000443598;ensembl:ENST00000457232;ensembl:ENST00000609795;entrez-gene:3172;hgnc-id:5024;hgnc-symbol:HNF4A;hprd:02612;intact:EBI-104…	transcription factor	1625417	Q92968	gene	entrez-gene:5194;refseq:NM_002618	transcribed gene	243012	gene regulatory interaction	BIND	14988562
1615106	Q9NP78	gene	entrez-gene:23457;refseq:NM_019624	transcribed gene	1134624	Q9NP78	protein	ensembl:ENSG00000150967;entrez-gene:23457;hgnc-id:50;hprd:09262;refseq:NM_019624;refseq:NP_001229942;refseq:NP_001229943;refseq:NP_062570;refseq:NP_062571;refseq:NP_982269;uniprot:ABCB9_HUMAN;uniprot:Q9NP78	product	236108;240282	gene regulatory interaction	BIND	12808131;14988562
13410	P00519	protein	chembl:1862;dip:DIP-1042N;drugbank:17;ensembl:ENSG00000097007;ensembl:ENSP00000323315;ensembl:ENSP00000361423;ensembl:ENST00000318560;ensembl:ENST00000372348;entrez-gene:25;hgnc-id:76;hgnc-id:77;hgnc-symbol:ABL1;hprd:01809;humancyc:HS01874-MONOMER;intact:EBI-1550796;intact:EBI-375543;pdb:1AB2;pdb:1ABL;pdb:1AWO;pdb:1BBZ;pdb:1JU5;pdb:1OPL;pdb:1ZZP;pdb:2ABL;pdb:2E2B;pdb:2F4J;pdb:2FO0;pdb:2G1T;pdb:2G…	activator	14218	Q9UKW4	protein	ensembl:ENSG00000134215;ensembl:ENSP00000359073;ensembl:ENSP00000394897;ensembl:ENSP00000432540;ensembl:ENST00000370056;ensembl:ENST00000415432;ensembl:ENST00000527011;entrez-gene:10451;hgnc-id:12659;hgnc-symbol:VAV3;hprd:05706;intact:EBI-297568;pdb:2D86;reactome:REACT_11044;reactome:REACT_11051;reactome:REACT_11061;reactome:REACT_13638;reactome:REACT_147814;reactome:REACT_14797;reactome:REACT_16…	activator	1519	biochemical reaction	PID;Reactome	10220378;10364228;10499589;10559863;10727406;10744696;10793146;10818153;10982832;11094073;11099046;11130063;11146652;11257116;11287617;11329369;11335711;11336673;11389443;11408485;11457821;11685227;11707441;11744701;11756498;11839772;11847100;11912491;11955434;12134158;12134164;12147707;12393431;12393875;12408869;12432077;12447393;12454019;12475948;12515821;12546821;12547822;12615911;12615978;128…
2568	TAF1	protein	dip:DIP-147N;ensembl:ENSG00000147133;ensembl:ENSP00000276072;ensembl:ENSP00000362895;ensembl:ENSP00000406549;ensembl:ENST00000276072;ensembl:ENST00000373790;ensembl:ENST00000423759;entrez-gene:6872;hgnc-id:11535;hgnc-symbol:TAF1;hprd:02436;intact:EBI-491289;intact:MINT-1211825;pdb:1EQF;pdb:3AAD;pdb:3UV4;pdb:3UV5;reactome:REACT_1655;reactome:REACT_1788;reactome:REACT_1851;reactome:REACT_2089;react…	transcription factor	55087	P21333	protein	dip:DIP-1136N;ensembl:ENSG00000196924;ensembl:ENSP00000353467;ensembl:ENSP00000358866;ensembl:ENSP00000416926;ensembl:ENST00000360319;ensembl:ENST00000369850;ensembl:ENST00000422373;entrez-gene:2316;hgnc-id:3754;hgnc-symbol:FLNA;hprd:02060;intact:EBI-1103234;intact:EBI-350432;pdb:2AAV;pdb:2BP3;pdb:2BRQ;pdb:2J3S;pdb:2JF1;pdb:2K3T;pdb:2K7P;pdb:2K7Q;pdb:2W0P;pdb:2WFN;pdb:3CNK;pdb:3HOC;pdb:3HOP;pdb:3…	product	240423	gene regulatory interaction	BIND	15899964
24349	HNF4A	protein	drugbank:6522;ensembl:ENSG00000101076;ensembl:ENSP00000312987;ensembl:ENSP00000315180;ensembl:ENSP00000396216;ensembl:ENSP00000410911;ensembl:ENSP00000412111;ensembl:ENSP00000476609;ensembl:ENST00000316099;ensembl:ENST00000316673;ensembl:ENST00000415691;ensembl:ENST00000443598;ensembl:ENST00000457232;ensembl:ENST00000609795;entrez-gene:3172;hgnc-id:5024;hgnc-symbol:HNF4A;hprd:02612;intact:EBI-104…	transcription factor	407733	Q5VTL8	protein	ensembl:ENSG00000134186;ensembl:ENSP00000359039;ensembl:ENSP00000359042;ensembl:ENST00000370022;ensembl:ENST00000370025;entrez-gene:55119;hgnc-id:25512;hprd:07664;intact:EBI-1045334;refseq:NC_000001;refseq:NM_018061;refseq:NP_060531;uniprot:PR38B_HUMAN;uniprot:Q05DD6;uniprot:Q32Q58;uniprot:Q5VTL8;uniprot:Q5VTL9;uniprot:Q69YH0;uniprot:Q6PK39;uniprot:Q7Z6E2;uniprot:Q86WF3;uniprot:Q8IWG9;uniprot:Q9N…	product	241003	gene regulatory interaction	BIND	14988562
4265	P38936	protein	dip:DIP-246N;ensembl:ENSG00000124762;ensembl:ENSP00000244741;ensembl:ENSP00000362815;ensembl:ENSP00000384849;ensembl:ENSP00000409259;ensembl:ENSP00000482768;ensembl:ENST00000244741;ensembl:ENST00000373711;ensembl:ENST00000405375;ensembl:ENST00000448526;ensembl:ENST00000615513;entrez-gene:1026;hgnc-id:1784;hgnc-symbol:CDKN1A;hprd:00298;intact:EBI-1799539;intact:EBI-1800051;intact:EBI-375077;pdb:1A…	physical interactor	73019	O60343	protein	ensembl:ENSG00000136111;ensembl:ENSP00000366852;ensembl:ENSP00000366863;ensembl:ENSP00000395986;ensembl:ENST00000377625;ensembl:ENST00000377636;ensembl:ENST00000431480;entrez-gene:9882;hgnc-id:19165;hgnc-symbol:TBC1D4;hprd:18164;intact:EBI-522028;pdb:3QYB;reactome:REACT_147867;reactome:REACT_147930;reactome:REACT_148320;refseq:NP_001273587;refseq:NP_001273588;refseq:NP_055647;uniprot:A7E2X8;unipr…	physical interactor	218866	protein interaction	Biogrid	23443559
24349	HNF4A	protein	drugbank:6522;ensembl:ENSG00000101076;ensembl:ENSP00000312987;ensembl:ENSP00000315180;ensembl:ENSP00000396216;ensembl:ENSP00000410911;ensembl:ENSP00000412111;ensembl:ENSP00000476609;ensembl:ENST00000316099;ensembl:ENST00000316673;ensembl:ENST00000415691;ensembl:ENST00000443598;ensembl:ENST00000457232;ensembl:ENST00000609795;entrez-gene:3172;hgnc-id:5024;hgnc-symbol:HNF4A;hprd:02612;intact:EBI-104…	transcription factor	374977	Q92968	protein	ensembl:ENSG00000162928;ensembl:ENSP00000295030;ensembl:ENST00000295030;entrez-gene:5194;hgnc-id:8855;hprd:03475;intact:EBI-594849;refseq:NM_002618;refseq:NP_002609;uniprot:B2RCS1;uniprot:PEX13_HUMAN;uniprot:Q92968	product	243012	gene regulatory interaction	BIND	14988562
43323	p-S795-RB1	protein	chembl:5288;dip:DIP-582N;drugbank:3846;ensembl:ENSG00000139687;ensembl:ENSP00000267163;ensembl:ENST00000267163;entrez-gene:5925;hgnc-id:9884;hgnc-symbol:RB1;hprd:01574;intact:EBI-491274;pdb:1AD6;pdb:1GH6;pdb:1GUX;pdb:1H25;pdb:1N4M;pdb:1O9K;pdb:1PJM;pdb:2AZE;pdb:2QDJ;pdb:2R7G;pdb:3N5U;pdb:3POM;pdb:4ELJ;pdb:4ELL;reactome:REACT_1156;reactome:REACT_152;reactome:REACT_169121;reactome:REACT_172744;reac…	transcription factor	4265	P38936	protein	dip:DIP-246N;ensembl:ENSG00000124762;ensembl:ENSP00000244741;ensembl:ENSP00000362815;ensembl:ENSP00000384849;ensembl:ENSP00000409259;ensembl:ENSP00000482768;ensembl:ENST00000244741;ensembl:ENST00000373711;ensembl:ENST00000405375;ensembl:ENST00000448526;ensembl:ENST00000615513;entrez-gene:1026;hgnc-id:1784;hgnc-symbol:CDKN1A;hprd:00298;intact:EBI-1799539;intact:EBI-1800051;intact:EBI-375077;pdb:1A…	product	246091	gene regulatory interaction	BIND	15716956
24349	HNF4A	protein	drugbank:6522;ensembl:ENSG00000101076;ensembl:ENSP00000312987;ensembl:ENSP00000315180;ensembl:ENSP00000396216;ensembl:ENSP00000410911;ensembl:ENSP00000412111;ensembl:ENSP00000476609;ensembl:ENST00000316099;ensembl:ENST00000316673;ensembl:ENST00000415691;ensembl:ENST00000443598;ensembl:ENST00000457232;ensembl:ENST00000609795;entrez-gene:3172;hgnc-id:5024;hgnc-symbol:HNF4A;hprd:02612;intact:EBI-104…	transcription factor	1610312	Q9NWS0	gene	entrez-gene:55011;refseq:NC_000019;refseq:NM_017916	transcribed gene	245939	gene regulatory interaction	BIND	14988562
24349	HNF4A	protein	drugbank:6522;ensembl:ENSG00000101076;ensembl:ENSP00000312987;ensembl:ENSP00000315180;ensembl:ENSP00000396216;ensembl:ENSP00000410911;ensembl:ENSP00000412111;ensembl:ENSP00000476609;ensembl:ENST00000316099;ensembl:ENST00000316673;ensembl:ENST00000415691;ensembl:ENST00000443598;ensembl:ENST00000457232;ensembl:ENST00000609795;entrez-gene:3172;hgnc-id:5024;hgnc-symbol:HNF4A;hprd:02612;intact:EBI-104…	transcription factor	38150	Q02156	protein	chembl:3582;dip:DIP-34186N;ensembl:ENSG00000171132;ensembl:ENSP00000306124;ensembl:ENST00000306156;entrez-gene:5581;hgnc-id:9401;hgnc-symbol:PRKCE;hprd:01500;humancyc:HS10253-MONOMER;intact:EBI-706254;pdb:2WH0;reactome:REACT_11061;reactome:REACT_111064;reactome:REACT_12084;reactome:REACT_12143;reactome:REACT_14797;reactome:REACT_160158;reactome:REACT_19333;reactome:REACT_2202;refseq:NM_005400;ref…	product	239460	gene regulatory interaction	BIND	14988562
176345	Q92754	protein	ensembl:ENSG00000087510;ensembl:ENSP00000201031;ensembl:ENST00000201031;entrez-gene:7022;hgnc-id:11744;hprd:03361;intact:EBI-937309;refseq:NP_003213;uniprot:AP2C_HUMAN;uniprot:B4DWK3;uniprot:O00685;uniprot:O00730;uniprot:Q86V30;uniprot:Q8IVB6;uniprot:Q92754;uniprot:Q9P1X2	physical interactor	95684	MYC	protein	dip:DIP-28143N;drugbank:7239;ensembl:ENSG00000136997;ensembl:ENSP00000367207;ensembl:ENST00000377970;entrez-gene:4609;hgnc-id:7553;hgnc-symbol:MYC;hprd:01818;intact:EBI-1058440;intact:EBI-447544;pdb:1A93;pdb:1EE4;pdb:1MV0;pdb:1NKP;pdb:2A93;pdb:2OR9;reactome:REACT_118780;reactome:REACT_120734;reactome:REACT_160243;reactome:REACT_160254;reactome:REACT_200799;reactome:REACT_9029;reactome:REACT_9224;…	physical interactor	159566	protein interaction	Biogrid	22371483
24349	HNF4A	protein	drugbank:6522;ensembl:ENSG00000101076;ensembl:ENSP00000312987;ensembl:ENSP00000315180;ensembl:ENSP00000396216;ensembl:ENSP00000410911;ensembl:ENSP00000412111;ensembl:ENSP00000476609;ensembl:ENST00000316099;ensembl:ENST00000316673;ensembl:ENST00000415691;ensembl:ENST00000443598;ensembl:ENST00000457232;ensembl:ENST00000609795;entrez-gene:3172;hgnc-id:5024;hgnc-symbol:HNF4A;hprd:02612;intact:EBI-104…	transcription factor	1653533	Q96QE5	gene	entrez-gene:79736;refseq:NM_024683	transcribed gene	241715	gene regulatory interaction	BIND	14988562
24349	HNF4A	protein	drugbank:6522;ensembl:ENSG00000101076;ensembl:ENSP00000312987;ensembl:ENSP00000315180;ensembl:ENSP00000396216;ensembl:ENSP00000410911;ensembl:ENSP00000412111;ensembl:ENSP00000476609;ensembl:ENST00000316099;ensembl:ENST00000316673;ensembl:ENST00000415691;ensembl:ENST00000443598;ensembl:ENST00000457232;ensembl:ENST00000609795;entrez-gene:3172;hgnc-id:5024;hgnc-symbol:HNF4A;hprd:02612;intact:EBI-104…	transcription factor	36855	Q9Y575	protein	ensembl:ENSG00000115239;ensembl:ENSG00000270898;ensembl:ENSP00000263634;ensembl:ENSP00000313756;ensembl:ENSP00000385085;ensembl:ENST00000263634;ensembl:ENST00000352846;ensembl:ENST00000406625;entrez-gene:100302652;entrez-gene:51130;hgnc-id:16013;hgnc-symbol:ASB3;hprd:05769;intact:EBI-2875625;reactome:REACT_75842;reactome:REACT_75979;refseq:NM_016115;refseq:NP_001157637;refseq:NP_001188894;refseq:…	product	237449	gene regulatory interaction	BIND	14988562
1608096	Q9H081	gene	entrez-gene:79003;refseq:NC_000017;refseq:NM_024039	transcribed gene	49053	Q9H081	protein	ensembl:ENSG00000167842;ensembl:ENSP00000370557;ensembl:ENSP00000461252;ensembl:ENSP00000484532;ensembl:ENST00000381165;ensembl:ENST00000573759;ensembl:ENST00000611091;entrez-gene:79003;hgnc-id:24967;hprd:12379;intact:EBI-1001205;reactome:REACT_150425;reactome:REACT_150471;reactome:REACT_15143;reactome:REACT_682;refseq:NC_000017;refseq:NM_024039;refseq:NP_001245146;refseq:NP_001245147;refseq:NP_0…	product	235057;235739;240553	gene regulatory interaction	BIND	14988562;15525513
4265	P38936	protein	dip:DIP-246N;ensembl:ENSG00000124762;ensembl:ENSP00000244741;ensembl:ENSP00000362815;ensembl:ENSP00000384849;ensembl:ENSP00000409259;ensembl:ENSP00000482768;ensembl:ENST00000244741;ensembl:ENST00000373711;ensembl:ENST00000405375;ensembl:ENST00000448526;ensembl:ENST00000615513;entrez-gene:1026;hgnc-id:1784;hgnc-symbol:CDKN1A;hprd:00298;intact:EBI-1799539;intact:EBI-1800051;intact:EBI-375077;pdb:1A…	physical interactor	370421	Q6PKC3	protein	ensembl:ENSG00000153066;ensembl:ENSP00000283033;ensembl:ENSP00000349439;ensembl:ENST00000283033;ensembl:ENST00000356957;entrez-gene:51061;hgnc-id:28030;hprd:07125;intact:EBI-749812;refseq:NP_056998;uniprot:O95887;uniprot:Q6PJA6;uniprot:Q6PKC3;uniprot:Q8N2Q4;uniprot:Q96K45;uniprot:Q96K53;uniprot:TXD11_HUMAN	physical interactor	50099	protein interaction	Biogrid;IntAct	21988832
43766	O14639	protein	ensembl:ENSG00000099204;ensembl:ENSP00000277895;ensembl:ENSP00000358256;ensembl:ENSP00000358257;ensembl:ENSP00000376679;ensembl:ENST00000277895;ensembl:ENST00000369252;ensembl:ENST00000369253;ensembl:ENST00000392952;entrez-gene:3983;hgnc-id:78;hgnc-symbol:ABLIM1;hprd:03819;intact:EBI-487024;reactome:REACT_18266;reactome:REACT_22351;reactome:REACT_23038;refseq:NM_006720;refseq:NP_001003407;refseq:…	physical interactor	63125	Q8WZ42	protein	dip:DIP-33449N;ensembl:ENSG00000155657;ensembl:ENSP00000340554;ensembl:ENSP00000343764;ensembl:ENSP00000352154;ensembl:ENSP00000354117;ensembl:ENSP00000405517;ensembl:ENSP00000434586;ensembl:ENSP00000465570;ensembl:ENSP00000467141;ensembl:ENSP00000483597;ensembl:ENST00000342175;ensembl:ENST00000342992;ensembl:ENST00000359218;ensembl:ENST00000360870;ensembl:ENST00000436599;ensembl:ENST00000460472;…	physical interactor	90451	protein interaction	IntAct	23414517
50967	Q9GZT9	protein	chembl:5697;dip:DIP-37495N;drugbank:3960;ensembl:ENSG00000135766;ensembl:ENSP00000355601;ensembl:ENST00000366641;entrez-gene:54583;hgnc-id:1232;hgnc-symbol:EGLN1;hprd:06971;intact:EBI-1174818;pdb:2G19;pdb:2G1M;pdb:2HBT;pdb:2HBU;pdb:2Y33;pdb:2Y34;pdb:3HQR;pdb:3HQU;pdb:3OUH;pdb:3OUI;pdb:3OUJ;pdb:4BQW;pdb:4BQX;pdb:4BQY;pdb:4JZR;pdb:4KBZ;pdb:4UWD;reactome:REACT_120916;reactome:REACT_124435;refseq:NP_…	activator	45510	Q16665	protein	chembl:4261;dip:DIP-29722N;drugbank:4130;ensembl:ENSG00000100644;ensembl:ENSP00000323326;ensembl:ENSP00000338018;ensembl:ENSP00000437955;ensembl:ENST00000323441;ensembl:ENST00000337138;ensembl:ENST00000539097;entrez-gene:3091;hgnc-id:4910;hgnc-symbol:HIF1A;hprd:04517;intact:EBI-447269;pdb:1D7G;pdb:1H2K;pdb:1H2L;pdb:1H2M;pdb:1L3E;pdb:1L8C;pdb:1LM8;pdb:1LQB;pdb:2ILM;pdb:3HQR;pdb:3HQU;pdb:4AJY;pdb:4…	product	25042	biochemical reaction	BioCarta;NetPath;PID;PhosphoSitePlus;Spike	11571295;11595184;11598268;12464182;15721254;16954218;18687685;20699359;20889502;21095582;21712546;24189531;25159151;9822602
2568	TAF1	protein	dip:DIP-147N;ensembl:ENSG00000147133;ensembl:ENSP00000276072;ensembl:ENSP00000362895;ensembl:ENSP00000406549;ensembl:ENST00000276072;ensembl:ENST00000373790;ensembl:ENST00000423759;entrez-gene:6872;hgnc-id:11535;hgnc-symbol:TAF1;hprd:02436;intact:EBI-491289;intact:MINT-1211825;pdb:1EQF;pdb:3AAD;pdb:3UV4;pdb:3UV5;reactome:REACT_1655;reactome:REACT_1788;reactome:REACT_1851;reactome:REACT_2089;react…	transcription factor	407733	Q5VTL8	protein	ensembl:ENSG00000134186;ensembl:ENSP00000359039;ensembl:ENSP00000359042;ensembl:ENST00000370022;ensembl:ENST00000370025;entrez-gene:55119;hgnc-id:25512;hprd:07664;intact:EBI-1045334;refseq:NC_000001;refseq:NM_018061;refseq:NP_060531;uniprot:PR38B_HUMAN;uniprot:Q05DD6;uniprot:Q32Q58;uniprot:Q5VTL8;uniprot:Q5VTL9;uniprot:Q69YH0;uniprot:Q6PK39;uniprot:Q7Z6E2;uniprot:Q86WF3;uniprot:Q8IWG9;uniprot:Q9N…	product	243372	gene regulatory interaction	BIND	15988478
169760	P55212	gene	entrez-gene:839;refseq:NM_001226;uniprot:P55212	transcribed gene	15426	P55212	protein	chembl:3308;dip:DIP-44649N;ensembl:ENSG00000138794;ensembl:ENSP00000265164;ensembl:ENSP00000285333;ensembl:ENST00000265164;ensembl:ENST00000352981;entrez-gene:839;hgnc-id:1507;hgnc-symbol:CASP6;hprd:03321;humancyc:HS06561-MONOMER;intact:EBI-718729;pdb:1MI9;pdb:2WDP;pdb:3K7E;pdb:3NKF;pdb:3NR2;pdb:3OD5;pdb:3P45;pdb:3P4U;pdb:3QNW;pdb:3S70;pdb:3S8E;pdb:3V6L;pdb:3V6M;pdb:4EJF;pdb:4FXO;pdb:4HVA;pdb:4IY…	product	24778;26005;241834;253956;255077	gene regulatory interaction	BIND;PID;Spike	12089322;14988562;15608679;18431400;19788416
14234	O15068	protein	ensembl:ENSG00000126217;ensembl:ENSP00000364747;ensembl:ENSP00000364754;ensembl:ENSP00000364758;ensembl:ENSP00000380225;ensembl:ENSP00000397285;ensembl:ENSP00000440374;ensembl:ENST00000375597;ensembl:ENST00000375604;ensembl:ENST00000375608;ensembl:ENST00000397030;ensembl:ENST00000421756;ensembl:ENST00000535094;entrez-gene:23263;hgnc-id:14576;hprd:14371;intact:EBI-2691047;reactome:REACT_10825;reac…	activator	14209	ARHGEF11	protein	dip:DIP-31622N;ensembl:ENSG00000132694;ensembl:ENSP00000354644;ensembl:ENSP00000357177;ensembl:ENST00000361409;ensembl:ENST00000368194;entrez-gene:9826;hgnc-id:14580;hgnc-symbol:ARHGEF11;hprd:09302;intact:EBI-311099;intact:EBI-6169263;pdb:1HTJ;pdb:1XCG;pdb:2DLS;pdb:3KZ1;pdb:3T06;reactome:REACT_10420;reactome:REACT_11044;reactome:REACT_11051;reactome:REACT_11061;reactome:REACT_13638;reactome:REACT…	activator	22734	biochemical reaction	PID	10026210;10364236;10480888;10523675;10579713;10744696;10769020;10779358;10837491;10980705;11058585;11085924;11094164;11336673;11443056;11777936;11779461;11799111;11870224;12071859;12183458;12196628;12213839;12215546;12221096;12356866;12393875;12702722;12775584;12802068;14512443;14528298;15023524;15039571;15069594;15078817;15247219;15296756;15509575;15601624;15632174;15691829;15884057;16112081;164…
11881	p-S1981-ATM	protein	chembl:3797;dip:DIP-182N;ensembl:ENSG00000149311;ensembl:ENSP00000278616;ensembl:ENSP00000388058;ensembl:ENST00000278616;ensembl:ENST00000452508;entrez-gene:472;hgnc-id:795;hgnc-symbol:ATM;hprd:06347;humancyc:HS07604-MONOMER;intact:EBI-1059333;intact:EBI-495465;reactome:REACT_1538;reactome:REACT_1614;reactome:REACT_169185;reactome:REACT_18265;reactome:REACT_1924;reactome:REACT_200780;reactome:REA…	activator	361726	Q9Y2X9	protein	ensembl:ENSG00000162702;ensembl:ENSP00000294740;ensembl:ENSP00000356321;ensembl:ENSP00000356322;ensembl:ENST00000294740;ensembl:ENST00000367352;ensembl:ENST00000367353;entrez-gene:23528;hgnc-id:13075;hgnc-symbol:ZNF281;hprd:11702;intact:EBI-396200;refseq:NM_012482;refseq:NP_001268222;refseq:NP_001268223;refseq:NP_036614;uniprot:A6NF48;uniprot:B3KMX2;uniprot:Q5RKW5;uniprot:Q9NY92;uniprot:Q9Y2X9;un…	product	247346	biochemical reaction	Spike
13410	P00519	protein	chembl:1862;dip:DIP-1042N;drugbank:17;ensembl:ENSG00000097007;ensembl:ENSP00000323315;ensembl:ENSP00000361423;ensembl:ENST00000318560;ensembl:ENST00000372348;entrez-gene:25;hgnc-id:76;hgnc-id:77;hgnc-symbol:ABL1;hprd:01809;humancyc:HS01874-MONOMER;intact:EBI-1550796;intact:EBI-375543;pdb:1AB2;pdb:1ABL;pdb:1AWO;pdb:1BBZ;pdb:1JU5;pdb:1OPL;pdb:1ZZP;pdb:2ABL;pdb:2E2B;pdb:2F4J;pdb:2FO0;pdb:2G1T;pdb:2G…	physical interactor	59774	GalNAc-MUC1(24-1255)	protein	dip:DIP-41890N;ensembl:ENSG00000185499;ensembl:ENSP00000338983;ensembl:ENSP00000339690;ensembl:ENSP00000342814;ensembl:ENSP00000343482;ensembl:ENSP00000357374;ensembl:ENSP00000357375;ensembl:ENSP00000357377;ensembl:ENSP00000357378;ensembl:ENSP00000357381;ensembl:ENSP00000357383;ensembl:ENSP00000388172;ensembl:ENSP00000481231;ensembl:ENST00000337604;ensembl:ENST00000338684;ensembl:ENST00000342482;…	physical interactor	48291	protein interaction	Biogrid;HPRD;IntAct;MINT;Spike	16888623
44318	O15169	protein	dip:DIP-34630N;drugbank:5676;ensembl:ENSG00000103126;ensembl:ENSP00000262320;ensembl:ENSP00000346935;ensembl:ENST00000262320;ensembl:ENST00000354866;entrez-gene:8312;hgnc-id:903;hgnc-symbol:AXIN1;hprd:04819;intact:EBI-710484;pdb:1DK8;pdb:1EMU;pdb:1O9U;pdb:3ZDI;pdb:4B7T;pdb:4NM0;pdb:4NM3;pdb:4NM5;pdb:4NM7;pdb:4NU1;reactome:REACT_10888;reactome:REACT_11045;reactome:REACT_11063;reactome:REACT_11065;…	physical interactor	59655	DAB2	protein	ensembl:ENSG00000153071;ensembl:ENSP00000313391;ensembl:ENSP00000345508;ensembl:ENSP00000426245;ensembl:ENSP00000439919;ensembl:ENST00000320816;ensembl:ENST00000339788;ensembl:ENST00000509337;ensembl:ENST00000545653;entrez-gene:101926921;entrez-gene:1601;hgnc-id:2662;hgnc-symbol:DAB2;hprd:03139;intact:EBI-1171238;pdb:2LSW;reactome:REACT_11035;reactome:REACT_11049;reactome:REACT_11123;reactome:REA…	physical interactor	122347	protein interaction	Biogrid;HPRD	12805222
159274	TAp73b (tetramer)	complex		substrate	43323	p-S795-RB1	protein	chembl:5288;dip:DIP-582N;drugbank:3846;ensembl:ENSG00000139687;ensembl:ENSP00000267163;ensembl:ENST00000267163;entrez-gene:5925;hgnc-id:9884;hgnc-symbol:RB1;hprd:01574;intact:EBI-491274;pdb:1AD6;pdb:1GH6;pdb:1GUX;pdb:1H25;pdb:1N4M;pdb:1O9K;pdb:1PJM;pdb:2AZE;pdb:2QDJ;pdb:2R7G;pdb:3N5U;pdb:3POM;pdb:4ELJ;pdb:4ELL;reactome:REACT_1156;reactome:REACT_152;reactome:REACT_169121;reactome:REACT_172744;reac…	substrate	23023	biochemical reaction	PID	12761493
2568	TAF1	protein	dip:DIP-147N;ensembl:ENSG00000147133;ensembl:ENSP00000276072;ensembl:ENSP00000362895;ensembl:ENSP00000406549;ensembl:ENST00000276072;ensembl:ENST00000373790;ensembl:ENST00000423759;entrez-gene:6872;hgnc-id:11535;hgnc-symbol:TAF1;hprd:02436;intact:EBI-491289;intact:MINT-1211825;pdb:1EQF;pdb:3AAD;pdb:3UV4;pdb:3UV5;reactome:REACT_1655;reactome:REACT_1788;reactome:REACT_1851;reactome:REACT_2089;react…	transcription factor	1165608	Q5U5R9	rna	ensembl:ENSG00000165338;entrez-gene:143279;hgnc-id:26736;hprd:13643;refseq:NC_000010;refseq:NP_775768;refseq:NP_877497;uniprot:Q5U5R9	transcribed gene	239376	gene regulatory interaction	BIND	15988478
24349	HNF4A	protein	drugbank:6522;ensembl:ENSG00000101076;ensembl:ENSP00000312987;ensembl:ENSP00000315180;ensembl:ENSP00000396216;ensembl:ENSP00000410911;ensembl:ENSP00000412111;ensembl:ENSP00000476609;ensembl:ENST00000316099;ensembl:ENST00000316673;ensembl:ENST00000415691;ensembl:ENST00000443598;ensembl:ENST00000457232;ensembl:ENST00000609795;entrez-gene:3172;hgnc-id:5024;hgnc-symbol:HNF4A;hprd:02612;intact:EBI-104…	transcription factor	1645049	Q8TCC3	gene	entrez-gene:51263;refseq:NM_016503	transcribed gene	240559	gene regulatory interaction	BIND	14988562
22716	Q9NRM0	protein	ensembl:ENSG00000109667;ensembl:ENSP00000264784;ensembl:ENSP00000311383;ensembl:ENSP00000422209;ensembl:ENST00000264784;ensembl:ENST00000309065;ensembl:ENST00000506583;entrez-gene:56606;humancyc:ENSG00000109667-MONOMER;reactome:REACT_19444;refseq:NM_020041;refseq:NP_064425;unigene:95497;uniprot:GTR9_HUMAN;uniprot:Q0VGC4;uniprot:Q4W5D1;uniprot:Q8WV30;uniprot:Q96P00;uniprot:Q9NRM0	enzyme	279236	Q1EHB4	protein	entrez-gene:159963;uniprot:SC5AC_HUMAN	enzyme	33310	biochemical reaction	EHMN
12053	P51587	protein	dip:DIP-24214N;ensembl:ENSG00000139618;ensembl:ENSP00000369497;ensembl:ENSP00000439902;ensembl:ENST00000380152;ensembl:ENST00000544455;entrez-gene:675;hgnc-id:1101;hgnc-symbol:BRCA2;hprd:02554;intact:EBI-79792;pdb:1N0W;pdb:3EU7;reactome:REACT_18410;reactome:REACT_216;reactome:REACT_27271;reactome:REACT_408;reactome:REACT_5588;refseq:NP_000050;uniprot:BRCA2_HUMAN;uniprot:O00183;uniprot:O15008;unip…	physical interactor	11881	p-S1981-ATM	protein	chembl:3797;dip:DIP-182N;ensembl:ENSG00000149311;ensembl:ENSP00000278616;ensembl:ENSP00000388058;ensembl:ENST00000278616;ensembl:ENST00000452508;entrez-gene:472;hgnc-id:795;hgnc-symbol:ATM;hprd:06347;humancyc:HS07604-MONOMER;intact:EBI-1059333;intact:EBI-495465;reactome:REACT_1538;reactome:REACT_1614;reactome:REACT_169185;reactome:REACT_18265;reactome:REACT_1924;reactome:REACT_200780;reactome:REA…	physical interactor	125345	protein interaction	Biogrid	15199141
156644	P07949	protein	chembl:2041;dip:DIP-41449N;drugbank:4177;ensembl:ENSG00000165731;ensembl:ENSP00000344798;ensembl:ENSP00000347942;ensembl:ENST00000340058;ensembl:ENST00000355710;entrez-gene:5979;hgnc-id:9967;hgnc-symbol:RET;hprd:01266;humancyc:HS09276-MONOMER;intact:EBI-2480756;intact:EBI-4423689;pdb:1XPD;pdb:2IVS;pdb:2IVT;pdb:2IVU;pdb:2IVV;pdb:2X2K;pdb:2X2L;pdb:2X2M;pdb:2X2U;pdb:4CKI;pdb:4CKJ;pdb:4UX8;refseq:NC_…	enzyme	13410	P00519	protein	chembl:1862;dip:DIP-1042N;drugbank:17;ensembl:ENSG00000097007;ensembl:ENSP00000323315;ensembl:ENSP00000361423;ensembl:ENST00000318560;ensembl:ENST00000372348;entrez-gene:25;hgnc-id:76;hgnc-id:77;hgnc-symbol:ABL1;hprd:01809;humancyc:HS01874-MONOMER;intact:EBI-1550796;intact:EBI-375543;pdb:1AB2;pdb:1ABL;pdb:1AWO;pdb:1BBZ;pdb:1JU5;pdb:1OPL;pdb:1ZZP;pdb:2ABL;pdb:2E2B;pdb:2F4J;pdb:2FO0;pdb:2G1T;pdb:2G…	activator	1521;19945;22992	biochemical reaction	BioCarta;HumanCyc;InnateDB;Manual upload;NetPath;PID;PhosphoPOINT;PhosphoSitePlus;Reactome;Spike	10082557;10404512;10430888;10493750;10521444;10521505;10586033;10618718;10652257;10734310;10867021;10882101;10910907;10930450;10958661;10962008;10974006;11062067;11093170;11146548;11223544;11278277;11312102;11331309;11343700;11387210;11520784;11571295;11585739;11706017;11723054;11790549;11839772;11864968;11884401;11940578;11971971;11994288;12029091;12087092;12097334;12133965;12193476;12194869;122…
17760	P48506	protein	drugbank:186;ensembl:ENSG00000001084;ensembl:ENSP00000229416;ensembl:ENSP00000421908;ensembl:ENST00000229416;ensembl:ENST00000514004;entrez-gene:102724876;entrez-gene:2729;entrez-gi:308199423;hgnc-id:4311;hprd:06032;humancyc:ENSG00000001084-MONOMER;intact:EBI-2832840;kegg:hsa:2729;reactome:REACT_115639;reactome:REACT_6960;reactome:REACT_7754;refseq:NM_001498;refseq:NP_001184044;refseq:NP_001489;u…	physical interactor	19273	CCL22(25-93)	protein	dip:DIP-5849N;ensembl:ENSG00000102962;ensembl:ENSP00000219235;ensembl:ENST00000219235;entrez-gene:6367;hgnc-id:10621;hprd:04263;intact:EBI-3907871;reactome:REACT_14797;reactome:REACT_15344;reactome:REACT_21585;refseq:NP_002981;uniprot:A0N0Q6;uniprot:B2R4W2;uniprot:CCL22_HUMAN;uniprot:O00626	physical interactor	86200	protein interaction	Biogrid;IntAct	21988832
24349	HNF4A	protein	drugbank:6522;ensembl:ENSG00000101076;ensembl:ENSP00000312987;ensembl:ENSP00000315180;ensembl:ENSP00000396216;ensembl:ENSP00000410911;ensembl:ENSP00000412111;ensembl:ENSP00000476609;ensembl:ENST00000316099;ensembl:ENST00000316673;ensembl:ENST00000415691;ensembl:ENST00000443598;ensembl:ENST00000457232;ensembl:ENST00000609795;entrez-gene:3172;hgnc-id:5024;hgnc-symbol:HNF4A;hprd:02612;intact:EBI-104…	transcription factor	1166003	Q9BWN1	rna	ensembl:ENSG00000156858;entrez-gene:78994;hgnc-id:28458;hprd:14541;refseq:NC_000016;refseq:NM_024031;refseq:NP_076936;uniprot:Q9BWN1	transcribed gene	237866	gene regulatory interaction	BIND	14988562
24349	HNF4A	protein	drugbank:6522;ensembl:ENSG00000101076;ensembl:ENSP00000312987;ensembl:ENSP00000315180;ensembl:ENSP00000396216;ensembl:ENSP00000410911;ensembl:ENSP00000412111;ensembl:ENSP00000476609;ensembl:ENST00000316099;ensembl:ENST00000316673;ensembl:ENST00000415691;ensembl:ENST00000443598;ensembl:ENST00000457232;ensembl:ENST00000609795;entrez-gene:3172;hgnc-id:5024;hgnc-symbol:HNF4A;hprd:02612;intact:EBI-104…	transcription factor	43766	O14639	protein	ensembl:ENSG00000099204;ensembl:ENSP00000277895;ensembl:ENSP00000358256;ensembl:ENSP00000358257;ensembl:ENSP00000376679;ensembl:ENST00000277895;ensembl:ENST00000369252;ensembl:ENST00000369253;ensembl:ENST00000392952;entrez-gene:3983;hgnc-id:78;hgnc-symbol:ABLIM1;hprd:03819;intact:EBI-487024;reactome:REACT_18266;reactome:REACT_22351;reactome:REACT_23038;refseq:NM_006720;refseq:NP_001003407;refseq:…	product	245497	gene regulatory interaction	BIND	14988562
105260	Q4FZB7	protein	ensembl:ENSG00000110066;ensembl:ENSP00000305899;ensembl:ENSP00000385640;ensembl:ENSP00000385965;ensembl:ENSP00000484858;ensembl:ENST00000304363;ensembl:ENST00000401547;ensembl:ENST00000405515;ensembl:ENST00000615954;entrez-gene:51111;entrez-gi:665505996;hgnc-id:24283;hprd:11616;humancyc:HS12712-MONOMER;intact:EBI-1047962;kegg:hsa:51111;pdb:3S8P;refseq:NM_016028;refseq:NM_017635;refseq:NP_00128783…	physical interactor	43323	p-S795-RB1	protein	chembl:5288;dip:DIP-582N;drugbank:3846;ensembl:ENSG00000139687;ensembl:ENSP00000267163;ensembl:ENST00000267163;entrez-gene:5925;hgnc-id:9884;hgnc-symbol:RB1;hprd:01574;intact:EBI-491274;pdb:1AD6;pdb:1GH6;pdb:1GUX;pdb:1H25;pdb:1N4M;pdb:1O9K;pdb:1PJM;pdb:2AZE;pdb:2QDJ;pdb:2R7G;pdb:3N5U;pdb:3POM;pdb:4ELJ;pdb:4ELL;reactome:REACT_1156;reactome:REACT_152;reactome:REACT_169121;reactome:REACT_172744;reac…	physical interactor	239282	protein interaction	BIND	15750587
171645	MYC/Max/MIZ-1/DNMT3A/GFI1	complex		repressor	160291	P38936	gene	ensembl:ENSG00000124762;entrez-gene:1026;hgnc-id:1784;hprd:00298;intact:EBI-1550784;refseq:NC_000006;refseq:NM_000389;refseq:NP_000380;refseq:NP_001207706;refseq:NP_001207707;refseq:NP_510867;refseq:NT_007592;uniprot:P38936	transcribed gene	23875	gene regulatory interaction	PID	10920185;12384701;12545156;15616584;20190815
1620174	Q9UPQ8	gene	entrez-gene:22845;hgnc-id:23406;refseq:NC_000009	transcribed gene	9530	Q9UPQ8	protein	ensembl:ENSG00000175283;ensembl:ENSP00000361667;ensembl:ENST00000372586;entrez-gene:22845;entrez-gi:7662482;hgnc-id:23406;hprd:15525;humancyc:HS10905-MONOMER;intact:EBI-8645574;intact:MINT-4724096;intact:MINT-8163513;kegg:hsa:22845;reactome:REACT_22230;reactome:REACT_23075;refseq:NC_000009;refseq:NM_014908;refseq:NP_055723;unigene:161166;uniprot:DOLK_HUMAN;uniprot:Q5SRE6;uniprot:Q9UPQ8	product	236866;240748	gene regulatory interaction	BIND	15899964
24349	HNF4A	protein	drugbank:6522;ensembl:ENSG00000101076;ensembl:ENSP00000312987;ensembl:ENSP00000315180;ensembl:ENSP00000396216;ensembl:ENSP00000410911;ensembl:ENSP00000412111;ensembl:ENSP00000476609;ensembl:ENST00000316099;ensembl:ENST00000316673;ensembl:ENST00000415691;ensembl:ENST00000443598;ensembl:ENST00000457232;ensembl:ENST00000609795;entrez-gene:3172;hgnc-id:5024;hgnc-symbol:HNF4A;hprd:02612;intact:EBI-104…	transcription factor	4265	P38936	protein	dip:DIP-246N;ensembl:ENSG00000124762;ensembl:ENSP00000244741;ensembl:ENSP00000362815;ensembl:ENSP00000384849;ensembl:ENSP00000409259;ensembl:ENSP00000482768;ensembl:ENST00000244741;ensembl:ENST00000373711;ensembl:ENST00000405375;ensembl:ENST00000448526;ensembl:ENST00000615513;entrez-gene:1026;hgnc-id:1784;hgnc-symbol:CDKN1A;hprd:00298;intact:EBI-1799539;intact:EBI-1800051;intact:EBI-375077;pdb:1A…	product	255158	gene regulatory interaction	Spike	18163890
4265	P38936	protein	dip:DIP-246N;ensembl:ENSG00000124762;ensembl:ENSP00000244741;ensembl:ENSP00000362815;ensembl:ENSP00000384849;ensembl:ENSP00000409259;ensembl:ENSP00000482768;ensembl:ENST00000244741;ensembl:ENST00000373711;ensembl:ENST00000405375;ensembl:ENST00000448526;ensembl:ENST00000615513;entrez-gene:1026;hgnc-id:1784;hgnc-symbol:CDKN1A;hprd:00298;intact:EBI-1799539;intact:EBI-1800051;intact:EBI-375077;pdb:1A…	repressor	43323	p-S795-RB1	protein	chembl:5288;dip:DIP-582N;drugbank:3846;ensembl:ENSG00000139687;ensembl:ENSP00000267163;ensembl:ENST00000267163;entrez-gene:5925;hgnc-id:9884;hgnc-symbol:RB1;hprd:01574;intact:EBI-491274;pdb:1AD6;pdb:1GH6;pdb:1GUX;pdb:1H25;pdb:1N4M;pdb:1O9K;pdb:1PJM;pdb:2AZE;pdb:2QDJ;pdb:2R7G;pdb:3N5U;pdb:3POM;pdb:4ELJ;pdb:4ELL;reactome:REACT_1156;reactome:REACT_152;reactome:REACT_169121;reactome:REACT_172744;reac…	product	28023	biochemical reaction	BioCarta
1626356	O43934	gene	entrez-gene:79157;refseq:NC_000017	transcribed gene	1626357	O43934	protein	entrez-gene:79157;refseq:NC_000017;uniprot:MFS11_HUMAN	product	237788	gene regulatory interaction	BIND	15988478
2568	TAF1	protein	dip:DIP-147N;ensembl:ENSG00000147133;ensembl:ENSP00000276072;ensembl:ENSP00000362895;ensembl:ENSP00000406549;ensembl:ENST00000276072;ensembl:ENST00000373790;ensembl:ENST00000423759;entrez-gene:6872;hgnc-id:11535;hgnc-symbol:TAF1;hprd:02436;intact:EBI-491289;intact:MINT-1211825;pdb:1EQF;pdb:3AAD;pdb:3UV4;pdb:3UV5;reactome:REACT_1655;reactome:REACT_1788;reactome:REACT_1851;reactome:REACT_2089;react…	transcription factor	1107057	Q5U5R9	protein	ensembl:ENSG00000165338;entrez-gene:143279;hgnc-id:26736;hprd:13643;refseq:NC_000010;refseq:NP_775768;refseq:NP_877497;uniprot:HECD2_HUMAN;uniprot:Q5U5R9	product	239376	gene regulatory interaction	BIND	15988478
1663670	O75602	gene	entrez-gene:9576	transcribed gene	762468	O75602	protein	ensembl:ENSG00000077327;entrez-gene:9576;hgnc-id:11215;hprd:09305;refseq:NP_001240783;refseq:NP_001240784;refseq:NP_036575;refseq:NP_758442;uniprot:O75602;uniprot:Q5VUX5;uniprot:Q5VUX6;uniprot:Q5VUX7;uniprot:Q6FI74;uniprot:Q8NHQ6;uniprot:SPAG6_HUMAN	product	243121;246290	gene regulatory interaction	BIND	12808131
45510	Q16665	protein	chembl:4261;dip:DIP-29722N;drugbank:4130;ensembl:ENSG00000100644;ensembl:ENSP00000323326;ensembl:ENSP00000338018;ensembl:ENSP00000437955;ensembl:ENST00000323441;ensembl:ENST00000337138;ensembl:ENST00000539097;entrez-gene:3091;hgnc-id:4910;hgnc-symbol:HIF1A;hprd:04517;intact:EBI-447269;pdb:1D7G;pdb:1H2K;pdb:1H2L;pdb:1H2M;pdb:1L3E;pdb:1L8C;pdb:1LM8;pdb:1LQB;pdb:2ILM;pdb:3HQR;pdb:3HQU;pdb:4AJY;pdb:4…	transcription factor	4265	P38936	protein	dip:DIP-246N;ensembl:ENSG00000124762;ensembl:ENSP00000244741;ensembl:ENSP00000362815;ensembl:ENSP00000384849;ensembl:ENSP00000409259;ensembl:ENSP00000482768;ensembl:ENST00000244741;ensembl:ENST00000373711;ensembl:ENST00000405375;ensembl:ENST00000448526;ensembl:ENST00000615513;entrez-gene:1026;hgnc-id:1784;hgnc-symbol:CDKN1A;hprd:00298;intact:EBI-1799539;intact:EBI-1800051;intact:EBI-375077;pdb:1A…	product	243370	gene regulatory interaction	BIND	15780936
1632377	P45954	gene	entrez-gene:36;refseq:NC_000010;refseq:NM_001609	transcribed gene	86951	P45954	protein	drugbank:630;ensembl:ENSG00000196177;ensembl:ENSP00000357862;ensembl:ENSP00000357873;ensembl:ENST00000358776;ensembl:ENST00000368869;entrez-gene:36;entrez-gi:4501859;hgnc-id:91;hprd:02626;humancyc:HS10828-MONOMER;intact:EBI-2511905;kegg:hsa:36;pdb:2JIF;reactome:REACT_197;reactome:REACT_5714;refseq:NC_000010;refseq:NM_001609;refseq:NP_001600;unigene:81934;uniprot:ACDSB_HUMAN;uniprot:B4DQ51;uniprot…	product	238696;240592	gene regulatory interaction	BIND	14988562;15988478
24349	HNF4A	protein	drugbank:6522;ensembl:ENSG00000101076;ensembl:ENSP00000312987;ensembl:ENSP00000315180;ensembl:ENSP00000396216;ensembl:ENSP00000410911;ensembl:ENSP00000412111;ensembl:ENSP00000476609;ensembl:ENST00000316099;ensembl:ENST00000316673;ensembl:ENST00000415691;ensembl:ENST00000443598;ensembl:ENST00000457232;ensembl:ENST00000609795;entrez-gene:3172;hgnc-id:5024;hgnc-symbol:HNF4A;hprd:02612;intact:EBI-104…	transcription factor	1617198	Q13099	gene	entrez-gene:8100;refseq:NM_006531	transcribed gene	236405	gene regulatory interaction	BIND	14988562
2568	TAF1	protein	dip:DIP-147N;ensembl:ENSG00000147133;ensembl:ENSP00000276072;ensembl:ENSP00000362895;ensembl:ENSP00000406549;ensembl:ENST00000276072;ensembl:ENST00000373790;ensembl:ENST00000423759;entrez-gene:6872;hgnc-id:11535;hgnc-symbol:TAF1;hprd:02436;intact:EBI-491289;intact:MINT-1211825;pdb:1EQF;pdb:3AAD;pdb:3UV4;pdb:3UV5;reactome:REACT_1655;reactome:REACT_1788;reactome:REACT_1851;reactome:REACT_2089;react…	transcription factor	1610312	Q9NWS0	gene	entrez-gene:55011;refseq:NC_000019;refseq:NM_017916	transcribed gene	245263	gene regulatory interaction	BIND	15988478
63125	Q8WZ42	protein	dip:DIP-33449N;ensembl:ENSG00000155657;ensembl:ENSP00000340554;ensembl:ENSP00000343764;ensembl:ENSP00000352154;ensembl:ENSP00000354117;ensembl:ENSP00000405517;ensembl:ENSP00000434586;ensembl:ENSP00000465570;ensembl:ENSP00000467141;ensembl:ENSP00000483597;ensembl:ENST00000342175;ensembl:ENST00000342992;ensembl:ENST00000359218;ensembl:ENST00000360870;ensembl:ENST00000436599;ensembl:ENST00000460472;…	enzyme	2568	TAF1	protein	dip:DIP-147N;ensembl:ENSG00000147133;ensembl:ENSP00000276072;ensembl:ENSP00000362895;ensembl:ENSP00000406549;ensembl:ENST00000276072;ensembl:ENST00000373790;ensembl:ENST00000423759;entrez-gene:6872;hgnc-id:11535;hgnc-symbol:TAF1;hprd:02436;intact:EBI-491289;intact:MINT-1211825;pdb:1EQF;pdb:3AAD;pdb:3UV4;pdb:3UV5;reactome:REACT_1655;reactome:REACT_1788;reactome:REACT_1851;reactome:REACT_2089;react…	enzyme	31709;31976	biochemical reaction	EHMN
279236	Q1EHB4	protein	entrez-gene:159963;uniprot:SC5AC_HUMAN	enzyme	37783	SLC5A2	protein	chembl:3884;ensembl:ENSG00000140675;ensembl:ENSP00000327943;ensembl:ENST00000330498;entrez-gene:6524;humancyc:ENSG00000140675-MONOMER;reactome:REACT_19845;refseq:NM_003041;refseq:NP_003032;unigene:356900;uniprot:A2RRD2;uniprot:P31639;uniprot:SC5A2_HUMAN	enzyme	33310	biochemical reaction	EHMN
2568	TAF1	protein	dip:DIP-147N;ensembl:ENSG00000147133;ensembl:ENSP00000276072;ensembl:ENSP00000362895;ensembl:ENSP00000406549;ensembl:ENST00000276072;ensembl:ENST00000373790;ensembl:ENST00000423759;entrez-gene:6872;hgnc-id:11535;hgnc-symbol:TAF1;hprd:02436;intact:EBI-491289;intact:MINT-1211825;pdb:1EQF;pdb:3AAD;pdb:3UV4;pdb:3UV5;reactome:REACT_1655;reactome:REACT_1788;reactome:REACT_1851;reactome:REACT_2089;react…	transcription factor	14181	Q9NY61	protein	ensembl:ENSG00000108270;ensembl:ENSG00000275700;ensembl:ENSG00000276072;ensembl:ENSP00000477848;ensembl:ENSP00000481894;ensembl:ENST00000619387;ensembl:ENST00000620004;entrez-gene:26574;hgnc-id:19235;hgnc-symbol:AATF;hprd:12236;intact:EBI-372428;reactome:REACT_11061;reactome:REACT_13638;reactome:REACT_14177;refseq:NC_000017;refseq:NM_012138;refseq:NP_036270;uniprot:A6NCJ6;uniprot:AATF_HUMAN;unipr…	product	238965	gene regulatory interaction	BIND	15988478
2568	TAF1	protein	dip:DIP-147N;ensembl:ENSG00000147133;ensembl:ENSP00000276072;ensembl:ENSP00000362895;ensembl:ENSP00000406549;ensembl:ENST00000276072;ensembl:ENST00000373790;ensembl:ENST00000423759;entrez-gene:6872;hgnc-id:11535;hgnc-symbol:TAF1;hprd:02436;intact:EBI-491289;intact:MINT-1211825;pdb:1EQF;pdb:3AAD;pdb:3UV4;pdb:3UV5;reactome:REACT_1655;reactome:REACT_1788;reactome:REACT_1851;reactome:REACT_2089;react…	transcription factor	148407	O43847	protein	ensembl:ENSG00000078618;ensembl:ENSP00000262679;ensembl:ENST00000352171;entrez-gene:4898;hgnc-id:7995;hprd:04036;humancyc:HS01293-MONOMER;intact:EBI-2371631;refseq:NC_000001;refseq:NM_002525;refseq:NP_001095132;refseq:NP_001229290;refseq:NP_002516;unigene:4099;uniprot:A6NI41;uniprot:B1AKJ5;uniprot:NRDC_HUMAN;uniprot:O15241;uniprot:O15242;uniprot:O43847;uniprot:Q5VUL0;uniprot:Q6UUU9;uniprot:Q96HB2…	product	236460	gene regulatory interaction	BIND	12808131;15988478
2568	TAF1	protein	dip:DIP-147N;ensembl:ENSG00000147133;ensembl:ENSP00000276072;ensembl:ENSP00000362895;ensembl:ENSP00000406549;ensembl:ENST00000276072;ensembl:ENST00000373790;ensembl:ENST00000423759;entrez-gene:6872;hgnc-id:11535;hgnc-symbol:TAF1;hprd:02436;intact:EBI-491289;intact:MINT-1211825;pdb:1EQF;pdb:3AAD;pdb:3UV4;pdb:3UV5;reactome:REACT_1655;reactome:REACT_1788;reactome:REACT_1851;reactome:REACT_2089;react…	transcription factor	1625900	Q9Y242	gene	entrez-gene:6941;refseq:NC_000006;refseq:NM_007109	transcribed gene	237921	gene regulatory interaction	BIND	12808131
2568	TAF1	protein	dip:DIP-147N;ensembl:ENSG00000147133;ensembl:ENSP00000276072;ensembl:ENSP00000362895;ensembl:ENSP00000406549;ensembl:ENST00000276072;ensembl:ENST00000373790;ensembl:ENST00000423759;entrez-gene:6872;hgnc-id:11535;hgnc-symbol:TAF1;hprd:02436;intact:EBI-491289;intact:MINT-1211825;pdb:1EQF;pdb:3AAD;pdb:3UV4;pdb:3UV5;reactome:REACT_1655;reactome:REACT_1788;reactome:REACT_1851;reactome:REACT_2089;react…	transcription factor	1617619	O43847	gene	entrez-gene:4898;refseq:NC_000001;refseq:NM_002525	transcribed gene	236460	gene regulatory interaction	BIND	12808131;15988478
1167378	Q9UPN9	rna	ensembl:ENSG00000197323;entrez-gene:51592;hgnc-id:16290;hprd:10423;refseq:NP_056990;refseq:NP_148980;uniprot:Q9UPN9	transcribed gene	22442	Q9UPN9	protein	dip:DIP-54262N;ensembl:ENSG00000197323;ensembl:ENSP00000351250;ensembl:ENSP00000358556;ensembl:ENST00000358465;ensembl:ENST00000369543;entrez-gene:51592;hgnc-id:16290;hgnc-symbol:TRIM33;hprd:10423;intact:EBI-2214398;pdb:3U5M;pdb:3U5N;pdb:3U5O;pdb:3U5P;reactome:REACT_121111;reactome:REACT_125510;refseq:NP_056990;refseq:NP_148980;uniprot:B3KN30;uniprot:O95855;uniprot:Q5TG72;uniprot:Q5TG73;uniprot:Q…	product	235971;235974;235975;235976	gene regulatory interaction	BIND	12808131
2568	TAF1	protein	dip:DIP-147N;ensembl:ENSG00000147133;ensembl:ENSP00000276072;ensembl:ENSP00000362895;ensembl:ENSP00000406549;ensembl:ENST00000276072;ensembl:ENST00000373790;ensembl:ENST00000423759;entrez-gene:6872;hgnc-id:11535;hgnc-symbol:TAF1;hprd:02436;intact:EBI-491289;intact:MINT-1211825;pdb:1EQF;pdb:3AAD;pdb:3UV4;pdb:3UV5;reactome:REACT_1655;reactome:REACT_1788;reactome:REACT_1851;reactome:REACT_2089;react…	transcription factor	1164543	Q8ND76	rna	ensembl:ENSG00000108100;entrez-gene:219771;hgnc-id:23354;hprd:10700;refseq:NC_000010;refseq:NP_659449;refseq:NP_859049;uniprot:Q8ND76	transcribed gene	244672	gene regulatory interaction	BIND	15988478
45510	Q16665	protein	chembl:4261;dip:DIP-29722N;drugbank:4130;ensembl:ENSG00000100644;ensembl:ENSP00000323326;ensembl:ENSP00000338018;ensembl:ENSP00000437955;ensembl:ENST00000323441;ensembl:ENST00000337138;ensembl:ENST00000539097;entrez-gene:3091;hgnc-id:4910;hgnc-symbol:HIF1A;hprd:04517;intact:EBI-447269;pdb:1D7G;pdb:1H2K;pdb:1H2L;pdb:1H2M;pdb:1L3E;pdb:1L8C;pdb:1LM8;pdb:1LQB;pdb:2ILM;pdb:3HQR;pdb:3HQU;pdb:4AJY;pdb:4…	physical interactor	50967	Q9GZT9	protein	chembl:5697;dip:DIP-37495N;drugbank:3960;ensembl:ENSG00000135766;ensembl:ENSP00000355601;ensembl:ENST00000366641;entrez-gene:54583;hgnc-id:1232;hgnc-symbol:EGLN1;hprd:06971;intact:EBI-1174818;pdb:2G19;pdb:2G1M;pdb:2HBT;pdb:2HBU;pdb:2Y33;pdb:2Y34;pdb:3HQR;pdb:3HQU;pdb:3OUH;pdb:3OUI;pdb:3OUJ;pdb:4BQW;pdb:4BQX;pdb:4BQY;pdb:4JZR;pdb:4KBZ;pdb:4UWD;reactome:REACT_120916;reactome:REACT_124435;refseq:NP_…	physical interactor	39668	protein interaction	BIND;Biogrid;DIP;HPRD;InnateDB;IntAct;MINT;PDB;Spike	15474027;15721254;16098467;16407130;16511565;17353276;18264140;19604478;20724477;20812988;20840591;24145445
159274	TAp73b (tetramer)	complex		transcription factor	4265	P38936	protein	dip:DIP-246N;ensembl:ENSG00000124762;ensembl:ENSP00000244741;ensembl:ENSP00000362815;ensembl:ENSP00000384849;ensembl:ENSP00000409259;ensembl:ENSP00000482768;ensembl:ENST00000244741;ensembl:ENST00000373711;ensembl:ENST00000405375;ensembl:ENST00000448526;ensembl:ENST00000615513;entrez-gene:1026;hgnc-id:1784;hgnc-symbol:CDKN1A;hprd:00298;intact:EBI-1799539;intact:EBI-1800051;intact:EBI-375077;pdb:1A…	product	23305;25260	gene regulatory interaction	PID	10435630;11804596;11844794;12213815;21459846
1610312	Q9NWS0	gene	entrez-gene:55011;refseq:NC_000019;refseq:NM_017916	transcribed gene	368029	Q9NWS0	protein	ensembl:ENSG00000104872;ensembl:ENSP00000262265;ensembl:ENSP00000470445;ensembl:ENST00000262265;ensembl:ENST00000596049;entrez-gene:55011;hgnc-id:26075;hgnc-symbol:NOP17;hprd:07938;intact:EBI-357318;intact:EBI-748162;pdb:4PSF;pdb:4PSI;refseq:NC_000019;refseq:NM_017916;refseq:NP_060386;uniprot:B4DGN7;uniprot:B4E2X7;uniprot:PIHD1_HUMAN;uniprot:Q9BVL0;uniprot:Q9NWS0	product	235394;240170;245263;245939	gene regulatory interaction	BIND	14988562;15988478
1639430	O14772	gene	entrez-gene:8790;refseq:NC_000001	transcribed gene	102182	O14772	protein	ensembl:ENSG00000116783;ensembl:ENSG00000254685;entrez-gene:8790;entrez-gi:510025472;hgnc-id:3825;hprd:06790;humancyc:HS04052-MONOMER;kegg:hsa:8790;refseq:NC_000001;refseq:NM_003838;refseq:NP_001186257;refseq:NP_001186258;refseq:NP_003829;unigene:150926;uniprot:FPGT_HUMAN;uniprot:O14772	product	239739;242812;244949	gene regulatory interaction	BIND	11799067;12808131;15988478
2533	P30876	protein	dip:DIP-32910N;ensembl:ENSG00000047315;ensembl:ENSP00000312735;ensembl:ENSP00000370625;ensembl:ENST00000314595;ensembl:ENST00000381227;entrez-gene:5431;entrez-gi:4505941;hgnc-id:9188;hgnc-symbol:POLR2B;hprd:15943;humancyc:HS00587-MONOMER;intact:EBI-394712;kegg:hsa:5431;reactome:REACT_12417;reactome:REACT_12472;reactome:REACT_125;reactome:REACT_1470;reactome:REACT_1628;reactome:REACT_1655;reactome…	physical interactor	95684	MYC	protein	dip:DIP-28143N;drugbank:7239;ensembl:ENSG00000136997;ensembl:ENSP00000367207;ensembl:ENST00000377970;entrez-gene:4609;hgnc-id:7553;hgnc-symbol:MYC;hprd:01818;intact:EBI-1058440;intact:EBI-447544;pdb:1A93;pdb:1EE4;pdb:1MV0;pdb:1NKP;pdb:2A93;pdb:2OR9;reactome:REACT_118780;reactome:REACT_120734;reactome:REACT_160243;reactome:REACT_160254;reactome:REACT_200799;reactome:REACT_9029;reactome:REACT_9224;…	physical interactor	94768	protein interaction	Biogrid;IntAct	17314511;17353931
160977	STAT3 (dimer)-active	complex		transcription factor	2296	P47712	protein	chembl:3816;dip:DIP-29464N;drugbank:723;ensembl:ENSG00000116711;ensembl:ENSP00000356436;ensembl:ENST00000367466;entrez-gene:5321;entrez-gi:23943920;hgnc-id:9035;hgnc-symbol:PLA2G4A;hprd:08986;humancyc:HS04039-MONOMER;intact:EBI-1044090;kegg:hsa:5321;pdb:1BCI;pdb:1CJY;pdb:1RLW;reactome:REACT_120722;reactome:REACT_120829;reactome:REACT_120906;reactome:REACT_120977;reactome:REACT_121006;reactome:REA…	product	26690	gene regulatory interaction	PID	12529382;15322111
11881	p-S1981-ATM	protein	chembl:3797;dip:DIP-182N;ensembl:ENSG00000149311;ensembl:ENSP00000278616;ensembl:ENSP00000388058;ensembl:ENST00000278616;ensembl:ENST00000452508;entrez-gene:472;hgnc-id:795;hgnc-symbol:ATM;hprd:06347;humancyc:HS07604-MONOMER;intact:EBI-1059333;intact:EBI-495465;reactome:REACT_1538;reactome:REACT_1614;reactome:REACT_169185;reactome:REACT_18265;reactome:REACT_1924;reactome:REACT_200780;reactome:REA…	activator	407733	Q5VTL8	protein	ensembl:ENSG00000134186;ensembl:ENSP00000359039;ensembl:ENSP00000359042;ensembl:ENST00000370022;ensembl:ENST00000370025;entrez-gene:55119;hgnc-id:25512;hprd:07664;intact:EBI-1045334;refseq:NC_000001;refseq:NM_018061;refseq:NP_060531;uniprot:PR38B_HUMAN;uniprot:Q05DD6;uniprot:Q32Q58;uniprot:Q5VTL8;uniprot:Q5VTL9;uniprot:Q69YH0;uniprot:Q6PK39;uniprot:Q7Z6E2;uniprot:Q86WF3;uniprot:Q8IWG9;uniprot:Q9N…	product	248256	biochemical reaction	Spike
24349	HNF4A	protein	drugbank:6522;ensembl:ENSG00000101076;ensembl:ENSP00000312987;ensembl:ENSP00000315180;ensembl:ENSP00000396216;ensembl:ENSP00000410911;ensembl:ENSP00000412111;ensembl:ENSP00000476609;ensembl:ENST00000316099;ensembl:ENST00000316673;ensembl:ENST00000415691;ensembl:ENST00000443598;ensembl:ENST00000457232;ensembl:ENST00000609795;entrez-gene:3172;hgnc-id:5024;hgnc-symbol:HNF4A;hprd:02612;intact:EBI-104…	transcription factor	1615106	Q9NP78	gene	entrez-gene:23457;refseq:NM_019624	transcribed gene	236108	gene regulatory interaction	BIND	14988562
2568	TAF1	protein	dip:DIP-147N;ensembl:ENSG00000147133;ensembl:ENSP00000276072;ensembl:ENSP00000362895;ensembl:ENSP00000406549;ensembl:ENST00000276072;ensembl:ENST00000373790;ensembl:ENST00000423759;entrez-gene:6872;hgnc-id:11535;hgnc-symbol:TAF1;hprd:02436;intact:EBI-491289;intact:MINT-1211825;pdb:1EQF;pdb:3AAD;pdb:3UV4;pdb:3UV5;reactome:REACT_1655;reactome:REACT_1788;reactome:REACT_1851;reactome:REACT_2089;react…	physical interactor	43323	p-S795-RB1	protein	chembl:5288;dip:DIP-582N;drugbank:3846;ensembl:ENSG00000139687;ensembl:ENSP00000267163;ensembl:ENST00000267163;entrez-gene:5925;hgnc-id:9884;hgnc-symbol:RB1;hprd:01574;intact:EBI-491274;pdb:1AD6;pdb:1GH6;pdb:1GUX;pdb:1H25;pdb:1N4M;pdb:1O9K;pdb:1PJM;pdb:2AZE;pdb:2QDJ;pdb:2R7G;pdb:3N5U;pdb:3POM;pdb:4ELJ;pdb:4ELL;reactome:REACT_1156;reactome:REACT_152;reactome:REACT_169121;reactome:REACT_172744;reac…	physical interactor	75957	protein interaction	BIND;Biogrid;DIP;HPRD;IntAct;PhosphoPOINT;Spike	10207050;11126356;11254678;16713569;1756735;7724524;8626527;9003781;9139732;9190208;92097548;9242374;9315635;9858607
63125	Q8WZ42	protein	dip:DIP-33449N;ensembl:ENSG00000155657;ensembl:ENSP00000340554;ensembl:ENSP00000343764;ensembl:ENSP00000352154;ensembl:ENSP00000354117;ensembl:ENSP00000405517;ensembl:ENSP00000434586;ensembl:ENSP00000465570;ensembl:ENSP00000467141;ensembl:ENSP00000483597;ensembl:ENST00000342175;ensembl:ENST00000342992;ensembl:ENST00000359218;ensembl:ENST00000360870;ensembl:ENST00000436599;ensembl:ENST00000460472;…	physical interactor	55087	P21333	protein	dip:DIP-1136N;ensembl:ENSG00000196924;ensembl:ENSP00000353467;ensembl:ENSP00000358866;ensembl:ENSP00000416926;ensembl:ENST00000360319;ensembl:ENST00000369850;ensembl:ENST00000422373;entrez-gene:2316;hgnc-id:3754;hgnc-symbol:FLNA;hprd:02060;intact:EBI-1103234;intact:EBI-350432;pdb:2AAV;pdb:2BP3;pdb:2BRQ;pdb:2J3S;pdb:2JF1;pdb:2K3T;pdb:2K7P;pdb:2K7Q;pdb:2W0P;pdb:2WFN;pdb:3CNK;pdb:3HOC;pdb:3HOP;pdb:3…	physical interactor	73855	protein interaction	HPRD;IntAct;MINT;Spike	16902413
95684	MYC	protein	dip:DIP-28143N;drugbank:7239;ensembl:ENSG00000136997;ensembl:ENSP00000367207;ensembl:ENST00000377970;entrez-gene:4609;hgnc-id:7553;hgnc-symbol:MYC;hprd:01818;intact:EBI-1058440;intact:EBI-447544;pdb:1A93;pdb:1EE4;pdb:1MV0;pdb:1NKP;pdb:2A93;pdb:2OR9;reactome:REACT_118780;reactome:REACT_120734;reactome:REACT_160243;reactome:REACT_160254;reactome:REACT_200799;reactome:REACT_9029;reactome:REACT_9224;…	transcription factor	1657418	Q99567	gene	entrez-gene:4927	transcribed gene	242286	gene regulatory interaction	BIND	12808131
12053	P51587	protein	dip:DIP-24214N;ensembl:ENSG00000139618;ensembl:ENSP00000369497;ensembl:ENSP00000439902;ensembl:ENST00000380152;ensembl:ENST00000544455;entrez-gene:675;hgnc-id:1101;hgnc-symbol:BRCA2;hprd:02554;intact:EBI-79792;pdb:1N0W;pdb:3EU7;reactome:REACT_18410;reactome:REACT_216;reactome:REACT_27271;reactome:REACT_408;reactome:REACT_5588;refseq:NP_000050;uniprot:BRCA2_HUMAN;uniprot:O00183;uniprot:O15008;unip…	physical interactor	51108	P24864	protein	chembl:3617;dip:DIP-149N;ensembl:ENSG00000105173;ensembl:ENSP00000262643;ensembl:ENSP00000410179;ensembl:ENST00000262643;ensembl:ENST00000444983;entrez-gene:898;hgnc-id:1589;hgnc-symbol:CCNE1;hprd:00455;intact:EBI-519526;pdb:1W98;reactome:REACT_111214;reactome:REACT_152;reactome:REACT_1538;reactome:REACT_1625;reactome:REACT_169185;reactome:REACT_2635;reactome:REACT_308;reactome:REACT_3146;reactom…	physical interactor	118224	protein interaction	HPRD	15800651
169379	P51587	gene	ensembl:ENSG00000139618;entrez-gene:675;hgnc-id:1101;hprd:02554;refseq:NP_000050;uniprot:P51587	transcribed gene	12053	P51587	protein	dip:DIP-24214N;ensembl:ENSG00000139618;ensembl:ENSP00000369497;ensembl:ENSP00000439902;ensembl:ENST00000380152;ensembl:ENST00000544455;entrez-gene:675;hgnc-id:1101;hgnc-symbol:BRCA2;hprd:02554;intact:EBI-79792;pdb:1N0W;pdb:3EU7;reactome:REACT_18410;reactome:REACT_216;reactome:REACT_27271;reactome:REACT_408;reactome:REACT_5588;refseq:NP_000050;uniprot:BRCA2_HUMAN;uniprot:O00183;uniprot:O15008;unip…	product	24546;25997;26066;240359;240360	gene regulatory interaction	BIND;PID;Spike	12808131;17101782;19816568
2568	TAF1	protein	dip:DIP-147N;ensembl:ENSG00000147133;ensembl:ENSP00000276072;ensembl:ENSP00000362895;ensembl:ENSP00000406549;ensembl:ENST00000276072;ensembl:ENST00000373790;ensembl:ENST00000423759;entrez-gene:6872;hgnc-id:11535;hgnc-symbol:TAF1;hprd:02436;intact:EBI-491289;intact:MINT-1211825;pdb:1EQF;pdb:3AAD;pdb:3UV4;pdb:3UV5;reactome:REACT_1655;reactome:REACT_1788;reactome:REACT_1851;reactome:REACT_2089;react…	transcription factor	1167378	Q9UPN9	rna	ensembl:ENSG00000197323;entrez-gene:51592;hgnc-id:16290;hprd:10423;refseq:NP_056990;refseq:NP_148980;uniprot:Q9UPN9	transcribed gene	235975	gene regulatory interaction	BIND	12808131
55018	Q9BYG5	protein	ensembl:ENSG00000124171;ensembl:ENSP00000360672;ensembl:ENSP00000379354;ensembl:ENST00000371610;ensembl:ENST00000396039;entrez-gene:84612;hgnc-id:16245;hgnc-symbol:PARD6B;hprd:18703;intact:EBI-295391;reactome:REACT_19373;reactome:REACT_19699;reactome:REACT_20060;refseq:NP_115910;refseq:XP_030559;uniprot:A2A2A7;uniprot:PAR6B_HUMAN;uniprot:Q9BYG5;uniprot:Q9Y510	physical interactor	346934	DMBT1	protein	ensembl:ENSG00000187908;ensembl:ENSP00000327747;ensembl:ENSP00000342210;ensembl:ENSP00000343175;ensembl:ENSP00000352593;ensembl:ENSP00000357905;ensembl:ENSP00000357951;ensembl:ENSP00000357952;ensembl:ENSP00000484603;ensembl:ENST00000330163;ensembl:ENST00000338354;ensembl:ENST00000344338;ensembl:ENST00000359586;ensembl:ENST00000368909;ensembl:ENST00000368955;ensembl:ENST00000368956;ensembl:ENST000…	physical interactor	144041	protein interaction	Biogrid	14676191
83008	Q9ULL4	protein	ensembl:ENSG00000198753;ensembl:ENSP00000355378;ensembl:ENSP00000442736;ensembl:ENST00000361971;ensembl:ENST00000538966;entrez-gene:5365;hgnc-id:9105;hprd:02198;intact:EBI-311073;reactome:REACT_18266;reactome:REACT_19200;reactome:REACT_20222;refseq:NP_001156729;refseq:NP_005384;uniprot:A8K920;uniprot:B7Z3E6;uniprot:F5H773;uniprot:PLXB3_HUMAN;uniprot:Q9HDA4;uniprot:Q9ULL4	physical interactor	14209	ARHGEF11	protein	dip:DIP-31622N;ensembl:ENSG00000132694;ensembl:ENSP00000354644;ensembl:ENSP00000357177;ensembl:ENST00000361409;ensembl:ENST00000368194;entrez-gene:9826;hgnc-id:14580;hgnc-symbol:ARHGEF11;hprd:09302;intact:EBI-311099;intact:EBI-6169263;pdb:1HTJ;pdb:1XCG;pdb:2DLS;pdb:3KZ1;pdb:3T06;reactome:REACT_10420;reactome:REACT_11044;reactome:REACT_11051;reactome:REACT_11061;reactome:REACT_13638;reactome:REACT…	physical interactor	47648	protein interaction	Biogrid;HPRD;IntAct;Spike	12123608;12183458;12421765;17145710
2568	TAF1	protein	dip:DIP-147N;ensembl:ENSG00000147133;ensembl:ENSP00000276072;ensembl:ENSP00000362895;ensembl:ENSP00000406549;ensembl:ENST00000276072;ensembl:ENST00000373790;ensembl:ENST00000423759;entrez-gene:6872;hgnc-id:11535;hgnc-symbol:TAF1;hprd:02436;intact:EBI-491289;intact:MINT-1211825;pdb:1EQF;pdb:3AAD;pdb:3UV4;pdb:3UV5;reactome:REACT_1655;reactome:REACT_1788;reactome:REACT_1851;reactome:REACT_2089;react…	transcription factor	70392	O95163	protein	dip:DIP-27579N;ensembl:ENSG00000070061;ensembl:ENSP00000363779;ensembl:ENST00000374647;entrez-gene:8518;hgnc-id:5959;hgnc-symbol:IKBKAP;hprd:04763;intact:EBI-347559;reactome:REACT_172610;reactome:REACT_266948;refseq:NP_003631;uniprot:ELP1_HUMAN;uniprot:O95163;uniprot:Q5JSV2;uniprot:Q5JSV2_HUMAN;uniprot:Q5JTR5;uniprot:Q8N516;uniprot:Q9H327;uniprot:Q9UG87	product	235148	gene regulatory interaction	BIND	12808131
2568	TAF1	protein	dip:DIP-147N;ensembl:ENSG00000147133;ensembl:ENSP00000276072;ensembl:ENSP00000362895;ensembl:ENSP00000406549;ensembl:ENST00000276072;ensembl:ENST00000373790;ensembl:ENST00000423759;entrez-gene:6872;hgnc-id:11535;hgnc-symbol:TAF1;hprd:02436;intact:EBI-491289;intact:MINT-1211825;pdb:1EQF;pdb:3AAD;pdb:3UV4;pdb:3UV5;reactome:REACT_1655;reactome:REACT_1788;reactome:REACT_1851;reactome:REACT_2089;react…	transcription factor	559682	Q6NUQ4	protein	ensembl:ENSG00000119777;ensembl:ENSP00000238788;ensembl:ENSP00000319469;ensembl:ENSP00000384417;ensembl:ENST00000238788;ensembl:ENST00000321326;ensembl:ENST00000404032;entrez-gene:54867;hgnc-id:25983;hprd:07887;intact:EBI-372318;refseq:NC_000002;refseq:NP_001077059;refseq:NP_060197;uniprot:A6NNF2;uniprot:B3KUI9;uniprot:B5MCD8;uniprot:D6W547;uniprot:Q53SW1;uniprot:Q69YH4;uniprot:Q6NUQ4;uniprot:Q6N…	product	246084	gene regulatory interaction	BIND	15988478
24349	HNF4A	protein	drugbank:6522;ensembl:ENSG00000101076;ensembl:ENSP00000312987;ensembl:ENSP00000315180;ensembl:ENSP00000396216;ensembl:ENSP00000410911;ensembl:ENSP00000412111;ensembl:ENSP00000476609;ensembl:ENST00000316099;ensembl:ENST00000316673;ensembl:ENST00000415691;ensembl:ENST00000443598;ensembl:ENST00000457232;ensembl:ENST00000609795;entrez-gene:3172;hgnc-id:5024;hgnc-symbol:HNF4A;hprd:02612;intact:EBI-104…	transcription factor	1632377	P45954	gene	entrez-gene:36;refseq:NC_000010;refseq:NM_001609	transcribed gene	238696	gene regulatory interaction	BIND	14988562
1645049	Q8TCC3	gene	entrez-gene:51263;refseq:NM_016503	transcribed gene	38637	Q8TCC3	protein	ensembl:ENSG00000185414;ensembl:ENSG00000241962;ensembl:ENSP00000338057;ensembl:ENSP00000386752;ensembl:ENST00000338148;ensembl:ENST00000409841;entrez-gene:51263;hgnc-id:14036;hprd:14751;reactome:REACT_268235;refseq:NM_016503;refseq:NP_660213;uniprot:A6NIC6;uniprot:D3DVI0;uniprot:D3DVI3;uniprot:Q0D2Q7;uniprot:Q6ZTP4;uniprot:Q8TCC3;uniprot:Q96Q69;uniprot:Q9P0N0;uniprot:RM30_HUMAN	product	240559	gene regulatory interaction	BIND	14988562
144375	Q9UQ07	protein	ensembl:ENSG00000080823;ensembl:ENSP00000355304;ensembl:ENSP00000428942;ensembl:ENSP00000429469;ensembl:ENST00000361847;ensembl:ENST00000522874;ensembl:ENST00000524214;entrez-gene:5891;hgnc-id:9833;hgnc-symbol:RAGE;hprd:09310;humancyc:HS01371-MONOMER;intact:EBI-1388900;refseq:NP_001258940;refseq:NP_055041;uniprot:B2R6Z4;uniprot:B7Z7P6;uniprot:E7ER76;uniprot:E7ERR8;uniprot:MOK_HUMAN;uniprot:Q92790…	physical interactor	95684	MYC	protein	dip:DIP-28143N;drugbank:7239;ensembl:ENSG00000136997;ensembl:ENSP00000367207;ensembl:ENST00000377970;entrez-gene:4609;hgnc-id:7553;hgnc-symbol:MYC;hprd:01818;intact:EBI-1058440;intact:EBI-447544;pdb:1A93;pdb:1EE4;pdb:1MV0;pdb:1NKP;pdb:2A93;pdb:2OR9;reactome:REACT_118780;reactome:REACT_120734;reactome:REACT_160243;reactome:REACT_160254;reactome:REACT_200799;reactome:REACT_9029;reactome:REACT_9224;…	physical interactor	116041	protein interaction	HPRD;PhosphoPOINT	10421840;10551811;11018017;11877389;14563837;15150404;1651323;17081983;1748630;2663470;8247524;91332050
2568	TAF1	protein	dip:DIP-147N;ensembl:ENSG00000147133;ensembl:ENSP00000276072;ensembl:ENSP00000362895;ensembl:ENSP00000406549;ensembl:ENST00000276072;ensembl:ENST00000373790;ensembl:ENST00000423759;entrez-gene:6872;hgnc-id:11535;hgnc-symbol:TAF1;hprd:02436;intact:EBI-491289;intact:MINT-1211825;pdb:1EQF;pdb:3AAD;pdb:3UV4;pdb:3UV5;reactome:REACT_1655;reactome:REACT_1788;reactome:REACT_1851;reactome:REACT_2089;react…	transcription factor	333110	Q8IWX8	protein	ensembl:ENSG00000085872;ensembl:ENSP00000439856;ensembl:ENST00000546361;entrez-gene:10523;hgnc-id:16930;hgnc-symbol:CHERP;hprd:13051;intact:EBI-2555370;intact:EBI-7291962;intact:MINT-4545482;refseq:NM_006387;refseq:NP_006378;uniprot:CHERP_HUMAN;uniprot:O00302;uniprot:Q4G0Y5;uniprot:Q8IWX8;uniprot:Q8WU30;uniprot:Q99492	product	243710	gene regulatory interaction	BIND	12808131
24349	HNF4A	protein	drugbank:6522;ensembl:ENSG00000101076;ensembl:ENSP00000312987;ensembl:ENSP00000315180;ensembl:ENSP00000396216;ensembl:ENSP00000410911;ensembl:ENSP00000412111;ensembl:ENSP00000476609;ensembl:ENST00000316099;ensembl:ENST00000316673;ensembl:ENST00000415691;ensembl:ENST00000443598;ensembl:ENST00000457232;ensembl:ENST00000609795;entrez-gene:3172;hgnc-id:5024;hgnc-symbol:HNF4A;hprd:02612;intact:EBI-104…	transcription factor	148407	O43847	protein	ensembl:ENSG00000078618;ensembl:ENSP00000262679;ensembl:ENST00000352171;entrez-gene:4898;hgnc-id:7995;hprd:04036;humancyc:HS01293-MONOMER;intact:EBI-2371631;refseq:NC_000001;refseq:NM_002525;refseq:NP_001095132;refseq:NP_001229290;refseq:NP_002516;unigene:4099;uniprot:A6NI41;uniprot:B1AKJ5;uniprot:NRDC_HUMAN;uniprot:O15241;uniprot:O15242;uniprot:O43847;uniprot:Q5VUL0;uniprot:Q6UUU9;uniprot:Q96HB2…	product	246227	gene regulatory interaction	BIND	14988562
1697787	AP-1_I.complex	protein		transcription factor	64496	P17676	protein	dip:DIP-35345N;ensembl:ENSG00000172216;ensembl:ENSP00000305422;ensembl:ENST00000303004;entrez-gene:1051;hgnc-id:1834;hgnc-symbol:CEBPB;hprd:01801;intact:EBI-969696;pdb:1GTW;pdb:1GU4;pdb:1GU5;pdb:1H88;pdb:1H89;pdb:1H8A;pdb:1HJB;pdb:1IO4;pdb:2E42;pdb:2E43;reactome:REACT_169168;reactome:REACT_170005;reactome:REACT_170356;reactome:REACT_27161;reactome:REACT_27551;refseq:NC_000020;refseq:NM_005194;ref…	product	255369	gene regulatory interaction	Spike	12215258
147728	O94806	protein	chembl:2595;ensembl:ENSG00000115825;ensembl:ENSP00000234179;ensembl:ENSP00000368356;ensembl:ENST00000234179;ensembl:ENST00000379066;entrez-gene:23683;hgnc-id:9408;hgnc-symbol:PRKD3;hprd:06151;humancyc:HS03940-MONOMER;intact:EBI-1255366;intact:EBI-5773781;pdb:2D9Z;refseq:NM_005813;refseq:NP_005804;refseq:XP_005264294;unigene:143460;uniprot:D6W587;uniprot:KPCD3_HUMAN;uniprot:O94806;uniprot:Q53TR7;u…	enzyme	144375	Q9UQ07	protein	ensembl:ENSG00000080823;ensembl:ENSP00000355304;ensembl:ENSP00000428942;ensembl:ENSP00000429469;ensembl:ENST00000361847;ensembl:ENST00000522874;ensembl:ENST00000524214;entrez-gene:5891;hgnc-id:9833;hgnc-symbol:RAGE;hprd:09310;humancyc:HS01371-MONOMER;intact:EBI-1388900;refseq:NP_001258940;refseq:NP_055041;uniprot:B2R6Z4;uniprot:B7Z7P6;uniprot:E7ER76;uniprot:E7ERR8;uniprot:MOK_HUMAN;uniprot:Q92790…	enzyme	18910	biochemical reaction	HumanCyc	12234184
44318	O15169	protein	dip:DIP-34630N;drugbank:5676;ensembl:ENSG00000103126;ensembl:ENSP00000262320;ensembl:ENSP00000346935;ensembl:ENST00000262320;ensembl:ENST00000354866;entrez-gene:8312;hgnc-id:903;hgnc-symbol:AXIN1;hprd:04819;intact:EBI-710484;pdb:1DK8;pdb:1EMU;pdb:1O9U;pdb:3ZDI;pdb:4B7T;pdb:4NM0;pdb:4NM3;pdb:4NM5;pdb:4NM7;pdb:4NU1;reactome:REACT_10888;reactome:REACT_11045;reactome:REACT_11063;reactome:REACT_11065;…	physical interactor	95684	MYC	protein	dip:DIP-28143N;drugbank:7239;ensembl:ENSG00000136997;ensembl:ENSP00000367207;ensembl:ENST00000377970;entrez-gene:4609;hgnc-id:7553;hgnc-symbol:MYC;hprd:01818;intact:EBI-1058440;intact:EBI-447544;pdb:1A93;pdb:1EE4;pdb:1MV0;pdb:1NKP;pdb:2A93;pdb:2OR9;reactome:REACT_118780;reactome:REACT_120734;reactome:REACT_160243;reactome:REACT_160254;reactome:REACT_200799;reactome:REACT_9029;reactome:REACT_9224;…	physical interactor	57755	protein interaction	Biogrid;IntAct;MINT	19131971
1182248	Q16665	gene	ensembl:ENSG00000100644;entrez-gene:3091;hgnc-id:4910;hprd:04517;refseq:NC_000014;refseq:NM_001530;refseq:NP_001230013;refseq:NP_001521;refseq:NP_851397;uniprot:Q16665	transcribed gene	45510	Q16665	protein	chembl:4261;dip:DIP-29722N;drugbank:4130;ensembl:ENSG00000100644;ensembl:ENSP00000323326;ensembl:ENSP00000338018;ensembl:ENSP00000437955;ensembl:ENST00000323441;ensembl:ENST00000337138;ensembl:ENST00000539097;entrez-gene:3091;hgnc-id:4910;hgnc-symbol:HIF1A;hprd:04517;intact:EBI-447269;pdb:1D7G;pdb:1H2K;pdb:1H2L;pdb:1H2M;pdb:1L3E;pdb:1L8C;pdb:1LM8;pdb:1LQB;pdb:2ILM;pdb:3HQR;pdb:3HQU;pdb:4AJY;pdb:4…	product	236911;239621;239978	gene regulatory interaction	BIND	14988562;15546613
24349	HNF4A	protein	drugbank:6522;ensembl:ENSG00000101076;ensembl:ENSP00000312987;ensembl:ENSP00000315180;ensembl:ENSP00000396216;ensembl:ENSP00000410911;ensembl:ENSP00000412111;ensembl:ENSP00000476609;ensembl:ENST00000316099;ensembl:ENST00000316673;ensembl:ENST00000415691;ensembl:ENST00000443598;ensembl:ENST00000457232;ensembl:ENST00000609795;entrez-gene:3172;hgnc-id:5024;hgnc-symbol:HNF4A;hprd:02612;intact:EBI-104…	transcription factor	432282	A2RRP1	protein	dip:DIP-56726N;ensembl:ENSG00000151779;ensembl:ENSP00000281513;ensembl:ENST00000281513;entrez-gene:51594;hgnc-id:15625;hprd:10473;intact:EBI-2267264;intact:EBI-2561349;refseq:NC_000002;refseq:NM_015909;refseq:NP_056993;uniprot:A2RRP1;uniprot:NAG_HUMAN;uniprot:NBAS_HUMAN;uniprot:O95790;uniprot:Q2VPJ7;uniprot:Q53TK6;uniprot:Q86V39;uniprot:Q8NFY8;uniprot:Q9Y3W5	product	238480	gene regulatory interaction	BIND	14988562
1617198	Q13099	gene	entrez-gene:8100;refseq:NM_006531	transcribed gene	40920	Q13099	protein	ensembl:ENSG00000032742;ensembl:ENSP00000261632;ensembl:ENSP00000323580;ensembl:ENST00000319980;ensembl:ENST00000351808;entrez-gene:8100;hgnc-id:20606;hprd:09000;intact:EBI-347427;intact:MINT-7716681;reactome:REACT_267634;reactome:REACT_267871;reactome:REACT_270755;refseq:NM_006531;refseq:NP_006522;refseq:NP_783195;refseq:XP_005266610;refseq:XP_006719932;refseq:XP_006719933;uniprot:A2A491;uniprot…	product	236405	gene regulatory interaction	BIND	14988562
24349	HNF4A	protein	drugbank:6522;ensembl:ENSG00000101076;ensembl:ENSP00000312987;ensembl:ENSP00000315180;ensembl:ENSP00000396216;ensembl:ENSP00000410911;ensembl:ENSP00000412111;ensembl:ENSP00000476609;ensembl:ENST00000316099;ensembl:ENST00000316673;ensembl:ENST00000415691;ensembl:ENST00000443598;ensembl:ENST00000457232;ensembl:ENST00000609795;entrez-gene:3172;hgnc-id:5024;hgnc-symbol:HNF4A;hprd:02612;intact:EBI-104…	transcription factor	369427	Q96QE5	protein	ensembl:ENSG00000172171;ensembl:ENSP00000306574;ensembl:ENSP00000462963;ensembl:ENST00000306049;ensembl:ENST00000581216;entrez-gene:79736;hgnc-id:26223;hprd:08005;intact:EBI-725550;refseq:NM_024683;refseq:NP_078959;uniprot:E1P655;uniprot:Q6GPG5;uniprot:Q6PJ19;uniprot:Q96H04;uniprot:Q96QE5;uniprot:Q96QE5_HUMAN;uniprot:Q9H5Z9;uniprot:Q9H5Z9_HUMAN;uniprot:TEFM_HUMAN	product	241715	gene regulatory interaction	BIND	14988562
169798	TAp63g (tetramer)/p300	complex		transcription factor	4265	P38936	protein	dip:DIP-246N;ensembl:ENSG00000124762;ensembl:ENSP00000244741;ensembl:ENSP00000362815;ensembl:ENSP00000384849;ensembl:ENSP00000409259;ensembl:ENSP00000482768;ensembl:ENST00000244741;ensembl:ENST00000373711;ensembl:ENST00000405375;ensembl:ENST00000448526;ensembl:ENST00000615513;entrez-gene:1026;hgnc-id:1784;hgnc-symbol:CDKN1A;hprd:00298;intact:EBI-1799539;intact:EBI-1800051;intact:EBI-375077;pdb:1A…	product	23324;26148	gene regulatory interaction	PID	15965232;16462763;19898465;20123734;21335238
24349	HNF4A	protein	drugbank:6522;ensembl:ENSG00000101076;ensembl:ENSP00000312987;ensembl:ENSP00000315180;ensembl:ENSP00000396216;ensembl:ENSP00000410911;ensembl:ENSP00000412111;ensembl:ENSP00000476609;ensembl:ENST00000316099;ensembl:ENST00000316673;ensembl:ENST00000415691;ensembl:ENST00000443598;ensembl:ENST00000457232;ensembl:ENST00000609795;entrez-gene:3172;hgnc-id:5024;hgnc-symbol:HNF4A;hprd:02612;intact:EBI-104…	transcription factor	1682470	Q9UHE5	gene	entrez-gene:9027;refseq:NM_003960	transcribed gene	245760	gene regulatory interaction	BIND	14988562
1155016	O95433	gene	ensembl:ENSG00000100591;entrez-gene:10598;hgnc-id:1189;hprd:09768;refseq:NM_012111;refseq:NP_036243;uniprot:O95433	genetic interactor	167331	Hsp90 gene	gene	ensembl:ENSG00000080824;entrez-gene:3320;hgnc-id:5253;hprd:00777;refseq:NP_001017963;refseq:NP_005339;uniprot:P07900	genetic interactor	155094	genetic interaction	Biogrid	22315411
22716	Q9NRM0	protein	ensembl:ENSG00000109667;ensembl:ENSP00000264784;ensembl:ENSP00000311383;ensembl:ENSP00000422209;ensembl:ENST00000264784;ensembl:ENST00000309065;ensembl:ENST00000506583;entrez-gene:56606;humancyc:ENSG00000109667-MONOMER;reactome:REACT_19444;refseq:NM_020041;refseq:NP_064425;unigene:95497;uniprot:GTR9_HUMAN;uniprot:Q0VGC4;uniprot:Q4W5D1;uniprot:Q8WV30;uniprot:Q96P00;uniprot:Q9NRM0	enzyme	66424	Q9NY64	protein	ensembl:ENSG00000136856;ensembl:ENSP00000362469;ensembl:ENST00000373371;entrez-gene:29988;hgnc-id:13812;hprd:05580;humancyc:ENSG00000136856-MONOMER;reactome:REACT_19716;refseq:NM_014580;refseq:NP_055395;unigene:10574;uniprot:GTR8_HUMAN;uniprot:Q8WUZ9;uniprot:Q9NSC4;uniprot:Q9NY64	enzyme	19469;28934;33310	biochemical reaction	BioCarta;EHMN;HumanCyc
24349	HNF4A	protein	drugbank:6522;ensembl:ENSG00000101076;ensembl:ENSP00000312987;ensembl:ENSP00000315180;ensembl:ENSP00000396216;ensembl:ENSP00000410911;ensembl:ENSP00000412111;ensembl:ENSP00000476609;ensembl:ENST00000316099;ensembl:ENST00000316673;ensembl:ENST00000415691;ensembl:ENST00000443598;ensembl:ENST00000457232;ensembl:ENST00000609795;entrez-gene:3172;hgnc-id:5024;hgnc-symbol:HNF4A;hprd:02612;intact:EBI-104…	transcription factor	1650230	O75888	gene	entrez-gene:8741;refseq:NM_003808	transcribed gene	241262	gene regulatory interaction	BIND	14988562
2568	TAF1	protein	dip:DIP-147N;ensembl:ENSG00000147133;ensembl:ENSP00000276072;ensembl:ENSP00000362895;ensembl:ENSP00000406549;ensembl:ENST00000276072;ensembl:ENST00000373790;ensembl:ENST00000423759;entrez-gene:6872;hgnc-id:11535;hgnc-symbol:TAF1;hprd:02436;intact:EBI-491289;intact:MINT-1211825;pdb:1EQF;pdb:3AAD;pdb:3UV4;pdb:3UV5;reactome:REACT_1655;reactome:REACT_1788;reactome:REACT_1851;reactome:REACT_2089;react…	transcription factor	1629264	Q6PCT2	gene	entrez-gene:54620;refseq:NC_000016	transcribed gene	238208	gene regulatory interaction	BIND	15988478
11881	p-S1981-ATM	protein	chembl:3797;dip:DIP-182N;ensembl:ENSG00000149311;ensembl:ENSP00000278616;ensembl:ENSP00000388058;ensembl:ENST00000278616;ensembl:ENST00000452508;entrez-gene:472;hgnc-id:795;hgnc-symbol:ATM;hprd:06347;humancyc:HS07604-MONOMER;intact:EBI-1059333;intact:EBI-495465;reactome:REACT_1538;reactome:REACT_1614;reactome:REACT_169185;reactome:REACT_18265;reactome:REACT_1924;reactome:REACT_200780;reactome:REA…	activator	39713	Q8TCU4	protein	ensembl:ENSG00000116127;ensembl:ENSP00000264448;ensembl:ENSP00000482968;ensembl:ENST00000264448;ensembl:ENST00000613296;entrez-gene:7840;hgnc-id:428;hprd:06023;intact:EBI-308651;reactome:REACT_15296;reactome:REACT_15364;reactome:REACT_15451;reactome:REACT_15564;reactome:REACT_160315;refseq:NP_055935;uniprot:ALMS1_HUMAN;uniprot:Q53S05;uniprot:Q580Q8;uniprot:Q86VP9;uniprot:Q8TCU4;uniprot:Q9Y4G4	product	247934	biochemical reaction	Spike
24349	HNF4A	protein	drugbank:6522;ensembl:ENSG00000101076;ensembl:ENSP00000312987;ensembl:ENSP00000315180;ensembl:ENSP00000396216;ensembl:ENSP00000410911;ensembl:ENSP00000412111;ensembl:ENSP00000476609;ensembl:ENST00000316099;ensembl:ENST00000316673;ensembl:ENST00000415691;ensembl:ENST00000443598;ensembl:ENST00000457232;ensembl:ENST00000609795;entrez-gene:3172;hgnc-id:5024;hgnc-symbol:HNF4A;hprd:02612;intact:EBI-104…	transcription factor	1617163	P07360	gene	entrez-gene:733;refseq:NM_000606	transcribed gene	236397	gene regulatory interaction	BIND	14988562
369091	Q8WXE9	protein	ensembl:ENSG00000140022;ensembl:ENSP00000267540;ensembl:ENSP00000450857;ensembl:ENSP00000477736;ensembl:ENST00000267540;ensembl:ENST00000555447;ensembl:ENST00000614646;entrez-gene:85439;hgnc-id:30652;hprd:10531;intact:EBI-539742;pdb:2JXC;refseq:NP_001243359;refseq:NP_149095;refseq:XP_006720344;uniprot:G3V2T7;uniprot:Q17R24;uniprot:Q59H11;uniprot:Q6NT47;uniprot:Q8WXE9;uniprot:Q96RI7;uniprot:Q96RU6…	physical interactor	13410	P00519	protein	chembl:1862;dip:DIP-1042N;drugbank:17;ensembl:ENSG00000097007;ensembl:ENSP00000323315;ensembl:ENSP00000361423;ensembl:ENST00000318560;ensembl:ENST00000372348;entrez-gene:25;hgnc-id:76;hgnc-id:77;hgnc-symbol:ABL1;hprd:01809;humancyc:HS01874-MONOMER;intact:EBI-1550796;intact:EBI-375543;pdb:1AB2;pdb:1ABL;pdb:1AWO;pdb:1BBZ;pdb:1JU5;pdb:1OPL;pdb:1ZZP;pdb:2ABL;pdb:2E2B;pdb:2F4J;pdb:2FO0;pdb:2G1T;pdb:2G…	physical interactor	171723	protein interaction	Biogrid	19380743
13410	P00519	protein	chembl:1862;dip:DIP-1042N;drugbank:17;ensembl:ENSG00000097007;ensembl:ENSP00000323315;ensembl:ENSP00000361423;ensembl:ENST00000318560;ensembl:ENST00000372348;entrez-gene:25;hgnc-id:76;hgnc-id:77;hgnc-symbol:ABL1;hprd:01809;humancyc:HS01874-MONOMER;intact:EBI-1550796;intact:EBI-375543;pdb:1AB2;pdb:1ABL;pdb:1AWO;pdb:1BBZ;pdb:1JU5;pdb:1OPL;pdb:1ZZP;pdb:2ABL;pdb:2E2B;pdb:2F4J;pdb:2FO0;pdb:2G1T;pdb:2G…	physical interactor	361672	CSMD2	protein	ensembl:ENSG00000121904;ensembl:ENSP00000241312;ensembl:ENSP00000362478;ensembl:ENSP00000362479;ensembl:ENSP00000362486;ensembl:ENST00000241312;ensembl:ENST00000373380;ensembl:ENST00000373381;ensembl:ENST00000373388;entrez-gene:114784;hgnc-symbol:CSMD2;intact:EBI-1957312;intact:EBI-3962294;refseq:NP_001268885;refseq:NP_443128;uniprot:B1AM50;uniprot:CSMD2_HUMAN;uniprot:E7EUA6;uniprot:Q53TY4;unipro…	physical interactor	53575	protein interaction	IntAct	17474147
66590	Q5TF39	protein	ensembl:ENSG00000173214;ensembl:ENSP00000357840;ensembl:ENST00000368847;entrez-gene:91749;humancyc:ENSG00000173214-MONOMER;reactome:REACT_266765;refseq:NM_153369;refseq:NP_699200;unigene:400572;uniprot:A8K9M0;uniprot:NAGT1_HUMAN;uniprot:Q5TF39;uniprot:Q8IYB6;uniprot:Q96PW9;uniprot:Q9P0D6	enzyme	151943	Na(+)/glucose cotransporter 5	protein	ensembl:ENSG00000154025;entrez-gene:125206;humancyc:ENSG00000154025-MONOMER;refseq:NM_152351;refseq:NP_689564;unigene:406727;uniprot:Q96LQ1;uniprot:SC5AA_HUMAN	enzyme	19550	biochemical reaction	HumanCyc
2568	TAF1	protein	dip:DIP-147N;ensembl:ENSG00000147133;ensembl:ENSP00000276072;ensembl:ENSP00000362895;ensembl:ENSP00000406549;ensembl:ENST00000276072;ensembl:ENST00000373790;ensembl:ENST00000423759;entrez-gene:6872;hgnc-id:11535;hgnc-symbol:TAF1;hprd:02436;intact:EBI-491289;intact:MINT-1211825;pdb:1EQF;pdb:3AAD;pdb:3UV4;pdb:3UV5;reactome:REACT_1655;reactome:REACT_1788;reactome:REACT_1851;reactome:REACT_2089;react…	transcription factor	95684	MYC	protein	dip:DIP-28143N;drugbank:7239;ensembl:ENSG00000136997;ensembl:ENSP00000367207;ensembl:ENST00000377970;entrez-gene:4609;hgnc-id:7553;hgnc-symbol:MYC;hprd:01818;intact:EBI-1058440;intact:EBI-447544;pdb:1A93;pdb:1EE4;pdb:1MV0;pdb:1NKP;pdb:2A93;pdb:2OR9;reactome:REACT_118780;reactome:REACT_120734;reactome:REACT_160243;reactome:REACT_160254;reactome:REACT_200799;reactome:REACT_9029;reactome:REACT_9224;…	product	243698	gene regulatory interaction	BIND	12808131
43323	p-S795-RB1	protein	chembl:5288;dip:DIP-582N;drugbank:3846;ensembl:ENSG00000139687;ensembl:ENSP00000267163;ensembl:ENST00000267163;entrez-gene:5925;hgnc-id:9884;hgnc-symbol:RB1;hprd:01574;intact:EBI-491274;pdb:1AD6;pdb:1GH6;pdb:1GUX;pdb:1H25;pdb:1N4M;pdb:1O9K;pdb:1PJM;pdb:2AZE;pdb:2QDJ;pdb:2R7G;pdb:3N5U;pdb:3POM;pdb:4ELJ;pdb:4ELL;reactome:REACT_1156;reactome:REACT_152;reactome:REACT_169121;reactome:REACT_172744;reac…	transcription factor	160291	P38936	gene	ensembl:ENSG00000124762;entrez-gene:1026;hgnc-id:1784;hprd:00298;intact:EBI-1550784;refseq:NC_000006;refseq:NM_000389;refseq:NP_000380;refseq:NP_001207706;refseq:NP_001207707;refseq:NP_510867;refseq:NT_007592;uniprot:P38936	transcribed gene	246091	gene regulatory interaction	BIND	15716956
1610868	P06737	gene	entrez-gene:5836;refseq:NM_002863	transcribed gene	41807	P06737	protein	chembl:2568;drugbank:10;ensembl:ENSG00000100504;ensembl:ENSP00000216392;ensembl:ENSP00000443787;ensembl:ENST00000216392;ensembl:ENST00000544180;entrez-gene:5836;entrez-gi:255653002;hgnc-id:9725;hgnc-symbol:PYGL;hprd:01987;humancyc:HS02099-MONOMER;intact:EBI-2511865;kegg:hsa:5836;pdb:1EM6;pdb:1EXV;pdb:1FA9;pdb:1FC0;pdb:1L5Q;pdb:1L5R;pdb:1L5S;pdb:1L7X;pdb:1XOI;pdb:2ATI;pdb:2QLL;pdb:2ZB2;pdb:3CEH;pd…	product	235481	gene regulatory interaction	BIND	14988562
46492	O14964	protein	dip:DIP-29050N;drugbank:7135;ensembl:ENSG00000185359;ensembl:ENSP00000331201;ensembl:ENST00000329138;entrez-gene:9146;hgnc-id:4897;hgnc-symbol:HGS;hprd:05085;intact:EBI-740220;pdb:2D3G;pdb:3F1I;pdb:3OBQ;pdb:3ZYQ;pdb:4AVX;reactome:REACT_12484;reactome:REACT_12653;reactome:REACT_27258;reactome:REACT_9417;refseq:NC_000017;refseq:NP_004703;uniprot:HGS_HUMAN;uniprot:O14964;uniprot:Q9NR36	physical interactor	46503	A5D8V6	protein	ensembl:ENSG00000167987;ensembl:ENSP00000301765;ensembl:ENST00000301765;entrez-gene:55048;hgnc-id:26097;hprd:15652;intact:EBI-2559305;reactome:REACT_115893;reactome:REACT_27258;reactome:REACT_27780;reactome:REACT_6359;refseq:NP_060436;refseq:XP_005274134;refseq:XP_005274135;refseq:XP_005274136;uniprot:A5D8V6;uniprot:Q8N3K4;uniprot:VP37C_HUMAN	physical interactor	111760	protein interaction	Biogrid;HPRD	15509564;25416956
176257	TAp63g (tetramer)/NIR	complex		repressor	4265	P38936	protein	dip:DIP-246N;ensembl:ENSG00000124762;ensembl:ENSP00000244741;ensembl:ENSP00000362815;ensembl:ENSP00000384849;ensembl:ENSP00000409259;ensembl:ENSP00000482768;ensembl:ENST00000244741;ensembl:ENST00000373711;ensembl:ENST00000405375;ensembl:ENST00000448526;ensembl:ENST00000615513;entrez-gene:1026;hgnc-id:1784;hgnc-symbol:CDKN1A;hprd:00298;intact:EBI-1799539;intact:EBI-1800051;intact:EBI-375077;pdb:1A…	product	26148	gene regulatory interaction	PID	15965232;19898465;20123734;21335238
46492	O14964	protein	dip:DIP-29050N;drugbank:7135;ensembl:ENSG00000185359;ensembl:ENSP00000331201;ensembl:ENST00000329138;entrez-gene:9146;hgnc-id:4897;hgnc-symbol:HGS;hprd:05085;intact:EBI-740220;pdb:2D3G;pdb:3F1I;pdb:3OBQ;pdb:3ZYQ;pdb:4AVX;reactome:REACT_12484;reactome:REACT_12653;reactome:REACT_27258;reactome:REACT_9417;refseq:NC_000017;refseq:NP_004703;uniprot:HGS_HUMAN;uniprot:O14964;uniprot:Q9NR36	physical interactor	394275	osbl5_human	protein	ensembl:ENSG00000021762;ensembl:ENSP00000263650;ensembl:ENSP00000302872;ensembl:ENSP00000374639;ensembl:ENST00000263650;ensembl:ENST00000348039;ensembl:ENST00000389989;entrez-gene:114879;hgnc-id:16392;hprd:09475;intact:EBI-1753005;refseq:NP_001137535;refseq:NP_065947;refseq:NP_663613;uniprot:A6NDP0;uniprot:A6NJS8;uniprot:OSBL5_HUMAN;uniprot:Q54A90;uniprot:Q8N596;uniprot:Q9BZB0;uniprot:Q9H0X9;unip…	physical interactor	129332	protein interaction	Biogrid	19019082
1685384	Q7Z2Z2	gene	entrez-gene:79631;refseq:NC_000015	transcribed gene	228397	Q7Z2Z2	protein	drugbank:6556;ensembl:ENSG00000140598;entrez-gene:79631;hgnc-id:25789;hprd:07812;refseq:NC_000015;refseq:NP_001035700;refseq:NP_078856;uniprot:A6NKY5;uniprot:ETUD1_HUMAN;uniprot:Q7Z2Z2;uniprot:Q9H8Z6	product	246170	gene regulatory interaction	BIND	15988478
2568	TAF1	protein	dip:DIP-147N;ensembl:ENSG00000147133;ensembl:ENSP00000276072;ensembl:ENSP00000362895;ensembl:ENSP00000406549;ensembl:ENST00000276072;ensembl:ENST00000373790;ensembl:ENST00000423759;entrez-gene:6872;hgnc-id:11535;hgnc-symbol:TAF1;hprd:02436;intact:EBI-491289;intact:MINT-1211825;pdb:1EQF;pdb:3AAD;pdb:3UV4;pdb:3UV5;reactome:REACT_1655;reactome:REACT_1788;reactome:REACT_1851;reactome:REACT_2089;react…	transcription factor	1684037	O14964	gene	entrez-gene:9146;refseq:NC_000017	transcribed gene	245978	gene regulatory interaction	BIND	15988478
4754	P98164	protein	drugbank:1244;ensembl:ENSG00000081479;ensembl:ENSP00000263816;ensembl:ENST00000263816;entrez-gene:4036;hgnc-id:6694;hprd:02509;intact:EBI-947916;pdb:2M0P;reactome:REACT_11193;reactome:REACT_13523;reactome:REACT_14446;reactome:REACT_15314;reactome:REACT_22258;reactome:REACT_24968;refseq:NP_004516;uniprot:LRP2_HUMAN;uniprot:O00711;uniprot:P98164;uniprot:Q16215;uniprot:Q7Z5C0;uniprot:Q7Z5C1	physical interactor	13410	P00519	protein	chembl:1862;dip:DIP-1042N;drugbank:17;ensembl:ENSG00000097007;ensembl:ENSP00000323315;ensembl:ENSP00000361423;ensembl:ENST00000318560;ensembl:ENST00000372348;entrez-gene:25;hgnc-id:76;hgnc-id:77;hgnc-symbol:ABL1;hprd:01809;humancyc:HS01874-MONOMER;intact:EBI-1550796;intact:EBI-375543;pdb:1AB2;pdb:1ABL;pdb:1AWO;pdb:1BBZ;pdb:1JU5;pdb:1OPL;pdb:1ZZP;pdb:2ABL;pdb:2E2B;pdb:2F4J;pdb:2FO0;pdb:2G1T;pdb:2G…	physical interactor	91597	protein interaction	IntAct;Spike	17474147
64496	P17676	protein	dip:DIP-35345N;ensembl:ENSG00000172216;ensembl:ENSP00000305422;ensembl:ENST00000303004;entrez-gene:1051;hgnc-id:1834;hgnc-symbol:CEBPB;hprd:01801;intact:EBI-969696;pdb:1GTW;pdb:1GU4;pdb:1GU5;pdb:1H88;pdb:1H89;pdb:1H8A;pdb:1HJB;pdb:1IO4;pdb:2E42;pdb:2E43;reactome:REACT_169168;reactome:REACT_170005;reactome:REACT_170356;reactome:REACT_27161;reactome:REACT_27551;refseq:NC_000020;refseq:NM_005194;ref…	physical interactor	31533	LCN2	protein	dip:DIP-29952N;drugbank:1782;ensembl:ENSG00000148346;ensembl:ENSP00000277480;ensembl:ENSP00000362108;ensembl:ENST00000277480;ensembl:ENST00000373017;entrez-gene:3934;hgnc-id:6526;hgnc-symbol:LCN2;hprd:02551;pdb:1DFV;reactome:REACT_267872;reactome:REACT_270502;refseq:NM_005564;refseq:NP_005555;uniprot:A6NII8;uniprot:B4DWV4;uniprot:B7ZAA2;uniprot:NGAL_HUMAN;uniprot:P30150;uniprot:P80188;uniprot:Q5S…	physical interactor	41149	protein interaction	InnateDB	20220144
95684	MYC	protein	dip:DIP-28143N;drugbank:7239;ensembl:ENSG00000136997;ensembl:ENSP00000367207;ensembl:ENST00000377970;entrez-gene:4609;hgnc-id:7553;hgnc-symbol:MYC;hprd:01818;intact:EBI-1058440;intact:EBI-447544;pdb:1A93;pdb:1EE4;pdb:1MV0;pdb:1NKP;pdb:2A93;pdb:2OR9;reactome:REACT_118780;reactome:REACT_120734;reactome:REACT_160243;reactome:REACT_160254;reactome:REACT_200799;reactome:REACT_9029;reactome:REACT_9224;…	transcription factor	1623272	P52746	gene	entrez-gene:7701;refseq:NM_005081	transcribed gene	237320	gene regulatory interaction	BIND	12808131
2568	TAF1	protein	dip:DIP-147N;ensembl:ENSG00000147133;ensembl:ENSP00000276072;ensembl:ENSP00000362895;ensembl:ENSP00000406549;ensembl:ENST00000276072;ensembl:ENST00000373790;ensembl:ENST00000423759;entrez-gene:6872;hgnc-id:11535;hgnc-symbol:TAF1;hprd:02436;intact:EBI-491289;intact:MINT-1211825;pdb:1EQF;pdb:3AAD;pdb:3UV4;pdb:3UV5;reactome:REACT_1655;reactome:REACT_1788;reactome:REACT_1851;reactome:REACT_2089;react…	transcription factor	1166003	Q9BWN1	rna	ensembl:ENSG00000156858;entrez-gene:78994;hgnc-id:28458;hprd:14541;refseq:NC_000016;refseq:NM_024031;refseq:NP_076936;uniprot:Q9BWN1	transcribed gene	242536	gene regulatory interaction	BIND	15988478
1629259	Q6ZRS2	gene	entrez-gene:10847;refseq:NC_000016	transcribed gene	343505	Q6ZRS2	protein	ensembl:ENSG00000080603;ensembl:ENSP00000262518;ensembl:ENSP00000369719;ensembl:ENST00000262518;ensembl:ENST00000380361;entrez-gene:10847;hgnc-id:16974;hgnc-symbol:SRCAP;hprd:18103;intact:EBI-769316;refseq:NC_000016;refseq:NP_006653;uniprot:B0JZA6;uniprot:O15026;uniprot:Q6ZRS2;uniprot:Q7Z744;uniprot:Q9Y5L9;uniprot:SRCAP_HUMAN	product	238207	gene regulatory interaction	BIND	15988478
1676809	Q9UPN6	gene	entrez-gene:22828;refseq:NM_014892	transcribed gene	617434	Q9UPN6	protein	ensembl:ENSG00000213079;ensembl:ENSP00000356146;ensembl:ENSP00000356154;ensembl:ENST00000367178;ensembl:ENST00000367186;entrez-gene:22828;hgnc-id:20959;hprd:11487;intact:EBI-7954236;intact:MINT-6945747;pdb:2DIW;pdb:3D9I;pdb:3D9J;pdb:3D9K;pdb:3D9L;pdb:3D9M;pdb:3D9N;pdb:3D9O;pdb:3D9P;refseq:NM_014892;refseq:NP_001273117;refseq:NP_001273118;refseq:NP_001273123;refseq:NP_001273128;refseq:NP_055707;un…	product	244967	gene regulatory interaction	BIND	14988562
4754	P98164	protein	drugbank:1244;ensembl:ENSG00000081479;ensembl:ENSP00000263816;ensembl:ENST00000263816;entrez-gene:4036;hgnc-id:6694;hprd:02509;intact:EBI-947916;pdb:2M0P;reactome:REACT_11193;reactome:REACT_13523;reactome:REACT_14446;reactome:REACT_15314;reactome:REACT_22258;reactome:REACT_24968;refseq:NP_004516;uniprot:LRP2_HUMAN;uniprot:O00711;uniprot:P98164;uniprot:Q16215;uniprot:Q7Z5C0;uniprot:Q7Z5C1	physical interactor	31533	LCN2	protein	dip:DIP-29952N;drugbank:1782;ensembl:ENSG00000148346;ensembl:ENSP00000277480;ensembl:ENSP00000362108;ensembl:ENST00000277480;ensembl:ENST00000373017;entrez-gene:3934;hgnc-id:6526;hgnc-symbol:LCN2;hprd:02551;pdb:1DFV;reactome:REACT_267872;reactome:REACT_270502;refseq:NM_005564;refseq:NP_005555;uniprot:A6NII8;uniprot:B4DWV4;uniprot:B7ZAA2;uniprot:NGAL_HUMAN;uniprot:P30150;uniprot:P80188;uniprot:Q5S…	physical interactor	102950	protein interaction	HPRD	15670845
24349	HNF4A	protein	drugbank:6522;ensembl:ENSG00000101076;ensembl:ENSP00000312987;ensembl:ENSP00000315180;ensembl:ENSP00000396216;ensembl:ENSP00000410911;ensembl:ENSP00000412111;ensembl:ENSP00000476609;ensembl:ENST00000316099;ensembl:ENST00000316673;ensembl:ENST00000415691;ensembl:ENST00000443598;ensembl:ENST00000457232;ensembl:ENST00000609795;entrez-gene:3172;hgnc-id:5024;hgnc-symbol:HNF4A;hprd:02612;intact:EBI-104…	transcription factor	1617558	Q9NY64	gene	entrez-gene:29988;refseq:NM_014580	transcribed gene	240168	gene regulatory interaction	BIND	14988562
4265	P38936	protein	dip:DIP-246N;ensembl:ENSG00000124762;ensembl:ENSP00000244741;ensembl:ENSP00000362815;ensembl:ENSP00000384849;ensembl:ENSP00000409259;ensembl:ENSP00000482768;ensembl:ENST00000244741;ensembl:ENST00000373711;ensembl:ENST00000405375;ensembl:ENST00000448526;ensembl:ENST00000615513;entrez-gene:1026;hgnc-id:1784;hgnc-symbol:CDKN1A;hprd:00298;intact:EBI-1799539;intact:EBI-1800051;intact:EBI-375077;pdb:1A…	physical interactor	341125	P05452	protein	drugbank:3825;ensembl:ENSG00000163815;ensembl:ENSP00000296130;ensembl:ENST00000296130;entrez-gene:7123;hgnc-id:11891;hgnc-symbol:CLEC3B;hprd:01759;intact:EBI-1047626;pdb:1HTN;pdb:1RJH;pdb:1TN3;pdb:3L9J;refseq:NP_003269;uniprot:P05452;uniprot:Q6FGX6;uniprot:Q6FGX6_HUMAN;uniprot:TETN_HUMAN	physical interactor	73752	protein interaction	Biogrid;IntAct;MINT	21900206
1653170	Q7L4E1	gene	entrez-gene:84895;hgnc-id:23621;refseq:NC_000009	transcribed gene	1653171	Q7L4E1	protein	entrez-gene:84895;hgnc-id:23621;refseq:NC_000009;uniprot:FA73B_HUMAN	product	241656;241819	gene regulatory interaction	BIND	15899964
95684	MYC	protein	dip:DIP-28143N;drugbank:7239;ensembl:ENSG00000136997;ensembl:ENSP00000367207;ensembl:ENST00000377970;entrez-gene:4609;hgnc-id:7553;hgnc-symbol:MYC;hprd:01818;intact:EBI-1058440;intact:EBI-447544;pdb:1A93;pdb:1EE4;pdb:1MV0;pdb:1NKP;pdb:2A93;pdb:2OR9;reactome:REACT_118780;reactome:REACT_120734;reactome:REACT_160243;reactome:REACT_160254;reactome:REACT_200799;reactome:REACT_9029;reactome:REACT_9224;…	physical interactor	24349	HNF4A	protein	drugbank:6522;ensembl:ENSG00000101076;ensembl:ENSP00000312987;ensembl:ENSP00000315180;ensembl:ENSP00000396216;ensembl:ENSP00000410911;ensembl:ENSP00000412111;ensembl:ENSP00000476609;ensembl:ENST00000316099;ensembl:ENST00000316673;ensembl:ENST00000415691;ensembl:ENST00000443598;ensembl:ENST00000457232;ensembl:ENST00000609795;entrez-gene:3172;hgnc-id:5024;hgnc-symbol:HNF4A;hprd:02612;intact:EBI-104…	physical interactor	252247	protein interaction	Spike	17885207
2568	TAF1	protein	dip:DIP-147N;ensembl:ENSG00000147133;ensembl:ENSP00000276072;ensembl:ENSP00000362895;ensembl:ENSP00000406549;ensembl:ENST00000276072;ensembl:ENST00000373790;ensembl:ENST00000423759;entrez-gene:6872;hgnc-id:11535;hgnc-symbol:TAF1;hprd:02436;intact:EBI-491289;intact:MINT-1211825;pdb:1EQF;pdb:3AAD;pdb:3UV4;pdb:3UV5;reactome:REACT_1655;reactome:REACT_1788;reactome:REACT_1851;reactome:REACT_2089;react…	transcription factor	334293	P48506	gene	ensembl:ENSG00000001084;entrez-gene:2729;hgnc-id:4311;hgnc-symbol:GCLC;hprd:06032;refseq:NP_001184044;refseq:NP_001489;uniprot:P48506	transcribed gene	237243	gene regulatory interaction	BIND	12808131
2568	TAF1	protein	dip:DIP-147N;ensembl:ENSG00000147133;ensembl:ENSP00000276072;ensembl:ENSP00000362895;ensembl:ENSP00000406549;ensembl:ENST00000276072;ensembl:ENST00000373790;ensembl:ENST00000423759;entrez-gene:6872;hgnc-id:11535;hgnc-symbol:TAF1;hprd:02436;intact:EBI-491289;intact:MINT-1211825;pdb:1EQF;pdb:3AAD;pdb:3UV4;pdb:3UV5;reactome:REACT_1655;reactome:REACT_1788;reactome:REACT_1851;reactome:REACT_2089;react…	transcription factor	17760	P48506	protein	drugbank:186;ensembl:ENSG00000001084;ensembl:ENSP00000229416;ensembl:ENSP00000421908;ensembl:ENST00000229416;ensembl:ENST00000514004;entrez-gene:102724876;entrez-gene:2729;entrez-gi:308199423;hgnc-id:4311;hprd:06032;humancyc:ENSG00000001084-MONOMER;intact:EBI-2832840;kegg:hsa:2729;reactome:REACT_115639;reactome:REACT_6960;reactome:REACT_7754;refseq:NM_001498;refseq:NP_001184044;refseq:NP_001489;u…	product	237243	gene regulatory interaction	BIND	12808131
14181	Q9NY61	protein	ensembl:ENSG00000108270;ensembl:ENSG00000275700;ensembl:ENSG00000276072;ensembl:ENSP00000477848;ensembl:ENSP00000481894;ensembl:ENST00000619387;ensembl:ENST00000620004;entrez-gene:26574;hgnc-id:19235;hgnc-symbol:AATF;hprd:12236;intact:EBI-372428;reactome:REACT_11061;reactome:REACT_13638;reactome:REACT_14177;refseq:NC_000017;refseq:NM_012138;refseq:NP_036270;uniprot:A6NCJ6;uniprot:AATF_HUMAN;unipr…	physical interactor	43323	p-S795-RB1	protein	chembl:5288;dip:DIP-582N;drugbank:3846;ensembl:ENSG00000139687;ensembl:ENSP00000267163;ensembl:ENST00000267163;entrez-gene:5925;hgnc-id:9884;hgnc-symbol:RB1;hprd:01574;intact:EBI-491274;pdb:1AD6;pdb:1GH6;pdb:1GUX;pdb:1H25;pdb:1N4M;pdb:1O9K;pdb:1PJM;pdb:2AZE;pdb:2QDJ;pdb:2R7G;pdb:3N5U;pdb:3POM;pdb:4ELJ;pdb:4ELL;reactome:REACT_1156;reactome:REACT_152;reactome:REACT_169121;reactome:REACT_172744;reac…	physical interactor	117582	protein interaction	BIND;Biogrid;HPRD;Spike	10783144;12450794;16189514
1667516	Q5T4F4	gene	entrez-gene:118813;refseq:NC_000010	transcribed gene	347308	Q5T4F4	protein	ensembl:ENSG00000155256;ensembl:ENSP00000337993;ensembl:ENSP00000350148;ensembl:ENSP00000353069;ensembl:ENSP00000359642;ensembl:ENSP00000359646;ensembl:ENSP00000377282;ensembl:ENST00000337540;ensembl:ENST00000357540;ensembl:ENST00000359980;ensembl:ENST00000370610;ensembl:ENST00000370613;ensembl:ENST00000393677;entrez-gene:118813;hgnc-id:26559;hgnc-symbol:ZFYVE27;hprd:15735;intact:EBI-3892947;pdb:…	product	243663	gene regulatory interaction	BIND	15988478
45510	Q16665	protein	chembl:4261;dip:DIP-29722N;drugbank:4130;ensembl:ENSG00000100644;ensembl:ENSP00000323326;ensembl:ENSP00000338018;ensembl:ENSP00000437955;ensembl:ENST00000323441;ensembl:ENST00000337138;ensembl:ENST00000539097;entrez-gene:3091;hgnc-id:4910;hgnc-symbol:HIF1A;hprd:04517;intact:EBI-447269;pdb:1D7G;pdb:1H2K;pdb:1H2L;pdb:1H2M;pdb:1L3E;pdb:1L8C;pdb:1LM8;pdb:1LQB;pdb:2ILM;pdb:3HQR;pdb:3HQU;pdb:4AJY;pdb:4…	physical interactor	95684	MYC	protein	dip:DIP-28143N;drugbank:7239;ensembl:ENSG00000136997;ensembl:ENSP00000367207;ensembl:ENST00000377970;entrez-gene:4609;hgnc-id:7553;hgnc-symbol:MYC;hprd:01818;intact:EBI-1058440;intact:EBI-447544;pdb:1A93;pdb:1EE4;pdb:1MV0;pdb:1NKP;pdb:2A93;pdb:2OR9;reactome:REACT_118780;reactome:REACT_120734;reactome:REACT_160243;reactome:REACT_160254;reactome:REACT_200799;reactome:REACT_9029;reactome:REACT_9224;…	physical interactor	137712	protein interaction	Biogrid	15071503
169397	BRG1/BAF47	complex		transcription factor	4265	P38936	protein	dip:DIP-246N;ensembl:ENSG00000124762;ensembl:ENSP00000244741;ensembl:ENSP00000362815;ensembl:ENSP00000384849;ensembl:ENSP00000409259;ensembl:ENSP00000482768;ensembl:ENST00000244741;ensembl:ENST00000373711;ensembl:ENST00000405375;ensembl:ENST00000448526;ensembl:ENST00000615513;entrez-gene:1026;hgnc-id:1784;hgnc-symbol:CDKN1A;hprd:00298;intact:EBI-1799539;intact:EBI-1800051;intact:EBI-375077;pdb:1A…	product	23779	gene regulatory interaction	PID	14673169;14729964
159274	TAp73b (tetramer)	complex		transcription factor	160291	P38936	gene	ensembl:ENSG00000124762;entrez-gene:1026;hgnc-id:1784;hprd:00298;intact:EBI-1550784;refseq:NC_000006;refseq:NM_000389;refseq:NP_000380;refseq:NP_001207706;refseq:NP_001207707;refseq:NP_510867;refseq:NT_007592;uniprot:P38936	transcribed gene	23305;25260	gene regulatory interaction	PID	10435630;11804596;11844794;12213815;21459846
95684	MYC	protein	dip:DIP-28143N;drugbank:7239;ensembl:ENSG00000136997;ensembl:ENSP00000367207;ensembl:ENST00000377970;entrez-gene:4609;hgnc-id:7553;hgnc-symbol:MYC;hprd:01818;intact:EBI-1058440;intact:EBI-447544;pdb:1A93;pdb:1EE4;pdb:1MV0;pdb:1NKP;pdb:2A93;pdb:2OR9;reactome:REACT_118780;reactome:REACT_120734;reactome:REACT_160243;reactome:REACT_160254;reactome:REACT_200799;reactome:REACT_9029;reactome:REACT_9224;…	transcription factor	1167378	Q9UPN9	rna	ensembl:ENSG00000197323;entrez-gene:51592;hgnc-id:16290;hprd:10423;refseq:NP_056990;refseq:NP_148980;uniprot:Q9UPN9	transcribed gene	235971	gene regulatory interaction	BIND	12808131
24349	HNF4A	protein	drugbank:6522;ensembl:ENSG00000101076;ensembl:ENSP00000312987;ensembl:ENSP00000315180;ensembl:ENSP00000396216;ensembl:ENSP00000410911;ensembl:ENSP00000412111;ensembl:ENSP00000476609;ensembl:ENST00000316099;ensembl:ENST00000316673;ensembl:ENST00000415691;ensembl:ENST00000443598;ensembl:ENST00000457232;ensembl:ENST00000609795;entrez-gene:3172;hgnc-id:5024;hgnc-symbol:HNF4A;hprd:02612;intact:EBI-104…	transcription factor	535586	Q02156	gene	ensembl:ENSG00000171132;entrez-gene:5581;hgnc-id:9401;hprd:01500;intact:EBI-9874767;refseq:NM_005400;refseq:NP_005391;uniprot:Q02156	transcribed gene	239460	gene regulatory interaction	BIND	14988562
45510	Q16665	protein	chembl:4261;dip:DIP-29722N;drugbank:4130;ensembl:ENSG00000100644;ensembl:ENSP00000323326;ensembl:ENSP00000338018;ensembl:ENSP00000437955;ensembl:ENST00000323441;ensembl:ENST00000337138;ensembl:ENST00000539097;entrez-gene:3091;hgnc-id:4910;hgnc-symbol:HIF1A;hprd:04517;intact:EBI-447269;pdb:1D7G;pdb:1H2K;pdb:1H2L;pdb:1H2M;pdb:1L3E;pdb:1L8C;pdb:1LM8;pdb:1LQB;pdb:2ILM;pdb:3HQR;pdb:3HQU;pdb:4AJY;pdb:4…	activator	2568	TAF1	protein	dip:DIP-147N;ensembl:ENSG00000147133;ensembl:ENSP00000276072;ensembl:ENSP00000362895;ensembl:ENSP00000406549;ensembl:ENST00000276072;ensembl:ENST00000373790;ensembl:ENST00000423759;entrez-gene:6872;hgnc-id:11535;hgnc-symbol:TAF1;hprd:02436;intact:EBI-491289;intact:MINT-1211825;pdb:1EQF;pdb:3AAD;pdb:3UV4;pdb:3UV5;reactome:REACT_1655;reactome:REACT_1788;reactome:REACT_1851;reactome:REACT_2089;react…	enzyme	22957	biochemical reaction	BioCarta;InnateDB;NetPath;PID;PhosphoPOINT;PhosphoSitePlus;Spike	10202145;10212189;10348343;10446957;10570149;10581258;10606744;10608806;10611322;10644693;10656682;10656795;10673500;10673501;10706102;10710310;10713094;10723129;10733583;10734067;10744722;10747897;10801407;10821866;1088347;10884347;10930428;10933801;10951572;10958792;11007451;11030628;11042698;11078726;11096068;11101524;11121242;11127820;11175334;11239457;11244509;11258706;11283254;11285227;1130…
11881	p-S1981-ATM	protein	chembl:3797;dip:DIP-182N;ensembl:ENSG00000149311;ensembl:ENSP00000278616;ensembl:ENSP00000388058;ensembl:ENST00000278616;ensembl:ENST00000452508;entrez-gene:472;hgnc-id:795;hgnc-symbol:ATM;hprd:06347;humancyc:HS07604-MONOMER;intact:EBI-1059333;intact:EBI-495465;reactome:REACT_1538;reactome:REACT_1614;reactome:REACT_169185;reactome:REACT_18265;reactome:REACT_1924;reactome:REACT_200780;reactome:REA…	activator	12053	P51587	protein	dip:DIP-24214N;ensembl:ENSG00000139618;ensembl:ENSP00000369497;ensembl:ENSP00000439902;ensembl:ENST00000380152;ensembl:ENST00000544455;entrez-gene:675;hgnc-id:1101;hgnc-symbol:BRCA2;hprd:02554;intact:EBI-79792;pdb:1N0W;pdb:3EU7;reactome:REACT_18410;reactome:REACT_216;reactome:REACT_27271;reactome:REACT_408;reactome:REACT_5588;refseq:NP_000050;uniprot:BRCA2_HUMAN;uniprot:O00183;uniprot:O15008;unip…	product	28382	biochemical reaction	BioCarta;PhosphoPOINT;PhosphoSitePlus;Spike	12815053;24448238
156644	P07949	protein	chembl:2041;dip:DIP-41449N;drugbank:4177;ensembl:ENSG00000165731;ensembl:ENSP00000344798;ensembl:ENSP00000347942;ensembl:ENST00000340058;ensembl:ENST00000355710;entrez-gene:5979;hgnc-id:9967;hgnc-symbol:RET;hprd:01266;humancyc:HS09276-MONOMER;intact:EBI-2480756;intact:EBI-4423689;pdb:1XPD;pdb:2IVS;pdb:2IVT;pdb:2IVU;pdb:2IVV;pdb:2X2K;pdb:2X2L;pdb:2X2M;pdb:2X2U;pdb:4CKI;pdb:4CKJ;pdb:4UX8;refseq:NC_…	enzyme	11881	p-S1981-ATM	protein	chembl:3797;dip:DIP-182N;ensembl:ENSG00000149311;ensembl:ENSP00000278616;ensembl:ENSP00000388058;ensembl:ENST00000278616;ensembl:ENST00000452508;entrez-gene:472;hgnc-id:795;hgnc-symbol:ATM;hprd:06347;humancyc:HS07604-MONOMER;intact:EBI-1059333;intact:EBI-495465;reactome:REACT_1538;reactome:REACT_1614;reactome:REACT_169185;reactome:REACT_18265;reactome:REACT_1924;reactome:REACT_200780;reactome:REA…	activator	10211;23036;23242	biochemical reaction	BioCarta;InnateDB;Manual upload;NetPath;PID;PhosphoPOINT;PhosphoSitePlus;Reactome;Spike	10201954;10207096;10226025;10376602;10377409;10383446;10385526;10385529;10400692;10432321;10438924;10446219;10521505;10542198;10542266;10570282;10574698;10581204;10585289;10601311;10625301;10637513;10644746;10660304;10698939;10712263;10713677;10716737;10725745;10725920;10727406;10734320;10747897;10764798;10766839;10779545;10781613;10788440;10803464;10815799;10827191;10833263;10845908;10864894;108…
237568	Q8WV41	protein	ensembl:ENSG00000173548;ensembl:ENSP00000311427;ensembl:ENST00000308527;entrez-gene:257364;hgnc-id:28468;hgnc-symbol:SNX33;hprd:11331;intact:EBI-2481535;pdb:4AKV;refseq:NP_695003;uniprot:B1NM17;uniprot:Q8WV41;uniprot:SHPX3_HUMAN;uniprot:SNX33_HUMAN	physical interactor	378272	snx8_human	protein	ensembl:ENSG00000106266;ensembl:ENSP00000222990;ensembl:ENST00000222990;entrez-gene:29886;hgnc-id:14972;hprd:11592;intact:EBI-1752557;refseq:NP_037453;uniprot:A4D207;uniprot:Q96I67;uniprot:Q9Y5X2;uniprot:SNX8_HUMAN	physical interactor	57762	protein interaction	IntAct	23085988
3014	P41221	protein	dip:DIP-29735N;ensembl:ENSG00000114251;ensembl:ENSP00000264634;ensembl:ENSP00000417310;ensembl:ENSP00000420104;ensembl:ENST00000264634;ensembl:ENST00000474267;ensembl:ENST00000497027;entrez-gene:7474;hgnc-id:12784;hgnc-symbol:WNT5A;hprd:01293;intact:EBI-6594545;reactome:REACT_163710;reactome:REACT_164203;reactome:REACT_164276;reactome:REACT_164351;reactome:REACT_164512;reactome:REACT_164615;react…	physical interactor	3221	N4GlycoAsn-PalmS-WNT5A:FZD4	complex	reactome:REACT_267435	product	154	protein interaction	Reactome
167548	MYC/Max/P-TEFb	complex		transcription factor	7067	P27708	protein	dip:DIP-39484N;drugbank:3971;ensembl:ENSG00000084774;ensembl:ENSP00000264705;ensembl:ENST00000264705;entrez-gene:790;entrez-gi:18105007;hgnc-id:1424;hgnc-symbol:CAD;hprd:06437;humancyc:ENSG00000084774-MONOMER;intact:EBI-355504;kegg:hsa:790;pdb:4BY3;pdb:4C6B;pdb:4C6C;pdb:4C6D;pdb:4C6E;pdb:4C6F;pdb:4C6I;pdb:4C6J;pdb:4C6K;pdb:4C6L;pdb:4C6M;pdb:4C6N;pdb:4C6O;pdb:4C6P;pdb:4C6Q;reactome:REACT_1698;reac…	product	26558	gene regulatory interaction	PID	11673469;12177005;9811896;9869632
2568	TAF1	protein	dip:DIP-147N;ensembl:ENSG00000147133;ensembl:ENSP00000276072;ensembl:ENSP00000362895;ensembl:ENSP00000406549;ensembl:ENST00000276072;ensembl:ENST00000373790;ensembl:ENST00000423759;entrez-gene:6872;hgnc-id:11535;hgnc-symbol:TAF1;hprd:02436;intact:EBI-491289;intact:MINT-1211825;pdb:1EQF;pdb:3AAD;pdb:3UV4;pdb:3UV5;reactome:REACT_1655;reactome:REACT_1788;reactome:REACT_1851;reactome:REACT_2089;react…	transcription factor	347308	Q5T4F4	protein	ensembl:ENSG00000155256;ensembl:ENSP00000337993;ensembl:ENSP00000350148;ensembl:ENSP00000353069;ensembl:ENSP00000359642;ensembl:ENSP00000359646;ensembl:ENSP00000377282;ensembl:ENST00000337540;ensembl:ENST00000357540;ensembl:ENST00000359980;ensembl:ENST00000370610;ensembl:ENST00000370613;ensembl:ENST00000393677;entrez-gene:118813;hgnc-id:26559;hgnc-symbol:ZFYVE27;hprd:15735;intact:EBI-3892947;pdb:…	product	243663	gene regulatory interaction	BIND	15988478
43323	p-S795-RB1	protein	chembl:5288;dip:DIP-582N;drugbank:3846;ensembl:ENSG00000139687;ensembl:ENSP00000267163;ensembl:ENST00000267163;entrez-gene:5925;hgnc-id:9884;hgnc-symbol:RB1;hprd:01574;intact:EBI-491274;pdb:1AD6;pdb:1GH6;pdb:1GUX;pdb:1H25;pdb:1N4M;pdb:1O9K;pdb:1PJM;pdb:2AZE;pdb:2QDJ;pdb:2R7G;pdb:3N5U;pdb:3POM;pdb:4ELJ;pdb:4ELL;reactome:REACT_1156;reactome:REACT_152;reactome:REACT_169121;reactome:REACT_172744;reac…	transcription factor	97233	P35247	protein	drugbank:1875;ensembl:ENSG00000133661;ensembl:ENSP00000361366;ensembl:ENST00000372292;entrez-gene:6441;hgnc-id:10803;hgnc-symbol:SFTPD;hprd:01522;pdb:1B08;reactome:REACT_24807;refseq:NP_003010;uniprot:P35247;uniprot:Q5T0M3;uniprot:Q6FH08;uniprot:Q86YK9;uniprot:Q8TCD8;uniprot:Q9UCJ2;uniprot:Q9UCJ3;uniprot:SFTPD_HUMAN	product	24283	gene regulatory interaction	PID	11596110
2568	TAF1	protein	dip:DIP-147N;ensembl:ENSG00000147133;ensembl:ENSP00000276072;ensembl:ENSP00000362895;ensembl:ENSP00000406549;ensembl:ENST00000276072;ensembl:ENST00000373790;ensembl:ENST00000423759;entrez-gene:6872;hgnc-id:11535;hgnc-symbol:TAF1;hprd:02436;intact:EBI-491289;intact:MINT-1211825;pdb:1EQF;pdb:3AAD;pdb:3UV4;pdb:3UV5;reactome:REACT_1655;reactome:REACT_1788;reactome:REACT_1851;reactome:REACT_2089;react…	transcription factor	1632557	O15068	gene	entrez-gene:23263;hgnc-id:14576;refseq:NC_000013	transcribed gene	238728	gene regulatory interaction	BIND	15899964
2568	TAF1	protein	dip:DIP-147N;ensembl:ENSG00000147133;ensembl:ENSP00000276072;ensembl:ENSP00000362895;ensembl:ENSP00000406549;ensembl:ENST00000276072;ensembl:ENST00000373790;ensembl:ENST00000423759;entrez-gene:6872;hgnc-id:11535;hgnc-symbol:TAF1;hprd:02436;intact:EBI-491289;intact:MINT-1211825;pdb:1EQF;pdb:3AAD;pdb:3UV4;pdb:3UV5;reactome:REACT_1655;reactome:REACT_1788;reactome:REACT_1851;reactome:REACT_2089;react…	transcription factor	1606783	P50479	gene	entrez-gene:8572;hgnc-id:16501;refseq:NC_000005	transcribed gene	234862	gene regulatory interaction	BIND	15899964
1608841	P48443	gene	entrez-gene:6258	transcribed gene	24356	P48443	protein	chembl:2004;drugbank:780;ensembl:ENSG00000143171;ensembl:ENSP00000352900;ensembl:ENST00000359842;entrez-gene:6258;hgnc-id:10479;hprd:01579;intact:EBI-712405;pdb:2GL8;reactome:REACT_15525;reactome:REACT_20844;reactome:REACT_71;refseq:NP_001243500;refseq:NP_008848;uniprot:A6NIP1;uniprot:A6NNL4;uniprot:P48443;uniprot:Q6IBU7;uniprot:RXRG_HUMAN	product	235156;235157;253716;253778	gene regulatory interaction	BIND;Spike	12808131;16081280;9006910
369884	Q02410	protein	ensembl:ENSG00000107282;ensembl:ENSP00000265381;ensembl:ENST00000265381;entrez-gene:320;hgnc-id:578;hgnc-symbol:APBA1;hprd:03879;intact:EBI-368690;intact:EBI-8840163;intact:EBI-8840293;intact:EBI-9247455;pdb:1AQC;pdb:1U37;pdb:1U38;pdb:1U39;pdb:1U3B;pdb:1X11;pdb:1X45;pdb:1Y7N;refseq:NP_001154;refseq:XP_005252024;refseq:XP_005252025;refseq:XP_006717156;uniprot:APBA1_HUMAN;uniprot:O14914;uniprot:O60…	physical interactor	63459	CCS	protein	ensembl:ENSG00000173992;ensembl:ENSP00000436318;ensembl:ENST00000533244;entrez-gene:9973;hgnc-id:1613;hgnc-symbol:CCS;hprd:04841;pdb:1DO5;reactome:REACT_266197;reactome:REACT_266912;refseq:NP_005116;uniprot:CCS_HUMAN;uniprot:O14618;uniprot:Q2M366;uniprot:Q8NEV0	physical interactor	114417	protein interaction	BIND;Biogrid;HPRD	11115513
95684	MYC	protein	dip:DIP-28143N;drugbank:7239;ensembl:ENSG00000136997;ensembl:ENSP00000367207;ensembl:ENST00000377970;entrez-gene:4609;hgnc-id:7553;hgnc-symbol:MYC;hprd:01818;intact:EBI-1058440;intact:EBI-447544;pdb:1A93;pdb:1EE4;pdb:1MV0;pdb:1NKP;pdb:2A93;pdb:2OR9;reactome:REACT_118780;reactome:REACT_120734;reactome:REACT_160243;reactome:REACT_160254;reactome:REACT_200799;reactome:REACT_9029;reactome:REACT_9224;…	substrate	159274	TAp73b (tetramer)	complex		substrate	25447	biochemical reaction	PID	11844794
22716	Q9NRM0	protein	ensembl:ENSG00000109667;ensembl:ENSP00000264784;ensembl:ENSP00000311383;ensembl:ENSP00000422209;ensembl:ENST00000264784;ensembl:ENST00000309065;ensembl:ENST00000506583;entrez-gene:56606;humancyc:ENSG00000109667-MONOMER;reactome:REACT_19444;refseq:NM_020041;refseq:NP_064425;unigene:95497;uniprot:GTR9_HUMAN;uniprot:Q0VGC4;uniprot:Q4W5D1;uniprot:Q8WV30;uniprot:Q96P00;uniprot:Q9NRM0	enzyme	151943	Na(+)/glucose cotransporter 5	protein	ensembl:ENSG00000154025;entrez-gene:125206;humancyc:ENSG00000154025-MONOMER;refseq:NM_152351;refseq:NP_689564;unigene:406727;uniprot:Q96LQ1;uniprot:SC5AA_HUMAN	enzyme	33310	biochemical reaction	EHMN
95684	MYC	protein	dip:DIP-28143N;drugbank:7239;ensembl:ENSG00000136997;ensembl:ENSP00000367207;ensembl:ENST00000377970;entrez-gene:4609;hgnc-id:7553;hgnc-symbol:MYC;hprd:01818;intact:EBI-1058440;intact:EBI-447544;pdb:1A93;pdb:1EE4;pdb:1MV0;pdb:1NKP;pdb:2A93;pdb:2OR9;reactome:REACT_118780;reactome:REACT_120734;reactome:REACT_160243;reactome:REACT_160254;reactome:REACT_200799;reactome:REACT_9029;reactome:REACT_9224;…	transcription factor	160291	P38936	gene	ensembl:ENSG00000124762;entrez-gene:1026;hgnc-id:1784;hprd:00298;intact:EBI-1550784;refseq:NC_000006;refseq:NM_000389;refseq:NP_000380;refseq:NP_001207706;refseq:NP_001207707;refseq:NP_510867;refseq:NT_007592;uniprot:P38936	transcribed gene	235980	gene regulatory interaction	BIND	15084259;15780936;15856024
302093	ZBTB4	protein	ensembl:ENSG00000174282;ensembl:ENSP00000307858;ensembl:ENSP00000369973;ensembl:ENST00000311403;ensembl:ENST00000380599;entrez-gene:57659;hgnc-id:23847;hprd:11693;intact:EBI-2564133;refseq:NP_001122305;refseq:NP_065950;refseq:XP_006721626;refseq:XP_006721627;uniprot:B3KVL6;uniprot:Q7Z697;uniprot:Q86XJ4;uniprot:Q8N4V8;uniprot:Q9P1Z0;uniprot:ZBTB4_HUMAN	repressor	160291	P38936	gene	ensembl:ENSG00000124762;entrez-gene:1026;hgnc-id:1784;hprd:00298;intact:EBI-1550784;refseq:NC_000006;refseq:NM_000389;refseq:NP_000380;refseq:NP_001207706;refseq:NP_001207707;refseq:NP_510867;refseq:NT_007592;uniprot:P38936	transcribed gene	253935	gene regulatory interaction	Spike	18451802
2568	TAF1	protein	dip:DIP-147N;ensembl:ENSG00000147133;ensembl:ENSP00000276072;ensembl:ENSP00000362895;ensembl:ENSP00000406549;ensembl:ENST00000276072;ensembl:ENST00000373790;ensembl:ENST00000423759;entrez-gene:6872;hgnc-id:11535;hgnc-symbol:TAF1;hprd:02436;intact:EBI-491289;intact:MINT-1211825;pdb:1EQF;pdb:3AAD;pdb:3UV4;pdb:3UV5;reactome:REACT_1655;reactome:REACT_1788;reactome:REACT_1851;reactome:REACT_2089;react…	transcription factor	1623272	P52746	gene	entrez-gene:7701;refseq:NM_005081	transcribed gene	237321	gene regulatory interaction	BIND	12808131
13410	P00519	protein	chembl:1862;dip:DIP-1042N;drugbank:17;ensembl:ENSG00000097007;ensembl:ENSP00000323315;ensembl:ENSP00000361423;ensembl:ENST00000318560;ensembl:ENST00000372348;entrez-gene:25;hgnc-id:76;hgnc-id:77;hgnc-symbol:ABL1;hprd:01809;humancyc:HS01874-MONOMER;intact:EBI-1550796;intact:EBI-375543;pdb:1AB2;pdb:1ABL;pdb:1AWO;pdb:1BBZ;pdb:1JU5;pdb:1OPL;pdb:1ZZP;pdb:2ABL;pdb:2E2B;pdb:2F4J;pdb:2FO0;pdb:2G1T;pdb:2G…	physical interactor	14209	ARHGEF11	protein	dip:DIP-31622N;ensembl:ENSG00000132694;ensembl:ENSP00000354644;ensembl:ENSP00000357177;ensembl:ENST00000361409;ensembl:ENST00000368194;entrez-gene:9826;hgnc-id:14580;hgnc-symbol:ARHGEF11;hprd:09302;intact:EBI-311099;intact:EBI-6169263;pdb:1HTJ;pdb:1XCG;pdb:2DLS;pdb:3KZ1;pdb:3T06;reactome:REACT_10420;reactome:REACT_11044;reactome:REACT_11051;reactome:REACT_11061;reactome:REACT_13638;reactome:REACT…	physical interactor	63122	protein interaction	IntAct;Spike	17474147
24349	HNF4A	protein	drugbank:6522;ensembl:ENSG00000101076;ensembl:ENSP00000312987;ensembl:ENSP00000315180;ensembl:ENSP00000396216;ensembl:ENSP00000410911;ensembl:ENSP00000412111;ensembl:ENSP00000476609;ensembl:ENST00000316099;ensembl:ENST00000316673;ensembl:ENST00000415691;ensembl:ENST00000443598;ensembl:ENST00000457232;ensembl:ENST00000609795;entrez-gene:3172;hgnc-id:5024;hgnc-symbol:HNF4A;hprd:02612;intact:EBI-104…	transcription factor	86951	P45954	protein	drugbank:630;ensembl:ENSG00000196177;ensembl:ENSP00000357862;ensembl:ENSP00000357873;ensembl:ENST00000358776;ensembl:ENST00000368869;entrez-gene:36;entrez-gi:4501859;hgnc-id:91;hprd:02626;humancyc:HS10828-MONOMER;intact:EBI-2511905;kegg:hsa:36;pdb:2JIF;reactome:REACT_197;reactome:REACT_5714;refseq:NC_000010;refseq:NM_001609;refseq:NP_001600;unigene:81934;uniprot:ACDSB_HUMAN;uniprot:B4DQ51;uniprot…	product	238696	gene regulatory interaction	BIND	14988562
24349	HNF4A	protein	drugbank:6522;ensembl:ENSG00000101076;ensembl:ENSP00000312987;ensembl:ENSP00000315180;ensembl:ENSP00000396216;ensembl:ENSP00000410911;ensembl:ENSP00000412111;ensembl:ENSP00000476609;ensembl:ENST00000316099;ensembl:ENST00000316673;ensembl:ENST00000415691;ensembl:ENST00000443598;ensembl:ENST00000457232;ensembl:ENST00000609795;entrez-gene:3172;hgnc-id:5024;hgnc-symbol:HNF4A;hprd:02612;intact:EBI-104…	transcription factor	66257	P07360	protein	drugbank:5591;ensembl:ENSG00000176919;ensembl:ENSP00000224181;ensembl:ENST00000224181;entrez-gene:733;hgnc-id:1354;hprd:00407;pdb:1IW2;reactome:REACT_8505;refseq:NM_000606;refseq:NP_000597;uniprot:CO8G_HUMAN;uniprot:P07360;uniprot:Q14CT8;uniprot:Q14CU0;uniprot:Q5SQ07	product	236397	gene regulatory interaction	BIND	14988562
165209	Q8IZD4	gene	entrez-gene:196513;uniprot:Q8IZD4	transcribed gene	27267	Q8IZD4	protein	dip:DIP-31289N;ensembl:ENSG00000151065;ensembl:ENSP00000280665;ensembl:ENST00000280665;entrez-gene:196513;hgnc-id:24451;hprd:13124;intact:EBI-521595;reactome:REACT_20518;reactome:REACT_20856;reactome:REACT_21257;refseq:NP_689853;refseq:XP_006719034;refseq:XP_006719035;uniprot:B4DRD1;uniprot:DCP1B_HUMAN;uniprot:Q86XH9;uniprot:Q8IZD4;uniprot:Q96BP8;uniprot:Q96MZ8	product	25449	gene regulatory interaction	PID	21459846
332640	Q9BZV1	protein	ensembl:ENSG00000167671;ensembl:ENSP00000301281;ensembl:ENSP00000378246;ensembl:ENST00000301281;ensembl:ENST00000394765;entrez-gene:80700;hgnc-id:14928;hgnc-symbol:UBXN6;hprd:18253;intact:EBI-1993899;refseq:NP_001164562;refseq:NP_079517;uniprot:D6W626;uniprot:Q96AH1;uniprot:Q96IK9;uniprot:Q9BZV0;uniprot:Q9BZV1;uniprot:UBXN6_HUMAN	physical interactor	338662	TRIM39	protein	ensembl:ENSG00000204599;ensembl:ENSG00000206495;ensembl:ENSG00000224994;ensembl:ENSG00000226437;ensembl:ENSG00000229929;ensembl:ENSG00000230308;ensembl:ENSG00000232839;ensembl:ENSP00000365844;ensembl:ENSP00000365847;ensembl:ENSP00000373095;ensembl:ENSP00000373096;ensembl:ENSP00000373097;ensembl:ENSP00000379796;ensembl:ENSP00000379797;ensembl:ENSP00000379800;ensembl:ENSP00000383486;ensembl:ENSP000…	physical interactor	232351	protein interaction	Biogrid	25416956
2568	TAF1	protein	dip:DIP-147N;ensembl:ENSG00000147133;ensembl:ENSP00000276072;ensembl:ENSP00000362895;ensembl:ENSP00000406549;ensembl:ENST00000276072;ensembl:ENST00000373790;ensembl:ENST00000423759;entrez-gene:6872;hgnc-id:11535;hgnc-symbol:TAF1;hprd:02436;intact:EBI-491289;intact:MINT-1211825;pdb:1EQF;pdb:3AAD;pdb:3UV4;pdb:3UV5;reactome:REACT_1655;reactome:REACT_1788;reactome:REACT_1851;reactome:REACT_2089;react…	transcription factor	102182	O14772	protein	ensembl:ENSG00000116783;ensembl:ENSG00000254685;entrez-gene:8790;entrez-gi:510025472;hgnc-id:3825;hprd:06790;humancyc:HS04052-MONOMER;kegg:hsa:8790;refseq:NC_000001;refseq:NM_003838;refseq:NP_001186257;refseq:NP_001186258;refseq:NP_003829;unigene:150926;uniprot:FPGT_HUMAN;uniprot:O14772	product	244949	gene regulatory interaction	BIND	15988478
11881	p-S1981-ATM	protein	chembl:3797;dip:DIP-182N;ensembl:ENSG00000149311;ensembl:ENSP00000278616;ensembl:ENSP00000388058;ensembl:ENST00000278616;ensembl:ENST00000452508;entrez-gene:472;hgnc-id:795;hgnc-symbol:ATM;hprd:06347;humancyc:HS07604-MONOMER;intact:EBI-1059333;intact:EBI-495465;reactome:REACT_1538;reactome:REACT_1614;reactome:REACT_169185;reactome:REACT_18265;reactome:REACT_1924;reactome:REACT_200780;reactome:REA…	activator	611167	Q8NCP5	protein	ensembl:ENSG00000196323;ensembl:ENSP00000408079;ensembl:ENSP00000433457;ensembl:ENSP00000434177;ensembl:ENST00000445008;ensembl:ENST00000525842;ensembl:ENST00000530205;entrez-gene:29068;hgnc-id:25001;hprd:13692;intact:EBI-5658292;refseq:NP_001288027;refseq:NP_001288028;refseq:NP_054874;refseq:XP_005271582;uniprot:Q6IPT8;uniprot:Q86VJ7;uniprot:Q86XX5;uniprot:Q8NCP5;uniprot:ZBT44_HUMAN	product	247771	biochemical reaction	Spike
43766	O14639	protein	ensembl:ENSG00000099204;ensembl:ENSP00000277895;ensembl:ENSP00000358256;ensembl:ENSP00000358257;ensembl:ENSP00000376679;ensembl:ENST00000277895;ensembl:ENST00000369252;ensembl:ENST00000369253;ensembl:ENST00000392952;entrez-gene:3983;hgnc-id:78;hgnc-symbol:ABLIM1;hprd:03819;intact:EBI-487024;reactome:REACT_18266;reactome:REACT_22351;reactome:REACT_23038;refseq:NM_006720;refseq:NP_001003407;refseq:…	physical interactor	36862	Q6ZVZ8	protein	ensembl:ENSG00000182177;ensembl:ENSP00000386532;ensembl:ENST00000409749;entrez-gene:401036;hgnc-id:19770;hgnc-symbol:ASB18;hprd:16514;reactome:REACT_76876;refseq:NP_997721;uniprot:ASB18_HUMAN;uniprot:B6ZDL7;uniprot:Q6ZVZ8	physical interactor	213814	protein interaction	Biogrid	24337577
95684	MYC	protein	dip:DIP-28143N;drugbank:7239;ensembl:ENSG00000136997;ensembl:ENSP00000367207;ensembl:ENST00000377970;entrez-gene:4609;hgnc-id:7553;hgnc-symbol:MYC;hprd:01818;intact:EBI-1058440;intact:EBI-447544;pdb:1A93;pdb:1EE4;pdb:1MV0;pdb:1NKP;pdb:2A93;pdb:2OR9;reactome:REACT_118780;reactome:REACT_120734;reactome:REACT_160243;reactome:REACT_160254;reactome:REACT_200799;reactome:REACT_9029;reactome:REACT_9224;…	transcription factor	7067	P27708	protein	dip:DIP-39484N;drugbank:3971;ensembl:ENSG00000084774;ensembl:ENSP00000264705;ensembl:ENST00000264705;entrez-gene:790;entrez-gi:18105007;hgnc-id:1424;hgnc-symbol:CAD;hprd:06437;humancyc:ENSG00000084774-MONOMER;intact:EBI-355504;kegg:hsa:790;pdb:4BY3;pdb:4C6B;pdb:4C6C;pdb:4C6D;pdb:4C6E;pdb:4C6F;pdb:4C6I;pdb:4C6J;pdb:4C6K;pdb:4C6L;pdb:4C6M;pdb:4C6N;pdb:4C6O;pdb:4C6P;pdb:4C6Q;reactome:REACT_1698;reac…	product	58634	gene regulatory interaction	BIND;IntAct	12808131;17157259
24349	HNF4A	protein	drugbank:6522;ensembl:ENSG00000101076;ensembl:ENSP00000312987;ensembl:ENSP00000315180;ensembl:ENSP00000396216;ensembl:ENSP00000410911;ensembl:ENSP00000412111;ensembl:ENSP00000476609;ensembl:ENST00000316099;ensembl:ENST00000316673;ensembl:ENST00000415691;ensembl:ENST00000443598;ensembl:ENST00000457232;ensembl:ENST00000609795;entrez-gene:3172;hgnc-id:5024;hgnc-symbol:HNF4A;hprd:02612;intact:EBI-104…	transcription factor	396049	Q9ULW3	protein	ensembl:ENSG00000146109;ensembl:ENSP00000274849;ensembl:ENST00000274849;entrez-gene:29777;hgnc-id:17369;hprd:16469;intact:EBI-2602396;refseq:NM_013375;refseq:NP_037507;uniprot:ABT1_HUMAN;uniprot:Q9ULW3	product	238697	gene regulatory interaction	BIND	14988562
2568	TAF1	protein	dip:DIP-147N;ensembl:ENSG00000147133;ensembl:ENSP00000276072;ensembl:ENSP00000362895;ensembl:ENSP00000406549;ensembl:ENST00000276072;ensembl:ENST00000373790;ensembl:ENST00000423759;entrez-gene:6872;hgnc-id:11535;hgnc-symbol:TAF1;hprd:02436;intact:EBI-491289;intact:MINT-1211825;pdb:1EQF;pdb:3AAD;pdb:3UV4;pdb:3UV5;reactome:REACT_1655;reactome:REACT_1788;reactome:REACT_1851;reactome:REACT_2089;react…	transcription factor	12053	P51587	protein	dip:DIP-24214N;ensembl:ENSG00000139618;ensembl:ENSP00000369497;ensembl:ENSP00000439902;ensembl:ENST00000380152;ensembl:ENST00000544455;entrez-gene:675;hgnc-id:1101;hgnc-symbol:BRCA2;hprd:02554;intact:EBI-79792;pdb:1N0W;pdb:3EU7;reactome:REACT_18410;reactome:REACT_216;reactome:REACT_27271;reactome:REACT_408;reactome:REACT_5588;refseq:NP_000050;uniprot:BRCA2_HUMAN;uniprot:O00183;uniprot:O15008;unip…	product	240360	gene regulatory interaction	BIND	12808131
43323	p-S795-RB1	protein	chembl:5288;dip:DIP-582N;drugbank:3846;ensembl:ENSG00000139687;ensembl:ENSP00000267163;ensembl:ENST00000267163;entrez-gene:5925;hgnc-id:9884;hgnc-symbol:RB1;hprd:01574;intact:EBI-491274;pdb:1AD6;pdb:1GH6;pdb:1GUX;pdb:1H25;pdb:1N4M;pdb:1O9K;pdb:1PJM;pdb:2AZE;pdb:2QDJ;pdb:2R7G;pdb:3N5U;pdb:3POM;pdb:4ELJ;pdb:4ELL;reactome:REACT_1156;reactome:REACT_152;reactome:REACT_169121;reactome:REACT_172744;reac…	transcription factor	160291	P38936	gene	ensembl:ENSG00000124762;entrez-gene:1026;hgnc-id:1784;hprd:00298;intact:EBI-1550784;refseq:NC_000006;refseq:NM_000389;refseq:NP_000380;refseq:NP_001207706;refseq:NP_001207707;refseq:NP_510867;refseq:NT_007592;uniprot:P38936	transcribed gene	24284	gene regulatory interaction	PID	15716956
1624667	Q9NY47	gene	entrez-gene:9254;refseq:NM_006030	transcribed gene	57737	Q9NY47	protein	drugbank:4160;ensembl:ENSG00000007402;ensembl:ENSP00000266039;ensembl:ENSP00000354228;ensembl:ENSP00000390329;ensembl:ENSP00000418081;ensembl:ENST00000266039;ensembl:ENST00000360963;ensembl:ENST00000424201;ensembl:ENST00000479441;entrez-gene:9254;hgnc-id:1400;hprd:06154;humancyc:ENSG00000007402-MONOMER;intact:EBI-1221035;reactome:REACT_13376;reactome:REACT_13606;reactome:REACT_18190;reactome:REAC…	product	237534	gene regulatory interaction	BIND	14988562
2568	TAF1	protein	dip:DIP-147N;ensembl:ENSG00000147133;ensembl:ENSP00000276072;ensembl:ENSP00000362895;ensembl:ENSP00000406549;ensembl:ENST00000276072;ensembl:ENST00000373790;ensembl:ENST00000423759;entrez-gene:6872;hgnc-id:11535;hgnc-symbol:TAF1;hprd:02436;intact:EBI-491289;intact:MINT-1211825;pdb:1EQF;pdb:3AAD;pdb:3UV4;pdb:3UV5;reactome:REACT_1655;reactome:REACT_1788;reactome:REACT_1851;reactome:REACT_2089;react…	transcription factor	228397	Q7Z2Z2	protein	drugbank:6556;ensembl:ENSG00000140598;entrez-gene:79631;hgnc-id:25789;hprd:07812;refseq:NC_000015;refseq:NP_001035700;refseq:NP_078856;uniprot:A6NKY5;uniprot:ETUD1_HUMAN;uniprot:Q7Z2Z2;uniprot:Q9H8Z6	product	246170	gene regulatory interaction	BIND	15988478
1642451	Q6IMI4	gene	entrez-gene:391365;refseq:NC_000002	transcribed gene	1642452	Q6IMI4	protein	entrez-gene:391365;refseq:NC_000002;uniprot:ST6B1_HUMAN	product	240180	gene regulatory interaction	BIND	15988478
4754	P98164	protein	drugbank:1244;ensembl:ENSG00000081479;ensembl:ENSP00000263816;ensembl:ENST00000263816;entrez-gene:4036;hgnc-id:6694;hprd:02509;intact:EBI-947916;pdb:2M0P;reactome:REACT_11193;reactome:REACT_13523;reactome:REACT_14446;reactome:REACT_15314;reactome:REACT_22258;reactome:REACT_24968;refseq:NP_004516;uniprot:LRP2_HUMAN;uniprot:O00711;uniprot:P98164;uniprot:Q16215;uniprot:Q7Z5C0;uniprot:Q7Z5C1	physical interactor	59655	DAB2	protein	ensembl:ENSG00000153071;ensembl:ENSP00000313391;ensembl:ENSP00000345508;ensembl:ENSP00000426245;ensembl:ENSP00000439919;ensembl:ENST00000320816;ensembl:ENST00000339788;ensembl:ENST00000509337;ensembl:ENST00000545653;entrez-gene:101926921;entrez-gene:1601;hgnc-id:2662;hgnc-symbol:DAB2;hprd:03139;intact:EBI-1171238;pdb:2LSW;reactome:REACT_11035;reactome:REACT_11049;reactome:REACT_11123;reactome:REA…	physical interactor	63270	protein interaction	Biogrid;HPRD;IntAct;Spike	10769163;16713569
1166031	Q9Y575	rna	ensembl:ENSG00000115239;entrez-gene:51130;hgnc-id:16013;hprd:05769;refseq:NM_016115;refseq:NP_001188894;refseq:NP_057199;refseq:NP_665862;uniprot:Q9Y575	transcribed gene	36855	Q9Y575	protein	ensembl:ENSG00000115239;ensembl:ENSG00000270898;ensembl:ENSP00000263634;ensembl:ENSP00000313756;ensembl:ENSP00000385085;ensembl:ENST00000263634;ensembl:ENST00000352846;ensembl:ENST00000406625;entrez-gene:100302652;entrez-gene:51130;hgnc-id:16013;hgnc-symbol:ASB3;hprd:05769;intact:EBI-2875625;reactome:REACT_75842;reactome:REACT_75979;refseq:NM_016115;refseq:NP_001157637;refseq:NP_001188894;refseq:…	product	237449	gene regulatory interaction	BIND	14988562
1680658	O14639	gene	entrez-gene:3983;refseq:NM_006720	transcribed gene	43766	O14639	protein	ensembl:ENSG00000099204;ensembl:ENSP00000277895;ensembl:ENSP00000358256;ensembl:ENSP00000358257;ensembl:ENSP00000376679;ensembl:ENST00000277895;ensembl:ENST00000369252;ensembl:ENST00000369253;ensembl:ENST00000392952;entrez-gene:3983;hgnc-id:78;hgnc-symbol:ABLIM1;hprd:03819;intact:EBI-487024;reactome:REACT_18266;reactome:REACT_22351;reactome:REACT_23038;refseq:NM_006720;refseq:NP_001003407;refseq:…	product	245497	gene regulatory interaction	BIND	14988562
2568	TAF1	protein	dip:DIP-147N;ensembl:ENSG00000147133;ensembl:ENSP00000276072;ensembl:ENSP00000362895;ensembl:ENSP00000406549;ensembl:ENST00000276072;ensembl:ENST00000373790;ensembl:ENST00000423759;entrez-gene:6872;hgnc-id:11535;hgnc-symbol:TAF1;hprd:02436;intact:EBI-491289;intact:MINT-1211825;pdb:1EQF;pdb:3AAD;pdb:3UV4;pdb:3UV5;reactome:REACT_1655;reactome:REACT_1788;reactome:REACT_1851;reactome:REACT_2089;react…	transcription factor	1632377	P45954	gene	entrez-gene:36;refseq:NC_000010;refseq:NM_001609	transcribed gene	240592	gene regulatory interaction	BIND	15988478
24349	HNF4A	protein	drugbank:6522;ensembl:ENSG00000101076;ensembl:ENSP00000312987;ensembl:ENSP00000315180;ensembl:ENSP00000396216;ensembl:ENSP00000410911;ensembl:ENSP00000412111;ensembl:ENSP00000476609;ensembl:ENST00000316099;ensembl:ENST00000316673;ensembl:ENST00000415691;ensembl:ENST00000443598;ensembl:ENST00000457232;ensembl:ENST00000609795;entrez-gene:3172;hgnc-id:5024;hgnc-symbol:HNF4A;hprd:02612;intact:EBI-104…	transcription factor	76505	Q9UHI8	protein	chembl:5133;ensembl:ENSG00000154734;ensembl:ENSP00000284984;ensembl:ENST00000284984;entrez-gene:9510;hgnc-id:217;hprd:05530;intact:EBI-2511802;pdb:2JIH;pdb:2V4B;pdb:3Q2G;pdb:3Q2H;reactome:REACT_118572;reactome:REACT_169626;reactome:REACT_200626;reactome:REACT_264948;reactome:REACT_266099;reactome:REACT_267344;refseq:NP_008919;uniprot:ATS1_HUMAN;uniprot:D3DSD5;uniprot:Q8NE26;uniprot:Q9NSJ8;uniprot…	product	255192	gene regulatory interaction	Spike	18163890
11881	p-S1981-ATM	protein	chembl:3797;dip:DIP-182N;ensembl:ENSG00000149311;ensembl:ENSP00000278616;ensembl:ENSP00000388058;ensembl:ENST00000278616;ensembl:ENST00000452508;entrez-gene:472;hgnc-id:795;hgnc-symbol:ATM;hprd:06347;humancyc:HS07604-MONOMER;intact:EBI-1059333;intact:EBI-495465;reactome:REACT_1538;reactome:REACT_1614;reactome:REACT_169185;reactome:REACT_18265;reactome:REACT_1924;reactome:REACT_200780;reactome:REA…	activator	343505	Q6ZRS2	protein	ensembl:ENSG00000080603;ensembl:ENSP00000262518;ensembl:ENSP00000369719;ensembl:ENST00000262518;ensembl:ENST00000380361;entrez-gene:10847;hgnc-id:16974;hgnc-symbol:SRCAP;hprd:18103;intact:EBI-769316;refseq:NC_000016;refseq:NP_006653;uniprot:B0JZA6;uniprot:O15026;uniprot:Q6ZRS2;uniprot:Q7Z744;uniprot:Q9Y5L9;uniprot:SRCAP_HUMAN	product	247904	biochemical reaction	Spike
2568	TAF1	protein	dip:DIP-147N;ensembl:ENSG00000147133;ensembl:ENSP00000276072;ensembl:ENSP00000362895;ensembl:ENSP00000406549;ensembl:ENST00000276072;ensembl:ENST00000373790;ensembl:ENST00000423759;entrez-gene:6872;hgnc-id:11535;hgnc-symbol:TAF1;hprd:02436;intact:EBI-491289;intact:MINT-1211825;pdb:1EQF;pdb:3AAD;pdb:3UV4;pdb:3UV5;reactome:REACT_1655;reactome:REACT_1788;reactome:REACT_1851;reactome:REACT_2089;react…	transcription factor	14234	O15068	protein	ensembl:ENSG00000126217;ensembl:ENSP00000364747;ensembl:ENSP00000364754;ensembl:ENSP00000364758;ensembl:ENSP00000380225;ensembl:ENSP00000397285;ensembl:ENSP00000440374;ensembl:ENST00000375597;ensembl:ENST00000375604;ensembl:ENST00000375608;ensembl:ENST00000397030;ensembl:ENST00000421756;ensembl:ENST00000535094;entrez-gene:23263;hgnc-id:14576;hprd:14371;intact:EBI-2691047;reactome:REACT_10825;reac…	product	238728	gene regulatory interaction	BIND	15899964
2568	TAF1	protein	dip:DIP-147N;ensembl:ENSG00000147133;ensembl:ENSP00000276072;ensembl:ENSP00000362895;ensembl:ENSP00000406549;ensembl:ENST00000276072;ensembl:ENST00000373790;ensembl:ENST00000423759;entrez-gene:6872;hgnc-id:11535;hgnc-symbol:TAF1;hprd:02436;intact:EBI-491289;intact:MINT-1211825;pdb:1EQF;pdb:3AAD;pdb:3UV4;pdb:3UV5;reactome:REACT_1655;reactome:REACT_1788;reactome:REACT_1851;reactome:REACT_2089;react…	transcription factor	1630956	A2RRP1	gene	entrez-gene:51594;refseq:NC_000002;refseq:NM_015909	transcribed gene	245002	gene regulatory interaction	BIND	15988478
24349	HNF4A	protein	drugbank:6522;ensembl:ENSG00000101076;ensembl:ENSP00000312987;ensembl:ENSP00000315180;ensembl:ENSP00000396216;ensembl:ENSP00000410911;ensembl:ENSP00000412111;ensembl:ENSP00000476609;ensembl:ENST00000316099;ensembl:ENST00000316673;ensembl:ENST00000415691;ensembl:ENST00000443598;ensembl:ENST00000457232;ensembl:ENST00000609795;entrez-gene:3172;hgnc-id:5024;hgnc-symbol:HNF4A;hprd:02612;intact:EBI-104…	transcription factor	368029	Q9NWS0	protein	ensembl:ENSG00000104872;ensembl:ENSP00000262265;ensembl:ENSP00000470445;ensembl:ENST00000262265;ensembl:ENST00000596049;entrez-gene:55011;hgnc-id:26075;hgnc-symbol:NOP17;hprd:07938;intact:EBI-357318;intact:EBI-748162;pdb:4PSF;pdb:4PSI;refseq:NC_000019;refseq:NM_017916;refseq:NP_060386;uniprot:B4DGN7;uniprot:B4E2X7;uniprot:PIHD1_HUMAN;uniprot:Q9BVL0;uniprot:Q9NWS0	product	245939	gene regulatory interaction	BIND	14988562
24349	HNF4A	protein	drugbank:6522;ensembl:ENSG00000101076;ensembl:ENSP00000312987;ensembl:ENSP00000315180;ensembl:ENSP00000396216;ensembl:ENSP00000410911;ensembl:ENSP00000412111;ensembl:ENSP00000476609;ensembl:ENST00000316099;ensembl:ENST00000316673;ensembl:ENST00000415691;ensembl:ENST00000443598;ensembl:ENST00000457232;ensembl:ENST00000609795;entrez-gene:3172;hgnc-id:5024;hgnc-symbol:HNF4A;hprd:02612;intact:EBI-104…	transcription factor	360636	Q9NRM0	gene	ensembl:ENSG00000109667;entrez-gene:56606;hgnc-symbol:SLC2A9	transcribed gene	45470	gene regulatory interaction	InnateDB	25209865
1684056	P54578	gene	entrez-gene:9097;refseq:NC_000018	transcribed gene	150473	P54578	protein	ensembl:ENSG00000101557;ensembl:ENSP00000261601;ensembl:ENSP00000464447;ensembl:ENST00000261601;ensembl:ENST00000582707;entrez-gene:9097;hgnc-id:12612;hprd:06279;hprd:6279;humancyc:HS02289-MONOMER;intact:EBI-1048016;pdb:2AYN;pdb:2AYO;refseq:NC_000018;refseq:NM_005151;refseq:NP_001032411;refseq:NP_005142;unigene:75981;uniprot:J3QRZ5;uniprot:P54578;uniprot:Q53XY5;uniprot:Q53XY5_HUMAN;uniprot:UBP14_…	product	245982	gene regulatory interaction	BIND	15988478
66424	Q9NY64	protein	ensembl:ENSG00000136856;ensembl:ENSP00000362469;ensembl:ENST00000373371;entrez-gene:29988;hgnc-id:13812;hprd:05580;humancyc:ENSG00000136856-MONOMER;reactome:REACT_19716;refseq:NM_014580;refseq:NP_055395;unigene:10574;uniprot:GTR8_HUMAN;uniprot:Q8WUZ9;uniprot:Q9NSC4;uniprot:Q9NY64	enzyme	138444	D-gluco-hexose	group	humancyc:D-Glucose	product	19469	biochemical reaction	HumanCyc
1684634	P01042	gene	entrez-gene:3827;refseq:NM_000893	transcribed gene	18688	P01042	protein	ensembl:ENSG00000113889;ensembl:ENSP00000265023;ensembl:ENSP00000287611;ensembl:ENSP00000396025;ensembl:ENST00000265023;ensembl:ENST00000287611;ensembl:ENST00000447445;entrez-gene:3827;hgnc-id:6383;hgnc-symbol:KNG1;hprd:01970;intact:EBI-6378713;intact:EBI-6623250;intact:EBI-6623273;pdb:2WOK;pdb:4ASQ;pdb:4ASR;pdb:4ECB;pdb:4ECC;reactome:REACT_14819;reactome:REACT_18283;reactome:REACT_19231;reactome…	product	246049;246329	gene regulatory interaction	BIND	14988562
2568	TAF1	protein	dip:DIP-147N;ensembl:ENSG00000147133;ensembl:ENSP00000276072;ensembl:ENSP00000362895;ensembl:ENSP00000406549;ensembl:ENST00000276072;ensembl:ENST00000373790;ensembl:ENST00000423759;entrez-gene:6872;hgnc-id:11535;hgnc-symbol:TAF1;hprd:02436;intact:EBI-491289;intact:MINT-1211825;pdb:1EQF;pdb:3AAD;pdb:3UV4;pdb:3UV5;reactome:REACT_1655;reactome:REACT_1788;reactome:REACT_1851;reactome:REACT_2089;react…	transcription factor	577243	P52746	protein	ensembl:ENSG00000115568;ensembl:ENSP00000398798;ensembl:ENSP00000408643;ensembl:ENST00000411696;ensembl:ENST00000449707;entrez-gene:7701;hgnc-id:12927;hprd:04967;intact:EBI-3444189;refseq:NM_005081;refseq:NP_001099007;uniprot:P52746;uniprot:Q92510;uniprot:ZN142_HUMAN	product	237321	gene regulatory interaction	BIND	12808131
24776	P08621	protein	dip:DIP-29406N;ensembl:ENSG00000104852;ensembl:ENSP00000221448;ensembl:ENSP00000385077;ensembl:ENSP00000468952;ensembl:ENSP00000471006;ensembl:ENSP00000472998;ensembl:ENST00000221448;ensembl:ENST00000401730;ensembl:ENST00000595231;ensembl:ENST00000598441;ensembl:ENST00000601065;entrez-gene:6625;hgnc-id:11150;hgnc-symbol:SNRNP70;hgnc-symbol:SNRP70;hprd:01617;intact:EBI-1049228;intact:EBI-3190943;i…	physical interactor	371281	P16871	gene	ensembl:ENSG00000168685;entrez-gene:3575;hgnc-id:6024;hprd:00893;intact:EBI-8772322;refseq:NP_002176;uniprot:P16871	physical interactor	195240	protein interaction	Biogrid	23151878
84360	Q8N9I0	protein	drugbank:3861;ensembl:ENSG00000143858;ensembl:ENSP00000356236;ensembl:ENSP00000356237;ensembl:ENST00000367267;ensembl:ENST00000367268;entrez-gene:127833;hgnc-id:11510;hgnc-symbol:SYT2;hprd:02520;intact:EBI-8032987;intact:MINT-2810903;reactome:REACT_11598;reactome:REACT_11659;reactome:REACT_200782;refseq:NP_001129976;refseq:NP_796376;uniprot:Q496K5;uniprot:Q8N9I0;uniprot:Q8NBE5;uniprot:SYT2_HUMAN	physical interactor	369091	Q8WXE9	protein	ensembl:ENSG00000140022;ensembl:ENSP00000267540;ensembl:ENSP00000450857;ensembl:ENSP00000477736;ensembl:ENST00000267540;ensembl:ENST00000555447;ensembl:ENST00000614646;entrez-gene:85439;hgnc-id:30652;hprd:10531;intact:EBI-539742;pdb:2JXC;refseq:NP_001243359;refseq:NP_149095;refseq:XP_006720344;uniprot:G3V2T7;uniprot:Q17R24;uniprot:Q59H11;uniprot:Q6NT47;uniprot:Q8WXE9;uniprot:Q96RI7;uniprot:Q96RU6…	physical interactor	122151	protein interaction	Biogrid;HPRD	11381094
24349	HNF4A	protein	drugbank:6522;ensembl:ENSG00000101076;ensembl:ENSP00000312987;ensembl:ENSP00000315180;ensembl:ENSP00000396216;ensembl:ENSP00000410911;ensembl:ENSP00000412111;ensembl:ENSP00000476609;ensembl:ENST00000316099;ensembl:ENST00000316673;ensembl:ENST00000415691;ensembl:ENST00000443598;ensembl:ENST00000457232;ensembl:ENST00000609795;entrez-gene:3172;hgnc-id:5024;hgnc-symbol:HNF4A;hprd:02612;intact:EBI-104…	transcription factor	1629763	Q9UBC1	gene	entrez-gene:4795;refseq:NM_005007	transcribed gene	242785	gene regulatory interaction	BIND	14988562
2568	TAF1	protein	dip:DIP-147N;ensembl:ENSG00000147133;ensembl:ENSP00000276072;ensembl:ENSP00000362895;ensembl:ENSP00000406549;ensembl:ENST00000276072;ensembl:ENST00000373790;ensembl:ENST00000423759;entrez-gene:6872;hgnc-id:11535;hgnc-symbol:TAF1;hprd:02436;intact:EBI-491289;intact:MINT-1211825;pdb:1EQF;pdb:3AAD;pdb:3UV4;pdb:3UV5;reactome:REACT_1655;reactome:REACT_1788;reactome:REACT_1851;reactome:REACT_2089;react…	transcription factor	1624022	Q8TB96	gene	entrez-gene:81533;refseq:NC_000016	transcribed gene	237422	gene regulatory interaction	BIND	15988478
1657418	Q99567	gene	entrez-gene:4927	transcribed gene	26148	Q99567	protein	ensembl:ENSG00000108559;ensembl:ENSP00000458954;ensembl:ENST00000573584;entrez-gene:4927;hgnc-id:8067;hprd:03974;intact:EBI-726178;reactome:REACT_115831;reactome:REACT_15518;reactome:REACT_163931;reactome:REACT_267668;reactome:REACT_4134;reactome:REACT_474;reactome:REACT_6185;reactome:REACT_6190;reactome:REACT_6354;reactome:REACT_6804;reactome:REACT_7991;reactome:REACT_9395;refseq:NP_002523;unipr…	product	242284;242286;242287	gene regulatory interaction	BIND	12808131
24349	HNF4A	protein	drugbank:6522;ensembl:ENSG00000101076;ensembl:ENSP00000312987;ensembl:ENSP00000315180;ensembl:ENSP00000396216;ensembl:ENSP00000410911;ensembl:ENSP00000412111;ensembl:ENSP00000476609;ensembl:ENST00000316099;ensembl:ENST00000316673;ensembl:ENST00000415691;ensembl:ENST00000443598;ensembl:ENST00000457232;ensembl:ENST00000609795;entrez-gene:3172;hgnc-id:5024;hgnc-symbol:HNF4A;hprd:02612;intact:EBI-104…	transcription factor	64496	P17676	protein	dip:DIP-35345N;ensembl:ENSG00000172216;ensembl:ENSP00000305422;ensembl:ENST00000303004;entrez-gene:1051;hgnc-id:1834;hgnc-symbol:CEBPB;hprd:01801;intact:EBI-969696;pdb:1GTW;pdb:1GU4;pdb:1GU5;pdb:1H88;pdb:1H89;pdb:1H8A;pdb:1HJB;pdb:1IO4;pdb:2E42;pdb:2E43;reactome:REACT_169168;reactome:REACT_170005;reactome:REACT_170356;reactome:REACT_27161;reactome:REACT_27551;refseq:NC_000020;refseq:NM_005194;ref…	product	241371	gene regulatory interaction	BIND	14988562
13410	P00519	protein	chembl:1862;dip:DIP-1042N;drugbank:17;ensembl:ENSG00000097007;ensembl:ENSP00000323315;ensembl:ENSP00000361423;ensembl:ENST00000318560;ensembl:ENST00000372348;entrez-gene:25;hgnc-id:76;hgnc-id:77;hgnc-symbol:ABL1;hprd:01809;humancyc:HS01874-MONOMER;intact:EBI-1550796;intact:EBI-375543;pdb:1AB2;pdb:1ABL;pdb:1AWO;pdb:1BBZ;pdb:1JU5;pdb:1OPL;pdb:1ZZP;pdb:2ABL;pdb:2E2B;pdb:2F4J;pdb:2FO0;pdb:2G1T;pdb:2G…	physical interactor	395187	Q13023	protein	ensembl:ENSG00000151320;ensembl:ENSP00000280979;ensembl:ENSP00000450531;ensembl:ENST00000280979;ensembl:ENST00000557354;entrez-gene:9472;hgnc-id:376;hprd:05257;intact:EBI-1056102;refseq:NP_004265;uniprot:A7E242;uniprot:A7E2D4;uniprot:AKAP6_HUMAN;uniprot:B2RP22;uniprot:O15028;uniprot:Q13023	physical interactor	55964	protein interaction	IntAct;Spike	17474147
24349	HNF4A	protein	drugbank:6522;ensembl:ENSG00000101076;ensembl:ENSP00000312987;ensembl:ENSP00000315180;ensembl:ENSP00000396216;ensembl:ENSP00000410911;ensembl:ENSP00000412111;ensembl:ENSP00000476609;ensembl:ENST00000316099;ensembl:ENST00000316673;ensembl:ENST00000415691;ensembl:ENST00000443598;ensembl:ENST00000457232;ensembl:ENST00000609795;entrez-gene:3172;hgnc-id:5024;hgnc-symbol:HNF4A;hprd:02612;intact:EBI-104…	transcription factor	28439	O75888	protein	dip:DIP-6226N;dip:DIP-6232N;ensembl:ENSG00000161955;ensembl:ENSP00000314455;ensembl:ENSP00000343505;ensembl:ENSP00000369908;ensembl:ENSP00000379792;ensembl:ENSP00000379794;ensembl:ENST00000338784;ensembl:ENST00000349228;ensembl:ENST00000380535;ensembl:ENST00000396542;ensembl:ENST00000396545;entrez-gene:8741;hgnc-id:11928;hgnc-symbol:TNFSF13;hprd:05128;intact:EBI-519208;reactome:REACT_25218;reacto…	product	241262	gene regulatory interaction	BIND	14988562
166219	JUNB/FOS	complex		transcription factor	46805	P04141	protein	dip:DIP-386N;drugbank:BIOD00035;drugbank:BTD00035;drugbank:DB00020;ensembl:ENSG00000164400;ensembl:ENSP00000296871;ensembl:ENST00000296871;entrez-gene:1437;hgnc-id:2434;hprd:00734;intact:EBI-1809826;pdb:1CSG;pdb:2GMF;pdb:3CXE;reactome:REACT_1695;reactome:REACT_19290;reactome:REACT_23837;reactome:REACT_23891;reactome:REACT_24851;refseq:NC_000005;refseq:NP_000749;uniprot:CSF2_HUMAN;uniprot:P04141;u…	product	23029	gene regulatory interaction	PID	8289796
24349	HNF4A	protein	drugbank:6522;ensembl:ENSG00000101076;ensembl:ENSP00000312987;ensembl:ENSP00000315180;ensembl:ENSP00000396216;ensembl:ENSP00000410911;ensembl:ENSP00000412111;ensembl:ENSP00000476609;ensembl:ENST00000316099;ensembl:ENST00000316673;ensembl:ENST00000415691;ensembl:ENST00000443598;ensembl:ENST00000457232;ensembl:ENST00000609795;entrez-gene:3172;hgnc-id:5024;hgnc-symbol:HNF4A;hprd:02612;intact:EBI-104…	transcription factor	368122	O95433	protein	ensembl:ENSG00000100591;ensembl:ENSP00000216479;ensembl:ENSP00000440108;ensembl:ENST00000216479;ensembl:ENST00000535854;entrez-gene:10598;hgnc-id:1189;hprd:09768;intact:EBI-448610;pdb:1X53;refseq:NM_012111;refseq:NP_036243;uniprot:AHSA1_HUMAN;uniprot:B2R9L2;uniprot:B4DUR9;uniprot:O95433;uniprot:Q96IL6;uniprot:Q9P060	product	234676	gene regulatory interaction	BIND	14988562
1614086	A8K8P3	gene	entrez-gene:9814;hgnc-id:29064;refseq:NC_000022	transcribed gene	39747	A8K8P3	protein	ensembl:ENSG00000198089;ensembl:ENSP00000383145;ensembl:ENSP00000383146;ensembl:ENSP00000402679;ensembl:ENSP00000443025;ensembl:ENST00000400288;ensembl:ENST00000400289;ensembl:ENST00000432498;ensembl:ENST00000540643;entrez-gene:9814;hgnc-id:29064;hprd:11550;intact:EBI-2803099;intact:EBI-743371;pdb:2K2I;reactome:REACT_15296;reactome:REACT_15364;reactome:REACT_15451;reactome:REACT_15874;reactome:RE…	product	235964;238732;240198	gene regulatory interaction	BIND	15899964;16009131
37783	SLC5A2	protein	chembl:3884;ensembl:ENSG00000140675;ensembl:ENSP00000327943;ensembl:ENST00000330498;entrez-gene:6524;humancyc:ENSG00000140675-MONOMER;reactome:REACT_19845;refseq:NM_003041;refseq:NP_003032;unigene:356900;uniprot:A2RRD2;uniprot:P31639;uniprot:SC5A2_HUMAN	enzyme	151943	Na(+)/glucose cotransporter 5	protein	ensembl:ENSG00000154025;entrez-gene:125206;humancyc:ENSG00000154025-MONOMER;refseq:NM_152351;refseq:NP_689564;unigene:406727;uniprot:Q96LQ1;uniprot:SC5AA_HUMAN	enzyme	19550;33310	biochemical reaction	EHMN;HumanCyc
50967	Q9GZT9	protein	chembl:5697;dip:DIP-37495N;drugbank:3960;ensembl:ENSG00000135766;ensembl:ENSP00000355601;ensembl:ENST00000366641;entrez-gene:54583;hgnc-id:1232;hgnc-symbol:EGLN1;hprd:06971;intact:EBI-1174818;pdb:2G19;pdb:2G1M;pdb:2HBT;pdb:2HBU;pdb:2Y33;pdb:2Y34;pdb:3HQR;pdb:3HQU;pdb:3OUH;pdb:3OUI;pdb:3OUJ;pdb:4BQW;pdb:4BQX;pdb:4BQY;pdb:4JZR;pdb:4KBZ;pdb:4UWD;reactome:REACT_120916;reactome:REACT_124435;refseq:NP_…	activator	43323	p-S795-RB1	protein	chembl:5288;dip:DIP-582N;drugbank:3846;ensembl:ENSG00000139687;ensembl:ENSP00000267163;ensembl:ENST00000267163;entrez-gene:5925;hgnc-id:9884;hgnc-symbol:RB1;hprd:01574;intact:EBI-491274;pdb:1AD6;pdb:1GH6;pdb:1GUX;pdb:1H25;pdb:1N4M;pdb:1O9K;pdb:1PJM;pdb:2AZE;pdb:2QDJ;pdb:2R7G;pdb:3N5U;pdb:3POM;pdb:4ELJ;pdb:4ELL;reactome:REACT_1156;reactome:REACT_152;reactome:REACT_169121;reactome:REACT_172744;reac…	activator	25042	biochemical reaction	BioCarta;NetPath;PID;PhosphoSitePlus;Spike	11571295;11595184;11598268;12464182;15721254;16954218;18687685;20699359;20889502;21095582;21712546;24189531;25159151;9822602
13410	P00519	protein	chembl:1862;dip:DIP-1042N;drugbank:17;ensembl:ENSG00000097007;ensembl:ENSP00000323315;ensembl:ENSP00000361423;ensembl:ENST00000318560;ensembl:ENST00000372348;entrez-gene:25;hgnc-id:76;hgnc-id:77;hgnc-symbol:ABL1;hprd:01809;humancyc:HS01874-MONOMER;intact:EBI-1550796;intact:EBI-375543;pdb:1AB2;pdb:1ABL;pdb:1AWO;pdb:1BBZ;pdb:1JU5;pdb:1OPL;pdb:1ZZP;pdb:2ABL;pdb:2E2B;pdb:2F4J;pdb:2FO0;pdb:2G1T;pdb:2G…	physical interactor	378272	snx8_human	protein	ensembl:ENSG00000106266;ensembl:ENSP00000222990;ensembl:ENST00000222990;entrez-gene:29886;hgnc-id:14972;hprd:11592;intact:EBI-1752557;refseq:NP_037453;uniprot:A4D207;uniprot:Q96I67;uniprot:Q9Y5X2;uniprot:SNX8_HUMAN	physical interactor	49310	protein interaction	IntAct;Spike	17474147
95684	MYC	protein	dip:DIP-28143N;drugbank:7239;ensembl:ENSG00000136997;ensembl:ENSP00000367207;ensembl:ENST00000377970;entrez-gene:4609;hgnc-id:7553;hgnc-symbol:MYC;hprd:01818;intact:EBI-1058440;intact:EBI-447544;pdb:1A93;pdb:1EE4;pdb:1MV0;pdb:1NKP;pdb:2A93;pdb:2OR9;reactome:REACT_118780;reactome:REACT_120734;reactome:REACT_160243;reactome:REACT_160254;reactome:REACT_200799;reactome:REACT_9029;reactome:REACT_9224;…	transcription factor	1663670	O75602	gene	entrez-gene:9576	transcribed gene	243121	gene regulatory interaction	BIND	12808131
24349	HNF4A	protein	drugbank:6522;ensembl:ENSG00000101076;ensembl:ENSP00000312987;ensembl:ENSP00000315180;ensembl:ENSP00000396216;ensembl:ENSP00000410911;ensembl:ENSP00000412111;ensembl:ENSP00000476609;ensembl:ENST00000316099;ensembl:ENST00000316673;ensembl:ENST00000415691;ensembl:ENST00000443598;ensembl:ENST00000457232;ensembl:ENST00000609795;entrez-gene:3172;hgnc-id:5024;hgnc-symbol:HNF4A;hprd:02612;intact:EBI-104…	transcription factor	1155016	O95433	gene	ensembl:ENSG00000100591;entrez-gene:10598;hgnc-id:1189;hprd:09768;refseq:NM_012111;refseq:NP_036243;uniprot:O95433	transcribed gene	234676	gene regulatory interaction	BIND	14988562
24349	HNF4A	protein	drugbank:6522;ensembl:ENSG00000101076;ensembl:ENSP00000312987;ensembl:ENSP00000315180;ensembl:ENSP00000396216;ensembl:ENSP00000410911;ensembl:ENSP00000412111;ensembl:ENSP00000476609;ensembl:ENST00000316099;ensembl:ENST00000316673;ensembl:ENST00000415691;ensembl:ENST00000443598;ensembl:ENST00000457232;ensembl:ENST00000609795;entrez-gene:3172;hgnc-id:5024;hgnc-symbol:HNF4A;hprd:02612;intact:EBI-104…	transcription factor	70335	Q96BN2	protein	ensembl:ENSG00000152382;ensembl:ENSP00000356848;ensembl:ENST00000367874;entrez-gene:117143;hgnc-id:30631;hgnc-symbol:TADA1;hprd:18114;intact:EBI-2512236;reactome:REACT_172610;reactome:REACT_264818;refseq:NM_053053;refseq:NP_444281;uniprot:A8K4J9;uniprot:Q96BN2;uniprot:TADA1_HUMAN	product	242779	gene regulatory interaction	BIND	14988562
24776	P08621	protein	dip:DIP-29406N;ensembl:ENSG00000104852;ensembl:ENSP00000221448;ensembl:ENSP00000385077;ensembl:ENSP00000468952;ensembl:ENSP00000471006;ensembl:ENSP00000472998;ensembl:ENST00000221448;ensembl:ENST00000401730;ensembl:ENST00000595231;ensembl:ENST00000598441;ensembl:ENST00000601065;entrez-gene:6625;hgnc-id:11150;hgnc-symbol:SNRNP70;hgnc-symbol:SNRP70;hprd:01617;intact:EBI-1049228;intact:EBI-3190943;i…	physical interactor	333110	Q8IWX8	protein	ensembl:ENSG00000085872;ensembl:ENSP00000439856;ensembl:ENST00000546361;entrez-gene:10523;hgnc-id:16930;hgnc-symbol:CHERP;hprd:13051;intact:EBI-2555370;intact:EBI-7291962;intact:MINT-4545482;refseq:NM_006387;refseq:NP_006378;uniprot:CHERP_HUMAN;uniprot:O00302;uniprot:Q4G0Y5;uniprot:Q8IWX8;uniprot:Q8WU30;uniprot:Q99492	physical interactor	80129	protein interaction	Biogrid;IntAct	22365833
24349	HNF4A	protein	drugbank:6522;ensembl:ENSG00000101076;ensembl:ENSP00000312987;ensembl:ENSP00000315180;ensembl:ENSP00000396216;ensembl:ENSP00000410911;ensembl:ENSP00000412111;ensembl:ENSP00000476609;ensembl:ENST00000316099;ensembl:ENST00000316673;ensembl:ENST00000415691;ensembl:ENST00000443598;ensembl:ENST00000457232;ensembl:ENST00000609795;entrez-gene:3172;hgnc-id:5024;hgnc-symbol:HNF4A;hprd:02612;intact:EBI-104…	transcription factor	329926	Q9UBC1	protein	ensembl:ENSG00000204498;ensembl:ENSG00000206440;ensembl:ENSG00000227565;ensembl:ENSG00000234530;ensembl:ENSG00000235125;ensembl:ENSG00000236196;ensembl:ENSG00000236346;ensembl:ENSP00000365318;ensembl:ENSP00000372992;ensembl:ENSP00000383137;ensembl:ENSP00000383142;ensembl:ENSP00000394486;ensembl:ENSP00000395544;ensembl:ENSP00000395977;ensembl:ENSP00000396656;ensembl:ENSP00000399871;ensembl:ENSP000…	product	242785	gene regulatory interaction	BIND	14988562
15426	P55212	protein	chembl:3308;dip:DIP-44649N;ensembl:ENSG00000138794;ensembl:ENSP00000265164;ensembl:ENSP00000285333;ensembl:ENST00000265164;ensembl:ENST00000352981;entrez-gene:839;hgnc-id:1507;hgnc-symbol:CASP6;hprd:03321;humancyc:HS06561-MONOMER;intact:EBI-718729;pdb:1MI9;pdb:2WDP;pdb:3K7E;pdb:3NKF;pdb:3NR2;pdb:3OD5;pdb:3P45;pdb:3P4U;pdb:3QNW;pdb:3S70;pdb:3S8E;pdb:3V6L;pdb:3V6M;pdb:4EJF;pdb:4FXO;pdb:4HVA;pdb:4IY…	activator	13410	P00519	protein	chembl:1862;dip:DIP-1042N;drugbank:17;ensembl:ENSG00000097007;ensembl:ENSP00000323315;ensembl:ENSP00000361423;ensembl:ENST00000318560;ensembl:ENST00000372348;entrez-gene:25;hgnc-id:76;hgnc-id:77;hgnc-symbol:ABL1;hprd:01809;humancyc:HS01874-MONOMER;intact:EBI-1550796;intact:EBI-375543;pdb:1AB2;pdb:1ABL;pdb:1AWO;pdb:1BBZ;pdb:1JU5;pdb:1OPL;pdb:1ZZP;pdb:2ABL;pdb:2E2B;pdb:2F4J;pdb:2FO0;pdb:2G1T;pdb:2G…	enzyme	25478	biochemical reaction	PID;PhosphoSitePlus;Spike	15448168;18408216;19413330;19651622;20068231;20164059;21406692;21712546;21983960;22496350;23185622;23186163;23312004;23555599;23836654;25159151;8060534;9933635
2568	TAF1	protein	dip:DIP-147N;ensembl:ENSG00000147133;ensembl:ENSP00000276072;ensembl:ENSP00000362895;ensembl:ENSP00000406549;ensembl:ENST00000276072;ensembl:ENST00000373790;ensembl:ENST00000423759;entrez-gene:6872;hgnc-id:11535;hgnc-symbol:TAF1;hprd:02436;intact:EBI-491289;intact:MINT-1211825;pdb:1EQF;pdb:3AAD;pdb:3UV4;pdb:3UV5;reactome:REACT_1655;reactome:REACT_1788;reactome:REACT_1851;reactome:REACT_2089;react…	transcription factor	1657418	Q99567	gene	entrez-gene:4927	transcribed gene	242287	gene regulatory interaction	BIND	12808131
95684	MYC	protein	dip:DIP-28143N;drugbank:7239;ensembl:ENSG00000136997;ensembl:ENSP00000367207;ensembl:ENST00000377970;entrez-gene:4609;hgnc-id:7553;hgnc-symbol:MYC;hprd:01818;intact:EBI-1058440;intact:EBI-447544;pdb:1A93;pdb:1EE4;pdb:1MV0;pdb:1NKP;pdb:2A93;pdb:2OR9;reactome:REACT_118780;reactome:REACT_120734;reactome:REACT_160243;reactome:REACT_160254;reactome:REACT_200799;reactome:REACT_9029;reactome:REACT_9224;…	transcription factor	1380572	Q8IWX8	rna	ensembl:ENSG00000085872;entrez-gene:10523;hgnc-id:16930;refseq:NM_006387;refseq:NP_006378;uniprot:Q8IWX8	transcribed gene	243711	gene regulatory interaction	BIND	12808131
150473	P54578	protein	ensembl:ENSG00000101557;ensembl:ENSP00000261601;ensembl:ENSP00000464447;ensembl:ENST00000261601;ensembl:ENST00000582707;entrez-gene:9097;hgnc-id:12612;hprd:06279;hprd:6279;humancyc:HS02289-MONOMER;intact:EBI-1048016;pdb:2AYN;pdb:2AYO;refseq:NC_000018;refseq:NM_005151;refseq:NP_001032411;refseq:NP_005142;unigene:75981;uniprot:J3QRZ5;uniprot:P54578;uniprot:Q53XY5;uniprot:Q53XY5_HUMAN;uniprot:UBP14_…	enzyme	150486	Q9P2H5	protein	ensembl:ENSG00000118369;entrez-gene:57558;hgnc-id:20061;humancyc:HS04215-MONOMER;refseq:NP_065849;uniprot:Q9P2H5;uniprot:UBP35_HUMAN	enzyme	19418	biochemical reaction	HumanCyc
167448	SMAD2-3/SMAD4/FOXO1-3a-4/FOXG1	complex		repressor	4265	P38936	protein	dip:DIP-246N;ensembl:ENSG00000124762;ensembl:ENSP00000244741;ensembl:ENSP00000362815;ensembl:ENSP00000384849;ensembl:ENSP00000409259;ensembl:ENSP00000482768;ensembl:ENST00000244741;ensembl:ENST00000373711;ensembl:ENST00000405375;ensembl:ENST00000448526;ensembl:ENST00000615513;entrez-gene:1026;hgnc-id:1784;hgnc-symbol:CDKN1A;hprd:00298;intact:EBI-1799539;intact:EBI-1800051;intact:EBI-375077;pdb:1A…	product	23283	gene regulatory interaction	PID	15084259
159274	TAp73b (tetramer)	complex		transcription factor	165209	Q8IZD4	gene	entrez-gene:196513;uniprot:Q8IZD4	transcribed gene	25449	gene regulatory interaction	PID	21459846
165072	Q02447	protein	ensembl:ENSG00000172845;ensembl:ENSP00000310301;ensembl:ENST00000310015;entrez-gene:6670;hgnc-id:11208;hgnc-symbol:SP3;hprd:03483;intact:EBI-348158;refseq:NP_001017371;refseq:NP_001166183;refseq:NP_003102;uniprot:A0AVL9;uniprot:B4E2B7;uniprot:Q02447;uniprot:Q69B26;uniprot:Q69B27;uniprot:Q86TP0;uniprot:Q8TD56;uniprot:Q8WWU4;uniprot:Q9BQR1;uniprot:SP3_HUMAN	transcription factor	160291	P38936	gene	ensembl:ENSG00000124762;entrez-gene:1026;hgnc-id:1784;hprd:00298;intact:EBI-1550784;refseq:NC_000006;refseq:NM_000389;refseq:NP_000380;refseq:NP_001207706;refseq:NP_001207707;refseq:NP_510867;refseq:NT_007592;uniprot:P38936	transcribed gene	244369	gene regulatory interaction	BIND	11314031
15426	P55212	protein	chembl:3308;dip:DIP-44649N;ensembl:ENSG00000138794;ensembl:ENSP00000265164;ensembl:ENSP00000285333;ensembl:ENST00000265164;ensembl:ENST00000352981;entrez-gene:839;hgnc-id:1507;hgnc-symbol:CASP6;hprd:03321;humancyc:HS06561-MONOMER;intact:EBI-718729;pdb:1MI9;pdb:2WDP;pdb:3K7E;pdb:3NKF;pdb:3NR2;pdb:3OD5;pdb:3P45;pdb:3P4U;pdb:3QNW;pdb:3S70;pdb:3S8E;pdb:3V6L;pdb:3V6M;pdb:4EJF;pdb:4FXO;pdb:4HVA;pdb:4IY…	physical interactor	43323	p-S795-RB1	protein	chembl:5288;dip:DIP-582N;drugbank:3846;ensembl:ENSG00000139687;ensembl:ENSP00000267163;ensembl:ENST00000267163;entrez-gene:5925;hgnc-id:9884;hgnc-symbol:RB1;hprd:01574;intact:EBI-491274;pdb:1AD6;pdb:1GH6;pdb:1GUX;pdb:1H25;pdb:1N4M;pdb:1O9K;pdb:1PJM;pdb:2AZE;pdb:2QDJ;pdb:2R7G;pdb:3N5U;pdb:3POM;pdb:4ELJ;pdb:4ELL;reactome:REACT_1156;reactome:REACT_152;reactome:REACT_169121;reactome:REACT_172744;reac…	physical interactor	113887	protein interaction	BIND;Biogrid;HPRD	15735701
167442	SMAD2-3/SMAD4/FOXO1-3a-4	complex		transcription factor	4265	P38936	protein	dip:DIP-246N;ensembl:ENSG00000124762;ensembl:ENSP00000244741;ensembl:ENSP00000362815;ensembl:ENSP00000384849;ensembl:ENSP00000409259;ensembl:ENSP00000482768;ensembl:ENST00000244741;ensembl:ENST00000373711;ensembl:ENST00000405375;ensembl:ENST00000448526;ensembl:ENST00000615513;entrez-gene:1026;hgnc-id:1784;hgnc-symbol:CDKN1A;hprd:00298;intact:EBI-1799539;intact:EBI-1800051;intact:EBI-375077;pdb:1A…	product	23283	gene regulatory interaction	PID	15084259
23813	Q9Y2X0	protein	dip:DIP-31463N;ensembl:ENSG00000175221;ensembl:ENSP00000269814;ensembl:ENSP00000308528;ensembl:ENSP00000325612;ensembl:ENSP00000379153;ensembl:ENSP00000464810;ensembl:ENST00000269814;ensembl:ENST00000312090;ensembl:ENST00000325464;ensembl:ENST00000395808;ensembl:ENST00000589119;entrez-gene:10025;hgnc-id:17556;hgnc-symbol:MED16;hprd:06816;intact:EBI-394541;reactome:REACT_116145;reactome:REACT_1262…	physical interactor	24349	HNF4A	protein	drugbank:6522;ensembl:ENSG00000101076;ensembl:ENSP00000312987;ensembl:ENSP00000315180;ensembl:ENSP00000396216;ensembl:ENSP00000410911;ensembl:ENSP00000412111;ensembl:ENSP00000476609;ensembl:ENST00000316099;ensembl:ENST00000316673;ensembl:ENST00000415691;ensembl:ENST00000443598;ensembl:ENST00000457232;ensembl:ENST00000609795;entrez-gene:3172;hgnc-id:5024;hgnc-symbol:HNF4A;hprd:02612;intact:EBI-104…	physical interactor	129002	protein interaction	Biogrid;Spike	12101254
2568	TAF1	protein	dip:DIP-147N;ensembl:ENSG00000147133;ensembl:ENSP00000276072;ensembl:ENSP00000362895;ensembl:ENSP00000406549;ensembl:ENST00000276072;ensembl:ENST00000373790;ensembl:ENST00000423759;entrez-gene:6872;hgnc-id:11535;hgnc-symbol:TAF1;hprd:02436;intact:EBI-491289;intact:MINT-1211825;pdb:1EQF;pdb:3AAD;pdb:3UV4;pdb:3UV5;reactome:REACT_1655;reactome:REACT_1788;reactome:REACT_1851;reactome:REACT_2089;react…	transcription factor	1642451	Q6IMI4	gene	entrez-gene:391365;refseq:NC_000002	transcribed gene	240180	gene regulatory interaction	BIND	15988478
64496	P17676	protein	dip:DIP-35345N;ensembl:ENSG00000172216;ensembl:ENSP00000305422;ensembl:ENST00000303004;entrez-gene:1051;hgnc-id:1834;hgnc-symbol:CEBPB;hprd:01801;intact:EBI-969696;pdb:1GTW;pdb:1GU4;pdb:1GU5;pdb:1H88;pdb:1H89;pdb:1H8A;pdb:1HJB;pdb:1IO4;pdb:2E42;pdb:2E43;reactome:REACT_169168;reactome:REACT_170005;reactome:REACT_170356;reactome:REACT_27161;reactome:REACT_27551;refseq:NC_000020;refseq:NM_005194;ref…	transcription factor	167331	Hsp90 gene	gene	ensembl:ENSG00000080824;entrez-gene:3320;hgnc-id:5253;hprd:00777;refseq:NP_001017963;refseq:NP_005339;uniprot:P07900	transcribed gene	254536	gene regulatory interaction	Spike	18266962
1654386	Q8NEC5	gene	entrez-gene:117144;refseq:NM_053054	transcribed gene	88311	Q8NEC5	protein	ensembl:ENSG00000175294;ensembl:ENSP00000309052;ensembl:ENST00000312106;entrez-gene:117144;hgnc-id:17116;hprd:09396;humancyc:ENSG00000175294-MONOMER;intact:EBI-744545;reactome:REACT_163875;reactome:REACT_164127;refseq:NM_053054;refseq:NP_444282;unigene:189105;uniprot:CTSR1_HUMAN;uniprot:Q8NEC5;uniprot:Q96P76	product	241833	gene regulatory interaction	BIND	14988562
45510	Q16665	protein	chembl:4261;dip:DIP-29722N;drugbank:4130;ensembl:ENSG00000100644;ensembl:ENSP00000323326;ensembl:ENSP00000338018;ensembl:ENSP00000437955;ensembl:ENST00000323441;ensembl:ENST00000337138;ensembl:ENST00000539097;entrez-gene:3091;hgnc-id:4910;hgnc-symbol:HIF1A;hprd:04517;intact:EBI-447269;pdb:1D7G;pdb:1H2K;pdb:1H2L;pdb:1H2M;pdb:1L3E;pdb:1L8C;pdb:1LM8;pdb:1LQB;pdb:2ILM;pdb:3HQR;pdb:3HQU;pdb:4AJY;pdb:4…	transcription factor	160291	P38936	gene	ensembl:ENSG00000124762;entrez-gene:1026;hgnc-id:1784;hprd:00298;intact:EBI-1550784;refseq:NC_000006;refseq:NM_000389;refseq:NP_000380;refseq:NP_001207706;refseq:NP_001207707;refseq:NP_510867;refseq:NT_007592;uniprot:P38936	transcribed gene	243370	gene regulatory interaction	BIND	15780936
1724846	MYC-MAX-MIZ1.complex	complex		repressor	4265	P38936	protein	dip:DIP-246N;ensembl:ENSG00000124762;ensembl:ENSP00000244741;ensembl:ENSP00000362815;ensembl:ENSP00000384849;ensembl:ENSP00000409259;ensembl:ENSP00000482768;ensembl:ENST00000244741;ensembl:ENST00000373711;ensembl:ENST00000405375;ensembl:ENST00000448526;ensembl:ENST00000615513;entrez-gene:1026;hgnc-id:1784;hgnc-symbol:CDKN1A;hprd:00298;intact:EBI-1799539;intact:EBI-1800051;intact:EBI-375077;pdb:1A…	product	254984	gene regulatory interaction	Spike	15616584
24349	HNF4A	protein	drugbank:6522;ensembl:ENSG00000101076;ensembl:ENSP00000312987;ensembl:ENSP00000315180;ensembl:ENSP00000396216;ensembl:ENSP00000410911;ensembl:ENSP00000412111;ensembl:ENSP00000476609;ensembl:ENST00000316099;ensembl:ENST00000316673;ensembl:ENST00000415691;ensembl:ENST00000443598;ensembl:ENST00000457232;ensembl:ENST00000609795;entrez-gene:3172;hgnc-id:5024;hgnc-symbol:HNF4A;hprd:02612;intact:EBI-104…	transcription factor	160292	P24864	gene	ensembl:ENSG00000105173;entrez-gene:898;hgnc-symbol:CCNE1;intact:EBI-1265562;refseq:NM_001238;uniprot:P24864	transcribed gene	238687	gene regulatory interaction	BIND	14988562
2568	TAF1	protein	dip:DIP-147N;ensembl:ENSG00000147133;ensembl:ENSP00000276072;ensembl:ENSP00000362895;ensembl:ENSP00000406549;ensembl:ENST00000276072;ensembl:ENST00000373790;ensembl:ENST00000423759;entrez-gene:6872;hgnc-id:11535;hgnc-symbol:TAF1;hprd:02436;intact:EBI-491289;intact:MINT-1211825;pdb:1EQF;pdb:3AAD;pdb:3UV4;pdb:3UV5;reactome:REACT_1655;reactome:REACT_1788;reactome:REACT_1851;reactome:REACT_2089;react…	transcription factor	1620174	Q9UPQ8	gene	entrez-gene:22845;hgnc-id:23406;refseq:NC_000009	transcribed gene	240748	gene regulatory interaction	BIND	15899964
11881	p-S1981-ATM	protein	chembl:3797;dip:DIP-182N;ensembl:ENSG00000149311;ensembl:ENSP00000278616;ensembl:ENSP00000388058;ensembl:ENST00000278616;ensembl:ENST00000452508;entrez-gene:472;hgnc-id:795;hgnc-symbol:ATM;hprd:06347;humancyc:HS07604-MONOMER;intact:EBI-1059333;intact:EBI-495465;reactome:REACT_1538;reactome:REACT_1614;reactome:REACT_169185;reactome:REACT_18265;reactome:REACT_1924;reactome:REACT_200780;reactome:REA…	activator	617434	Q9UPN6	protein	ensembl:ENSG00000213079;ensembl:ENSP00000356146;ensembl:ENSP00000356154;ensembl:ENST00000367178;ensembl:ENST00000367186;entrez-gene:22828;hgnc-id:20959;hprd:11487;intact:EBI-7954236;intact:MINT-6945747;pdb:2DIW;pdb:3D9I;pdb:3D9J;pdb:3D9K;pdb:3D9L;pdb:3D9M;pdb:3D9N;pdb:3D9O;pdb:3D9P;refseq:NM_014892;refseq:NP_001273117;refseq:NP_001273118;refseq:NP_001273123;refseq:NP_001273128;refseq:NP_055707;un…	product	248173	biochemical reaction	Spike
45510	Q16665	protein	chembl:4261;dip:DIP-29722N;drugbank:4130;ensembl:ENSG00000100644;ensembl:ENSP00000323326;ensembl:ENSP00000338018;ensembl:ENSP00000437955;ensembl:ENST00000323441;ensembl:ENST00000337138;ensembl:ENST00000539097;entrez-gene:3091;hgnc-id:4910;hgnc-symbol:HIF1A;hprd:04517;intact:EBI-447269;pdb:1D7G;pdb:1H2K;pdb:1H2L;pdb:1H2M;pdb:1L3E;pdb:1L8C;pdb:1LM8;pdb:1LQB;pdb:2ILM;pdb:3HQR;pdb:3HQU;pdb:4AJY;pdb:4…	physical interactor	11881	p-S1981-ATM	protein	chembl:3797;dip:DIP-182N;ensembl:ENSG00000149311;ensembl:ENSP00000278616;ensembl:ENSP00000388058;ensembl:ENST00000278616;ensembl:ENST00000452508;entrez-gene:472;hgnc-id:795;hgnc-symbol:ATM;hprd:06347;humancyc:HS07604-MONOMER;intact:EBI-1059333;intact:EBI-495465;reactome:REACT_1538;reactome:REACT_1614;reactome:REACT_169185;reactome:REACT_18265;reactome:REACT_1924;reactome:REACT_200780;reactome:REA…	physical interactor	220991	protein interaction	Biogrid	21095582
147728	O94806	protein	chembl:2595;ensembl:ENSG00000115825;ensembl:ENSP00000234179;ensembl:ENSP00000368356;ensembl:ENST00000234179;ensembl:ENST00000379066;entrez-gene:23683;hgnc-id:9408;hgnc-symbol:PRKD3;hprd:06151;humancyc:HS03940-MONOMER;intact:EBI-1255366;intact:EBI-5773781;pdb:2D9Z;refseq:NM_005813;refseq:NP_005804;refseq:XP_005264294;unigene:143460;uniprot:D6W587;uniprot:KPCD3_HUMAN;uniprot:O94806;uniprot:Q53TR7;u…	enzyme	13410	P00519	protein	chembl:1862;dip:DIP-1042N;drugbank:17;ensembl:ENSG00000097007;ensembl:ENSP00000323315;ensembl:ENSP00000361423;ensembl:ENST00000318560;ensembl:ENST00000372348;entrez-gene:25;hgnc-id:76;hgnc-id:77;hgnc-symbol:ABL1;hprd:01809;humancyc:HS01874-MONOMER;intact:EBI-1550796;intact:EBI-375543;pdb:1AB2;pdb:1ABL;pdb:1AWO;pdb:1BBZ;pdb:1JU5;pdb:1OPL;pdb:1ZZP;pdb:2ABL;pdb:2E2B;pdb:2F4J;pdb:2FO0;pdb:2G1T;pdb:2G…	enzyme	24225	biochemical reaction	NetPath;PID;PhosphoPOINT;PhosphoSitePlus;Spike	10473617;10644509;10867018;11401472;11741879;11884618;11912133;11948398;12409308;12505989;12637538;14607845;15024053;15226414;15383279;15558056;15755722;16563698;16891660;16962287;17389598;17804414;18220336;18337243;18669648;18691976;18692497;18703509;18951085;19029298;19276368;19362540;19369195;19413330;19690332;19767773;19884317;20071362;20082306;20179209;20363803;20815410;21209314;21285358;214…
24349	HNF4A	protein	drugbank:6522;ensembl:ENSG00000101076;ensembl:ENSP00000312987;ensembl:ENSP00000315180;ensembl:ENSP00000396216;ensembl:ENSP00000410911;ensembl:ENSP00000412111;ensembl:ENSP00000476609;ensembl:ENST00000316099;ensembl:ENST00000316673;ensembl:ENST00000415691;ensembl:ENST00000443598;ensembl:ENST00000457232;ensembl:ENST00000609795;entrez-gene:3172;hgnc-id:5024;hgnc-symbol:HNF4A;hprd:02612;intact:EBI-104…	transcription factor	1380572	Q8IWX8	rna	ensembl:ENSG00000085872;entrez-gene:10523;hgnc-id:16930;refseq:NM_006387;refseq:NP_006378;uniprot:Q8IWX8	transcribed gene	240951	gene regulatory interaction	BIND	14988562
13410	P00519	protein	chembl:1862;dip:DIP-1042N;drugbank:17;ensembl:ENSG00000097007;ensembl:ENSP00000323315;ensembl:ENSP00000361423;ensembl:ENST00000318560;ensembl:ENST00000372348;entrez-gene:25;hgnc-id:76;hgnc-id:77;hgnc-symbol:ABL1;hprd:01809;humancyc:HS01874-MONOMER;intact:EBI-1550796;intact:EBI-375543;pdb:1AB2;pdb:1ABL;pdb:1AWO;pdb:1BBZ;pdb:1JU5;pdb:1OPL;pdb:1ZZP;pdb:2ABL;pdb:2E2B;pdb:2F4J;pdb:2FO0;pdb:2G1T;pdb:2G…	physical interactor	12053	P51587	protein	dip:DIP-24214N;ensembl:ENSG00000139618;ensembl:ENSP00000369497;ensembl:ENSP00000439902;ensembl:ENST00000380152;ensembl:ENST00000544455;entrez-gene:675;hgnc-id:1101;hgnc-symbol:BRCA2;hprd:02554;intact:EBI-79792;pdb:1N0W;pdb:3EU7;reactome:REACT_18410;reactome:REACT_216;reactome:REACT_27271;reactome:REACT_408;reactome:REACT_5588;refseq:NP_000050;uniprot:BRCA2_HUMAN;uniprot:O00183;uniprot:O15008;unip…	physical interactor	61289	protein interaction	IntAct;Spike	17474147
65899	Q9NY46	protein	chembl:5163;drugbank:3803;ensembl:ENSG00000153253;ensembl:ENSP00000283254;ensembl:ENSP00000353206;ensembl:ENSP00000386726;ensembl:ENST00000283254;ensembl:ENST00000360093;ensembl:ENST00000409101;entrez-gene:6328;hgnc-id:10590;hprd:01671;humancyc:ENSG00000153253-MONOMER;intact:EBI-7851044;intact:MINT-8330038;reactome:REACT_22266;reactome:REACT_22922;refseq:NM_006922;refseq:NP_001075145;refseq:NP_00…	physical interactor	4754	P98164	protein	drugbank:1244;ensembl:ENSG00000081479;ensembl:ENSP00000263816;ensembl:ENST00000263816;entrez-gene:4036;hgnc-id:6694;hprd:02509;intact:EBI-947916;pdb:2M0P;reactome:REACT_11193;reactome:REACT_13523;reactome:REACT_14446;reactome:REACT_15314;reactome:REACT_22258;reactome:REACT_24968;refseq:NP_004516;uniprot:LRP2_HUMAN;uniprot:O00711;uniprot:P98164;uniprot:Q16215;uniprot:Q7Z5C0;uniprot:Q7Z5C1	physical interactor	127094	protein interaction	Biogrid	10827173
169798	TAp63g (tetramer)/p300	complex		transcription factor	160291	P38936	gene	ensembl:ENSG00000124762;entrez-gene:1026;hgnc-id:1784;hprd:00298;intact:EBI-1550784;refseq:NC_000006;refseq:NM_000389;refseq:NP_000380;refseq:NP_001207706;refseq:NP_001207707;refseq:NP_510867;refseq:NT_007592;uniprot:P38936	transcribed gene	23324;26148	gene regulatory interaction	PID	15965232;16462763;19898465;20123734;21335238
2568	TAF1	protein	dip:DIP-147N;ensembl:ENSG00000147133;ensembl:ENSP00000276072;ensembl:ENSP00000362895;ensembl:ENSP00000406549;ensembl:ENST00000276072;ensembl:ENST00000373790;ensembl:ENST00000423759;entrez-gene:6872;hgnc-id:11535;hgnc-symbol:TAF1;hprd:02436;intact:EBI-491289;intact:MINT-1211825;pdb:1EQF;pdb:3AAD;pdb:3UV4;pdb:3UV5;reactome:REACT_1655;reactome:REACT_1788;reactome:REACT_1851;reactome:REACT_2089;react…	transcription factor	1653170	Q7L4E1	gene	entrez-gene:84895;hgnc-id:23621;refseq:NC_000009	transcribed gene	241656	gene regulatory interaction	BIND	15899964
1648288	Q5VTL8	gene	entrez-gene:55119;refseq:NC_000001;refseq:NM_018061	transcribed gene	407733	Q5VTL8	protein	ensembl:ENSG00000134186;ensembl:ENSP00000359039;ensembl:ENSP00000359042;ensembl:ENST00000370022;ensembl:ENST00000370025;entrez-gene:55119;hgnc-id:25512;hprd:07664;intact:EBI-1045334;refseq:NC_000001;refseq:NM_018061;refseq:NP_060531;uniprot:PR38B_HUMAN;uniprot:Q05DD6;uniprot:Q32Q58;uniprot:Q5VTL8;uniprot:Q5VTL9;uniprot:Q69YH0;uniprot:Q6PK39;uniprot:Q7Z6E2;uniprot:Q86WF3;uniprot:Q8IWG9;uniprot:Q9N…	product	241003;243372	gene regulatory interaction	BIND	14988562;15988478
13410	P00519	protein	chembl:1862;dip:DIP-1042N;drugbank:17;ensembl:ENSG00000097007;ensembl:ENSP00000323315;ensembl:ENSP00000361423;ensembl:ENST00000318560;ensembl:ENST00000372348;entrez-gene:25;hgnc-id:76;hgnc-id:77;hgnc-symbol:ABL1;hprd:01809;humancyc:HS01874-MONOMER;intact:EBI-1550796;intact:EBI-375543;pdb:1AB2;pdb:1ABL;pdb:1AWO;pdb:1BBZ;pdb:1JU5;pdb:1OPL;pdb:1ZZP;pdb:2ABL;pdb:2E2B;pdb:2F4J;pdb:2FO0;pdb:2G1T;pdb:2G…	physical interactor	338662	TRIM39	protein	ensembl:ENSG00000204599;ensembl:ENSG00000206495;ensembl:ENSG00000224994;ensembl:ENSG00000226437;ensembl:ENSG00000229929;ensembl:ENSG00000230308;ensembl:ENSG00000232839;ensembl:ENSP00000365844;ensembl:ENSP00000365847;ensembl:ENSP00000373095;ensembl:ENSP00000373096;ensembl:ENSP00000373097;ensembl:ENSP00000379796;ensembl:ENSP00000379797;ensembl:ENSP00000379800;ensembl:ENSP00000383486;ensembl:ENSP000…	physical interactor	59443	protein interaction	IntAct;Spike	17474147
24349	HNF4A	protein	drugbank:6522;ensembl:ENSG00000101076;ensembl:ENSP00000312987;ensembl:ENSP00000315180;ensembl:ENSP00000396216;ensembl:ENSP00000410911;ensembl:ENSP00000412111;ensembl:ENSP00000476609;ensembl:ENST00000316099;ensembl:ENST00000316673;ensembl:ENST00000415691;ensembl:ENST00000443598;ensembl:ENST00000457232;ensembl:ENST00000609795;entrez-gene:3172;hgnc-id:5024;hgnc-symbol:HNF4A;hprd:02612;intact:EBI-104…	transcription factor	160291	P38936	gene	ensembl:ENSG00000124762;entrez-gene:1026;hgnc-id:1784;hprd:00298;intact:EBI-1550784;refseq:NC_000006;refseq:NM_000389;refseq:NP_000380;refseq:NP_001207706;refseq:NP_001207707;refseq:NP_510867;refseq:NT_007592;uniprot:P38936	transcribed gene	255158	gene regulatory interaction	Spike	18163890
43323	p-S795-RB1	protein	chembl:5288;dip:DIP-582N;drugbank:3846;ensembl:ENSG00000139687;ensembl:ENSP00000267163;ensembl:ENST00000267163;entrez-gene:5925;hgnc-id:9884;hgnc-symbol:RB1;hprd:01574;intact:EBI-491274;pdb:1AD6;pdb:1GH6;pdb:1GUX;pdb:1H25;pdb:1N4M;pdb:1O9K;pdb:1PJM;pdb:2AZE;pdb:2QDJ;pdb:2R7G;pdb:3N5U;pdb:3POM;pdb:4ELJ;pdb:4ELL;reactome:REACT_1156;reactome:REACT_152;reactome:REACT_169121;reactome:REACT_172744;reac…	activator	165072	Q02447	protein	ensembl:ENSG00000172845;ensembl:ENSP00000310301;ensembl:ENST00000310015;entrez-gene:6670;hgnc-id:11208;hgnc-symbol:SP3;hprd:03483;intact:EBI-348158;refseq:NP_001017371;refseq:NP_001166183;refseq:NP_003102;uniprot:A0AVL9;uniprot:B4E2B7;uniprot:Q02447;uniprot:Q69B26;uniprot:Q69B27;uniprot:Q86TP0;uniprot:Q8TD56;uniprot:Q8WWU4;uniprot:Q9BQR1;uniprot:SP3_HUMAN	product	29208	biochemical reaction	BioCarta;PhosphoSitePlus	17685427;18669648;19690332;20068231;20363803;21406692;21659604;21983960;23186163;23836654;24275569;25159151
11881	p-S1981-ATM	protein	chembl:3797;dip:DIP-182N;ensembl:ENSG00000149311;ensembl:ENSP00000278616;ensembl:ENSP00000388058;ensembl:ENST00000278616;ensembl:ENST00000452508;entrez-gene:472;hgnc-id:795;hgnc-symbol:ATM;hprd:06347;humancyc:HS07604-MONOMER;intact:EBI-1059333;intact:EBI-495465;reactome:REACT_1538;reactome:REACT_1614;reactome:REACT_169185;reactome:REACT_18265;reactome:REACT_1924;reactome:REACT_200780;reactome:REA…	activator	27271	Q8IU60	protein	dip:DIP-31126N;ensembl:ENSG00000145773;ensembl:ENSG00000172795;ensembl:ENSP00000373715;ensembl:ENSP00000425770;ensembl:ENST00000389063;ensembl:ENST00000515408;entrez-gene:167227;hgnc-id:24452;hprd:13125;humancyc:ENSG00000145773-MONOMER;intact:EBI-521577;intact:EBI-521590;reactome:REACT_18355;reactome:REACT_20518;reactome:REACT_20731;reactome:REACT_24915;reactome:REACT_25042;reactome:REACT_25064;r…	product	247551	biochemical reaction	Spike
13410	P00519	protein	chembl:1862;dip:DIP-1042N;drugbank:17;ensembl:ENSG00000097007;ensembl:ENSP00000323315;ensembl:ENSP00000361423;ensembl:ENST00000318560;ensembl:ENST00000372348;entrez-gene:25;hgnc-id:76;hgnc-id:77;hgnc-symbol:ABL1;hprd:01809;humancyc:HS01874-MONOMER;intact:EBI-1550796;intact:EBI-375543;pdb:1AB2;pdb:1ABL;pdb:1AWO;pdb:1BBZ;pdb:1JU5;pdb:1OPL;pdb:1ZZP;pdb:2ABL;pdb:2E2B;pdb:2F4J;pdb:2FO0;pdb:2G1T;pdb:2G…	physical interactor	589409	pcda7_human	protein	ensembl:ENSG00000204963;ensembl:ENSP00000349344;ensembl:ENSP00000436426;ensembl:ENST00000356878;ensembl:ENST00000525929;entrez-gene:56141;hgnc-id:8673;hprd:07325;intact:EBI-1753660;refseq:NP_061733;refseq:NP_114040;uniprot:O75282;uniprot:PCDA7_HUMAN;uniprot:Q9UN72	physical interactor	94707	protein interaction	IntAct;Spike	17474147
2568	TAF1	protein	dip:DIP-147N;ensembl:ENSG00000147133;ensembl:ENSP00000276072;ensembl:ENSP00000362895;ensembl:ENSP00000406549;ensembl:ENST00000276072;ensembl:ENST00000373790;ensembl:ENST00000423759;entrez-gene:6872;hgnc-id:11535;hgnc-symbol:TAF1;hprd:02436;intact:EBI-491289;intact:MINT-1211825;pdb:1EQF;pdb:3AAD;pdb:3UV4;pdb:3UV5;reactome:REACT_1655;reactome:REACT_1788;reactome:REACT_1851;reactome:REACT_2089;react…	transcription factor	1669409	Q9BXR0	gene	entrez-gene:81890;refseq:NC_000019	transcribed gene	243917	gene regulatory interaction	BIND	15988478
24349	HNF4A	protein	drugbank:6522;ensembl:ENSG00000101076;ensembl:ENSP00000312987;ensembl:ENSP00000315180;ensembl:ENSP00000396216;ensembl:ENSP00000410911;ensembl:ENSP00000412111;ensembl:ENSP00000476609;ensembl:ENST00000316099;ensembl:ENST00000316673;ensembl:ENST00000415691;ensembl:ENST00000443598;ensembl:ENST00000457232;ensembl:ENST00000609795;entrez-gene:3172;hgnc-id:5024;hgnc-symbol:HNF4A;hprd:02612;intact:EBI-104…	transcription factor	1826954	Q9UHI8	gene	entrez-gene:9510	transcribed gene	255192	gene regulatory interaction	Spike	18163890
369094	Q0JRZ9	protein	dip:DIP-29488N;ensembl:ENSG00000157107;ensembl:ENSP00000393776;ensembl:ENSP00000427296;ensembl:ENST00000430046;ensembl:ENST00000512348;entrez-gene:115548;hgnc-id:25180;hprd:13319;intact:EBI-2609756;pdb:2V0O;refseq:NP_001139504;refseq:NP_620137;uniprot:A8K6W7;uniprot:B2RNQ9;uniprot:B4DHK0;uniprot:E9PG79;uniprot:FCHO2_HUMAN;uniprot:Q0JRZ9;uniprot:Q0JTJ3;uniprot:Q96CF5	physical interactor	59655	DAB2	protein	ensembl:ENSG00000153071;ensembl:ENSP00000313391;ensembl:ENSP00000345508;ensembl:ENSP00000426245;ensembl:ENSP00000439919;ensembl:ENST00000320816;ensembl:ENST00000339788;ensembl:ENST00000509337;ensembl:ENST00000545653;entrez-gene:101926921;entrez-gene:1601;hgnc-id:2662;hgnc-symbol:DAB2;hprd:03139;intact:EBI-1171238;pdb:2LSW;reactome:REACT_11035;reactome:REACT_11049;reactome:REACT_11123;reactome:REA…	physical interactor	194441	protein interaction	Biogrid	22323290
11881	p-S1981-ATM	protein	chembl:3797;dip:DIP-182N;ensembl:ENSG00000149311;ensembl:ENSP00000278616;ensembl:ENSP00000388058;ensembl:ENST00000278616;ensembl:ENST00000452508;entrez-gene:472;hgnc-id:795;hgnc-symbol:ATM;hprd:06347;humancyc:HS07604-MONOMER;intact:EBI-1059333;intact:EBI-495465;reactome:REACT_1538;reactome:REACT_1614;reactome:REACT_169185;reactome:REACT_18265;reactome:REACT_1924;reactome:REACT_200780;reactome:REA…	activator	13410	P00519	protein	chembl:1862;dip:DIP-1042N;drugbank:17;ensembl:ENSG00000097007;ensembl:ENSP00000323315;ensembl:ENSP00000361423;ensembl:ENST00000318560;ensembl:ENST00000372348;entrez-gene:25;hgnc-id:76;hgnc-id:77;hgnc-symbol:ABL1;hprd:01809;humancyc:HS01874-MONOMER;intact:EBI-1550796;intact:EBI-375543;pdb:1AB2;pdb:1ABL;pdb:1AWO;pdb:1BBZ;pdb:1JU5;pdb:1OPL;pdb:1ZZP;pdb:2ABL;pdb:2E2B;pdb:2F4J;pdb:2FO0;pdb:2G1T;pdb:2G…	product	23282	biochemical reaction	BioCarta;Manual upload;NetPath;PID;PhosphoPOINT;PhosphoSitePlus;Spike	10488144;10713049;10906134;10964922;11121037;11781820;11847100;12522270;12644574;12652307;15592455;15696159;16076903;16099987;16464493;16497976;16787943;16858728;16888623;16912036;16946300;17081983;17164333;17289588;18083107;18161990;18180459;18691976;18707149;18775312;18775435;18794806;19275932;19369195;19534553;19643477;19658100;19690143;19804365;19901323;20007894;20071362;20090780;20190765;202…
11881	p-S1981-ATM	protein	chembl:3797;dip:DIP-182N;ensembl:ENSG00000149311;ensembl:ENSP00000278616;ensembl:ENSP00000388058;ensembl:ENST00000278616;ensembl:ENST00000452508;entrez-gene:472;hgnc-id:795;hgnc-symbol:ATM;hprd:06347;humancyc:HS07604-MONOMER;intact:EBI-1059333;intact:EBI-495465;reactome:REACT_1538;reactome:REACT_1614;reactome:REACT_169185;reactome:REACT_18265;reactome:REACT_1924;reactome:REACT_200780;reactome:REA…	activator	51108	P24864	protein	chembl:3617;dip:DIP-149N;ensembl:ENSG00000105173;ensembl:ENSP00000262643;ensembl:ENSP00000410179;ensembl:ENST00000262643;ensembl:ENST00000444983;entrez-gene:898;hgnc-id:1589;hgnc-symbol:CCNE1;hprd:00455;intact:EBI-519526;pdb:1W98;reactome:REACT_111214;reactome:REACT_152;reactome:REACT_1538;reactome:REACT_1625;reactome:REACT_169185;reactome:REACT_2635;reactome:REACT_308;reactome:REACT_3146;reactom…	product	28174	biochemical reaction	BioCarta;PhosphoPOINT;PhosphoSitePlus;Spike	10500095;10652300;11237742;14536078;15364936;17218276;17434132;18691976;19111882;19276368;19369195;19561641;23186163;23312004;25159151;8861947
2568	TAF1	protein	dip:DIP-147N;ensembl:ENSG00000147133;ensembl:ENSP00000276072;ensembl:ENSP00000362895;ensembl:ENSP00000406549;ensembl:ENST00000276072;ensembl:ENST00000373790;ensembl:ENST00000423759;entrez-gene:6872;hgnc-id:11535;hgnc-symbol:TAF1;hprd:02436;intact:EBI-491289;intact:MINT-1211825;pdb:1EQF;pdb:3AAD;pdb:3UV4;pdb:3UV5;reactome:REACT_1655;reactome:REACT_1788;reactome:REACT_1851;reactome:REACT_2089;react…	transcription factor	11881	p-S1981-ATM	protein	chembl:3797;dip:DIP-182N;ensembl:ENSG00000149311;ensembl:ENSP00000278616;ensembl:ENSP00000388058;ensembl:ENST00000278616;ensembl:ENST00000452508;entrez-gene:472;hgnc-id:795;hgnc-symbol:ATM;hprd:06347;humancyc:HS07604-MONOMER;intact:EBI-1059333;intact:EBI-495465;reactome:REACT_1538;reactome:REACT_1614;reactome:REACT_169185;reactome:REACT_18265;reactome:REACT_1924;reactome:REACT_200780;reactome:REA…	product	238641	gene regulatory interaction	BIND	12808131
279236	Q1EHB4	protein	entrez-gene:159963;uniprot:SC5AC_HUMAN	enzyme	151943	Na(+)/glucose cotransporter 5	protein	ensembl:ENSG00000154025;entrez-gene:125206;humancyc:ENSG00000154025-MONOMER;refseq:NM_152351;refseq:NP_689564;unigene:406727;uniprot:Q96LQ1;uniprot:SC5AA_HUMAN	enzyme	33310	biochemical reaction	EHMN
163188	P04141	gene	ensembl:ENSG00000164400;entrez-gene:1437;hgnc-id:2434;hgnc-symbol:CSF2;refseq:NC_000005;refseq:NM_000758;uniprot:P04141	transcribed gene	46805	P04141	protein	dip:DIP-386N;drugbank:BIOD00035;drugbank:BTD00035;drugbank:DB00020;ensembl:ENSG00000164400;ensembl:ENSP00000296871;ensembl:ENST00000296871;entrez-gene:1437;hgnc-id:2434;hprd:00734;intact:EBI-1809826;pdb:1CSG;pdb:2GMF;pdb:3CXE;reactome:REACT_1695;reactome:REACT_19290;reactome:REACT_23837;reactome:REACT_23891;reactome:REACT_24851;refseq:NC_000005;refseq:NP_000749;uniprot:CSF2_HUMAN;uniprot:P04141;u…	product	23029;24081;25119;26647;237903;237904;237905;237989;242123;253975;254468;255249	gene regulatory interaction	BIND;PID;Spike	10958685;11121152;15676205;16109380;7891702;8240350;8289796;8493578
2568	TAF1	protein	dip:DIP-147N;ensembl:ENSG00000147133;ensembl:ENSP00000276072;ensembl:ENSP00000362895;ensembl:ENSP00000406549;ensembl:ENST00000276072;ensembl:ENST00000373790;ensembl:ENST00000423759;entrez-gene:6872;hgnc-id:11535;hgnc-symbol:TAF1;hprd:02436;intact:EBI-491289;intact:MINT-1211825;pdb:1EQF;pdb:3AAD;pdb:3UV4;pdb:3UV5;reactome:REACT_1655;reactome:REACT_1788;reactome:REACT_1851;reactome:REACT_2089;react…	transcription factor	306570	Q6PCD5	protein	dip:DIP-52688N;ensembl:ENSG00000168411;ensembl:ENSP00000354361;ensembl:ENSP00000460049;ensembl:ENST00000361070;ensembl:ENST00000571750;entrez-gene:55159;hgnc-id:25539;hprd:07678;intact:EBI-2129159;refseq:NC_000016;refseq:NP_060594;refseq:XP_005256078;refseq:XP_005256079;refseq:XP_006721290;uniprot:A8K585;uniprot:B2RE35;uniprot:D3DUJ8;uniprot:Q5XKR3;uniprot:Q6PCD5;uniprot:Q9H9Q3;uniprot:Q9NVT4;uni…	product	235667	gene regulatory interaction	BIND	15988478
2568	TAF1	protein	dip:DIP-147N;ensembl:ENSG00000147133;ensembl:ENSP00000276072;ensembl:ENSP00000362895;ensembl:ENSP00000406549;ensembl:ENST00000276072;ensembl:ENST00000373790;ensembl:ENST00000423759;entrez-gene:6872;hgnc-id:11535;hgnc-symbol:TAF1;hprd:02436;intact:EBI-491289;intact:MINT-1211825;pdb:1EQF;pdb:3AAD;pdb:3UV4;pdb:3UV5;reactome:REACT_1655;reactome:REACT_1788;reactome:REACT_1851;reactome:REACT_2089;react…	transcription factor	1380572	Q8IWX8	rna	ensembl:ENSG00000085872;entrez-gene:10523;hgnc-id:16930;refseq:NM_006387;refseq:NP_006378;uniprot:Q8IWX8	transcribed gene	243710	gene regulatory interaction	BIND	12808131
11881	p-S1981-ATM	protein	chembl:3797;dip:DIP-182N;ensembl:ENSG00000149311;ensembl:ENSP00000278616;ensembl:ENSP00000388058;ensembl:ENST00000278616;ensembl:ENST00000452508;entrez-gene:472;hgnc-id:795;hgnc-symbol:ATM;hprd:06347;humancyc:HS07604-MONOMER;intact:EBI-1059333;intact:EBI-495465;reactome:REACT_1538;reactome:REACT_1614;reactome:REACT_169185;reactome:REACT_18265;reactome:REACT_1924;reactome:REACT_200780;reactome:REA…	enzyme	14181	Q9NY61	protein	ensembl:ENSG00000108270;ensembl:ENSG00000275700;ensembl:ENSG00000276072;ensembl:ENSP00000477848;ensembl:ENSP00000481894;ensembl:ENST00000619387;ensembl:ENST00000620004;entrez-gene:26574;hgnc-id:19235;hgnc-symbol:AATF;hprd:12236;intact:EBI-372428;reactome:REACT_11061;reactome:REACT_13638;reactome:REACT_14177;refseq:NC_000017;refseq:NM_012138;refseq:NP_036270;uniprot:A6NCJ6;uniprot:AATF_HUMAN;unipr…	product	34902	biochemical reaction	PhosphoSitePlus	17157788;22909821
330375	Q96RF0	protein	ensembl:ENSG00000178996;ensembl:ENSP00000317332;ensembl:ENSP00000342276;ensembl:ENSP00000370817;ensembl:ENST00000326277;ensembl:ENST00000343017;ensembl:ENST00000381410;entrez-gene:112574;hgnc-id:19245;hgnc-symbol:SNX18;hprd:15407;intact:EBI-298169;intact:EBI-3964615;refseq:NP_001096045;refseq:NP_001138899;refseq:NP_443102;uniprot:B4E2B3;uniprot:H7BXX3;uniprot:Q05BB3;uniprot:Q0VG02;uniprot:Q96RF0;…	physical interactor	378272	snx8_human	protein	ensembl:ENSG00000106266;ensembl:ENSP00000222990;ensembl:ENST00000222990;entrez-gene:29886;hgnc-id:14972;hprd:11592;intact:EBI-1752557;refseq:NP_037453;uniprot:A4D207;uniprot:Q96I67;uniprot:Q9Y5X2;uniprot:SNX8_HUMAN	physical interactor	81362	protein interaction	IntAct	23085988
431837	Q5JST6	protein	ensembl:ENSG00000183690;ensembl:ENSP00000404232;ensembl:ENST00000420999;entrez-gene:80258;hgnc-id:26233;hprd:06540;intact:EBI-2349927;pdb:2Z13;pdb:2Z14;refseq:NP_079460;uniprot:EFHC2_HUMAN;uniprot:Q5JST6;uniprot:Q5JST8;uniprot:Q68DK4;uniprot:Q8NEI0;uniprot:Q9H653	physical interactor	27269	EDC3	protein	dip:DIP-35516N;ensembl:ENSG00000179151;ensembl:ENSP00000320503;ensembl:ENSP00000401343;ensembl:ENSP00000455580;ensembl:ENST00000315127;ensembl:ENST00000426797;ensembl:ENST00000568176;entrez-gene:80153;hgnc-id:26114;hprd:07954;intact:EBI-997311;pdb:2VC8;pdb:2WAX;pdb:2WAY;pdb:3D3J;pdb:3D3K;reactome:REACT_20518;reactome:REACT_20716;reactome:REACT_21257;refseq:NP_001135915;refseq:NP_001135916;refseq:…	physical interactor	233163	protein interaction	Biogrid	25416956
34836	P20648	protein	drugbank:385;ensembl:ENSG00000105675;ensembl:ENSP00000262623;ensembl:ENST00000262623;entrez-gene:495;hgnc-id:819;hprd:00668;humancyc:HS02790-MONOMER;reactome:REACT_26600;refseq:NP_000695;uniprot:ATP4A_HUMAN;uniprot:O00738;uniprot:P20648	enzyme	34837	P54707	protein	ensembl:ENSG00000075673;ensembl:ENSP00000218548;ensembl:ENSP00000371372;ensembl:ENST00000218548;ensembl:ENST00000381946;entrez-gene:479;hgnc-id:13816;hprd:01667;humancyc:HS01186-MONOMER;intact:EBI-1389639;reactome:REACT_25149;reactome:REACT_25533;refseq:NM_001676;refseq:NP_001172014;refseq:NP_001667;unigene:1165;uniprot:AT12A_HUMAN;uniprot:P54707;uniprot:Q13816;uniprot:Q13817;uniprot:Q16734;unipr…	enzyme	13228	biochemical reaction	EHMN;KEGG
24349	HNF4A	protein	drugbank:6522;ensembl:ENSG00000101076;ensembl:ENSP00000312987;ensembl:ENSP00000315180;ensembl:ENSP00000396216;ensembl:ENSP00000410911;ensembl:ENSP00000412111;ensembl:ENSP00000476609;ensembl:ENST00000316099;ensembl:ENST00000316673;ensembl:ENST00000415691;ensembl:ENST00000443598;ensembl:ENST00000457232;ensembl:ENST00000609795;entrez-gene:3172;hgnc-id:5024;hgnc-symbol:HNF4A;hprd:02612;intact:EBI-104…	transcription factor	11881	p-S1981-ATM	protein	chembl:3797;dip:DIP-182N;ensembl:ENSG00000149311;ensembl:ENSP00000278616;ensembl:ENSP00000388058;ensembl:ENST00000278616;ensembl:ENST00000452508;entrez-gene:472;hgnc-id:795;hgnc-symbol:ATM;hprd:06347;humancyc:HS07604-MONOMER;intact:EBI-1059333;intact:EBI-495465;reactome:REACT_1538;reactome:REACT_1614;reactome:REACT_169185;reactome:REACT_18265;reactome:REACT_1924;reactome:REACT_200780;reactome:REA…	product	234982	gene regulatory interaction	BIND	14988562
167448	SMAD2-3/SMAD4/FOXO1-3a-4/FOXG1	complex		repressor	160291	P38936	gene	ensembl:ENSG00000124762;entrez-gene:1026;hgnc-id:1784;hprd:00298;intact:EBI-1550784;refseq:NC_000006;refseq:NM_000389;refseq:NP_000380;refseq:NP_001207706;refseq:NP_001207707;refseq:NP_510867;refseq:NT_007592;uniprot:P38936	transcribed gene	23283	gene regulatory interaction	PID	15084259
24349	HNF4A	protein	drugbank:6522;ensembl:ENSG00000101076;ensembl:ENSP00000312987;ensembl:ENSP00000315180;ensembl:ENSP00000396216;ensembl:ENSP00000410911;ensembl:ENSP00000412111;ensembl:ENSP00000476609;ensembl:ENST00000316099;ensembl:ENST00000316673;ensembl:ENST00000415691;ensembl:ENST00000443598;ensembl:ENST00000457232;ensembl:ENST00000609795;entrez-gene:3172;hgnc-id:5024;hgnc-symbol:HNF4A;hprd:02612;intact:EBI-104…	transcription factor	361726	Q9Y2X9	protein	ensembl:ENSG00000162702;ensembl:ENSP00000294740;ensembl:ENSP00000356321;ensembl:ENSP00000356322;ensembl:ENST00000294740;ensembl:ENST00000367352;ensembl:ENST00000367353;entrez-gene:23528;hgnc-id:13075;hgnc-symbol:ZNF281;hprd:11702;intact:EBI-396200;refseq:NM_012482;refseq:NP_001268222;refseq:NP_001268223;refseq:NP_036614;uniprot:A6NF48;uniprot:B3KMX2;uniprot:Q5RKW5;uniprot:Q9NY92;uniprot:Q9Y2X9;un…	product	238050	gene regulatory interaction	BIND	14988562
368122	O95433	protein	ensembl:ENSG00000100591;ensembl:ENSP00000216479;ensembl:ENSP00000440108;ensembl:ENST00000216479;ensembl:ENST00000535854;entrez-gene:10598;hgnc-id:1189;hprd:09768;intact:EBI-448610;pdb:1X53;refseq:NM_012111;refseq:NP_036243;uniprot:AHSA1_HUMAN;uniprot:B2R9L2;uniprot:B4DUR9;uniprot:O95433;uniprot:Q96IL6;uniprot:Q9P060	physical interactor	589409	pcda7_human	protein	ensembl:ENSG00000204963;ensembl:ENSP00000349344;ensembl:ENSP00000436426;ensembl:ENST00000356878;ensembl:ENST00000525929;entrez-gene:56141;hgnc-id:8673;hprd:07325;intact:EBI-1753660;refseq:NP_061733;refseq:NP_114040;uniprot:O75282;uniprot:PCDA7_HUMAN;uniprot:Q9UN72	physical interactor	251189	protein interaction	Spike	17474147
24349	HNF4A	protein	drugbank:6522;ensembl:ENSG00000101076;ensembl:ENSP00000312987;ensembl:ENSP00000315180;ensembl:ENSP00000396216;ensembl:ENSP00000410911;ensembl:ENSP00000412111;ensembl:ENSP00000476609;ensembl:ENST00000316099;ensembl:ENST00000316673;ensembl:ENST00000415691;ensembl:ENST00000443598;ensembl:ENST00000457232;ensembl:ENST00000609795;entrez-gene:3172;hgnc-id:5024;hgnc-symbol:HNF4A;hprd:02612;intact:EBI-104…	transcription factor	176940	P17676	gene	ensembl:ENSG00000172216;entrez-gene:1051;hgnc-id:1834;hprd:01801;refseq:NC_000020;refseq:NM_005194;refseq:NP_005185;uniprot:P17676	transcribed gene	241371	gene regulatory interaction	BIND	14988562
24349	HNF4A	protein	drugbank:6522;ensembl:ENSG00000101076;ensembl:ENSP00000312987;ensembl:ENSP00000315180;ensembl:ENSP00000396216;ensembl:ENSP00000410911;ensembl:ENSP00000412111;ensembl:ENSP00000476609;ensembl:ENST00000316099;ensembl:ENST00000316673;ensembl:ENST00000415691;ensembl:ENST00000443598;ensembl:ENST00000457232;ensembl:ENST00000609795;entrez-gene:3172;hgnc-id:5024;hgnc-symbol:HNF4A;hprd:02612;intact:EBI-104…	transcription factor	18688	P01042	protein	ensembl:ENSG00000113889;ensembl:ENSP00000265023;ensembl:ENSP00000287611;ensembl:ENSP00000396025;ensembl:ENST00000265023;ensembl:ENST00000287611;ensembl:ENST00000447445;entrez-gene:3827;hgnc-id:6383;hgnc-symbol:KNG1;hprd:01970;intact:EBI-6378713;intact:EBI-6623250;intact:EBI-6623273;pdb:2WOK;pdb:4ASQ;pdb:4ASR;pdb:4ECB;pdb:4ECC;reactome:REACT_14819;reactome:REACT_18283;reactome:REACT_19231;reactome…	product	246049	gene regulatory interaction	BIND	14988562
160291	P38936	gene	ensembl:ENSG00000124762;entrez-gene:1026;hgnc-id:1784;hprd:00298;intact:EBI-1550784;refseq:NC_000006;refseq:NM_000389;refseq:NP_000380;refseq:NP_001207706;refseq:NP_001207707;refseq:NP_510867;refseq:NT_007592;uniprot:P38936	transcribed gene	4265	P38936	protein	dip:DIP-246N;ensembl:ENSG00000124762;ensembl:ENSP00000244741;ensembl:ENSP00000362815;ensembl:ENSP00000384849;ensembl:ENSP00000409259;ensembl:ENSP00000482768;ensembl:ENST00000244741;ensembl:ENST00000373711;ensembl:ENST00000405375;ensembl:ENST00000448526;ensembl:ENST00000615513;entrez-gene:1026;hgnc-id:1784;hgnc-symbol:CDKN1A;hprd:00298;intact:EBI-1799539;intact:EBI-1800051;intact:EBI-375077;pdb:1A…	product	23283;23305;23324;23330;23779;23875;23945;24284;25174;25260;25411;25427;25655;26002;26148;26446;26877;27043;28196;28249;28342;28344;28640;29173;52149;56039;63033;67814;234938;235785;235788;235923;235980;235981;236886;237397;241117;241716;241717;243164;243370;244114;244116;244151;244369;244613;244797;244798;245482;246035;246090;246091;253668;253694;253797;253848;253927;253935;253962;254003;254028;…	gene regulatory interaction	BIND;BioCarta;IntAct;PID;Spike	10030670;10076995;10435630;10878024;10920185;11080152;11136975;11314031;11391529;11432830;11804596;11844794;12213815;12374749;12384701;12482952;12545156;12690110;12874834;14517667;14673169;14726409;14729964;14988562;15041706;15084259;15545268;15546622;15580267;15616584;15660129;15674334;15674341;15710329;15716956;15765097;15780936;15780937;15856012;15856024;15893728;15897882;15965232;15989967;160…
24349	HNF4A	protein	drugbank:6522;ensembl:ENSG00000101076;ensembl:ENSP00000312987;ensembl:ENSP00000315180;ensembl:ENSP00000396216;ensembl:ENSP00000410911;ensembl:ENSP00000412111;ensembl:ENSP00000476609;ensembl:ENST00000316099;ensembl:ENST00000316673;ensembl:ENST00000415691;ensembl:ENST00000443598;ensembl:ENST00000457232;ensembl:ENST00000609795;entrez-gene:3172;hgnc-id:5024;hgnc-symbol:HNF4A;hprd:02612;intact:EBI-104…	transcription factor	333110	Q8IWX8	protein	ensembl:ENSG00000085872;ensembl:ENSP00000439856;ensembl:ENST00000546361;entrez-gene:10523;hgnc-id:16930;hgnc-symbol:CHERP;hprd:13051;intact:EBI-2555370;intact:EBI-7291962;intact:MINT-4545482;refseq:NM_006387;refseq:NP_006378;uniprot:CHERP_HUMAN;uniprot:O00302;uniprot:Q4G0Y5;uniprot:Q8IWX8;uniprot:Q8WU30;uniprot:Q99492	product	240951	gene regulatory interaction	BIND	14988562
1669409	Q9BXR0	gene	entrez-gene:81890;refseq:NC_000019	transcribed gene	157421	Q9BXR0	protein	ensembl:ENSG00000213339;ensembl:ENSP00000250237;ensembl:ENSP00000389126;ensembl:ENST00000250237;ensembl:ENST00000421333;entrez-gene:81890;hgnc-id:23797;hprd:17943;humancyc:HS05270-MONOMER;intact:EBI-716832;refseq:NC_000019;refseq:NM_031209;refseq:NP_112486;unigene:323084;uniprot:B4DFM7;uniprot:Q71RF8;uniprot:Q96BQ4;uniprot:Q9BXQ9;uniprot:Q9BXR0;uniprot:TGT_HUMAN	product	243917	gene regulatory interaction	BIND	15988478
146047	Q9Y2E5	protein	ensembl:ENSG00000013288;entrez-gene:23324;hgnc-id:29623;hprd:14355;humancyc:HS00341-MONOMER;refseq:NP_056089;uniprot:MA2B2_HUMAN;uniprot:Q9Y2E5	enzyme	146046	Alpha mannosidase 6A8B	protein	ensembl:ENSG00000140400;ensembl:ENSP00000267978;ensembl:ENSP00000454589;ensembl:ENSP00000455998;ensembl:ENSP00000457788;ensembl:ENSP00000479988;ensembl:ENST00000267978;ensembl:ENST00000563622;ensembl:ENST00000565683;ensembl:ENST00000569482;ensembl:ENST00000618257;entrez-gene:4123;hgnc-id:6827;hprd:01109;humancyc:HS13830-MONOMER;intact:EBI-348635;refseq:NM_006715;refseq:NP_001243423;refseq:NP_0012…	enzyme	19043	biochemical reaction	HumanCyc
2568	TAF1	protein	dip:DIP-147N;ensembl:ENSG00000147133;ensembl:ENSP00000276072;ensembl:ENSP00000362895;ensembl:ENSP00000406549;ensembl:ENST00000276072;ensembl:ENST00000373790;ensembl:ENST00000423759;entrez-gene:6872;hgnc-id:11535;hgnc-symbol:TAF1;hprd:02436;intact:EBI-491289;intact:MINT-1211825;pdb:1EQF;pdb:3AAD;pdb:3UV4;pdb:3UV5;reactome:REACT_1655;reactome:REACT_1788;reactome:REACT_1851;reactome:REACT_2089;react…	transcription factor	1620935	P21333	gene	entrez-gene:2316;hgnc-id:3754;refseq:NC_000023;refseq:NM_001456	transcribed gene	240423	gene regulatory interaction	BIND	15899964
60644	P16871	protein	dip:DIP-3045N;ensembl:ENSG00000168685;ensembl:ENSP00000306157;ensembl:ENST00000303115;entrez-gene:3575;hgnc-id:6024;hgnc-symbol:IL7R;hprd:00893;intact:EBI-80490;pdb:3DI2;pdb:3DI3;pdb:3UP1;reactome:REACT_115529;reactome:REACT_116715;reactome:REACT_116722;refseq:NP_002176;uniprot:B2RCS6;uniprot:B4DVT1;uniprot:IL7RA_HUMAN;uniprot:P16871;uniprot:Q05CU8;uniprot:Q6NSP4;uniprot:Q6NWM0;uniprot:Q6NWM0_HUM…	transcription factor	173955	TTR gene	gene	ensembl:ENSG00000118271;entrez-gene:7276;hgnc-symbol:TTR;uniprot:P02766	transcribed gene	44755	gene regulatory interaction	InnateDB	20167604
95684	MYC	protein	dip:DIP-28143N;drugbank:7239;ensembl:ENSG00000136997;ensembl:ENSP00000367207;ensembl:ENST00000377970;entrez-gene:4609;hgnc-id:7553;hgnc-symbol:MYC;hprd:01818;intact:EBI-1058440;intact:EBI-447544;pdb:1A93;pdb:1EE4;pdb:1MV0;pdb:1NKP;pdb:2A93;pdb:2OR9;reactome:REACT_118780;reactome:REACT_120734;reactome:REACT_160243;reactome:REACT_160254;reactome:REACT_200799;reactome:REACT_9029;reactome:REACT_9224;…	transcription factor	173683	Q04637	gene	entrez-gene:1981;refseq:NM_004953;uniprot:Q04637	transcribed gene	254970	gene regulatory interaction	Spike	18593934
66590	Q5TF39	protein	ensembl:ENSG00000173214;ensembl:ENSP00000357840;ensembl:ENST00000368847;entrez-gene:91749;humancyc:ENSG00000173214-MONOMER;reactome:REACT_266765;refseq:NM_153369;refseq:NP_699200;unigene:400572;uniprot:A8K9M0;uniprot:NAGT1_HUMAN;uniprot:Q5TF39;uniprot:Q8IYB6;uniprot:Q96PW9;uniprot:Q9P0D6	enzyme	37783	SLC5A2	protein	chembl:3884;ensembl:ENSG00000140675;ensembl:ENSP00000327943;ensembl:ENST00000330498;entrez-gene:6524;humancyc:ENSG00000140675-MONOMER;reactome:REACT_19845;refseq:NM_003041;refseq:NP_003032;unigene:356900;uniprot:A2RRD2;uniprot:P31639;uniprot:SC5A2_HUMAN	enzyme	19550	biochemical reaction	HumanCyc
51108	P24864	protein	chembl:3617;dip:DIP-149N;ensembl:ENSG00000105173;ensembl:ENSP00000262643;ensembl:ENSP00000410179;ensembl:ENST00000262643;ensembl:ENST00000444983;entrez-gene:898;hgnc-id:1589;hgnc-symbol:CCNE1;hprd:00455;intact:EBI-519526;pdb:1W98;reactome:REACT_111214;reactome:REACT_152;reactome:REACT_1538;reactome:REACT_1625;reactome:REACT_169185;reactome:REACT_2635;reactome:REACT_308;reactome:REACT_3146;reactom…	physical interactor	43323	p-S795-RB1	protein	chembl:5288;dip:DIP-582N;drugbank:3846;ensembl:ENSG00000139687;ensembl:ENSP00000267163;ensembl:ENST00000267163;entrez-gene:5925;hgnc-id:9884;hgnc-symbol:RB1;hprd:01574;intact:EBI-491274;pdb:1AD6;pdb:1GH6;pdb:1GUX;pdb:1H25;pdb:1N4M;pdb:1O9K;pdb:1PJM;pdb:2AZE;pdb:2QDJ;pdb:2R7G;pdb:3N5U;pdb:3POM;pdb:4ELJ;pdb:4ELL;reactome:REACT_1156;reactome:REACT_152;reactome:REACT_169121;reactome:REACT_172744;reac…	physical interactor	158095	protein interaction	Biogrid	10359664;10486249;10499802;12676926;8647086;9053846;9139732;9190208;9885575
11881	p-S1981-ATM	protein	chembl:3797;dip:DIP-182N;ensembl:ENSG00000149311;ensembl:ENSP00000278616;ensembl:ENSP00000388058;ensembl:ENST00000278616;ensembl:ENST00000452508;entrez-gene:472;hgnc-id:795;hgnc-symbol:ATM;hprd:06347;humancyc:HS07604-MONOMER;intact:EBI-1059333;intact:EBI-495465;reactome:REACT_1538;reactome:REACT_1614;reactome:REACT_169185;reactome:REACT_18265;reactome:REACT_1924;reactome:REACT_200780;reactome:REA…	activator	163666	Q92636	protein	ensembl:ENSG00000035681;ensembl:ENSP00000038176;ensembl:ENSP00000411012;ensembl:ENST00000038176;ensembl:ENST00000427130;entrez-gene:8439;hgnc-id:8017;hprd:09117;intact:EBI-2947053;refseq:NP_001138244;refseq:NP_003571;uniprot:B4DFB0;uniprot:E9PCH0;uniprot:FAN_HUMAN;uniprot:Q8IW26;uniprot:Q8IW26_HUMAN;uniprot:Q92636	product	28654	biochemical reaction	BioCarta;Spike
31533	LCN2	protein	dip:DIP-29952N;drugbank:1782;ensembl:ENSG00000148346;ensembl:ENSP00000277480;ensembl:ENSP00000362108;ensembl:ENST00000277480;ensembl:ENST00000373017;entrez-gene:3934;hgnc-id:6526;hgnc-symbol:LCN2;hprd:02551;pdb:1DFV;reactome:REACT_267872;reactome:REACT_270502;refseq:NM_005564;refseq:NP_005555;uniprot:A6NII8;uniprot:B4DWV4;uniprot:B7ZAA2;uniprot:NGAL_HUMAN;uniprot:P30150;uniprot:P80188;uniprot:Q5S…	transcription factor	327041	P98164	gene	ensembl:ENSG00000081479;entrez-gene:4036;hgnc-symbol:LRP2	transcribed gene	36428	gene regulatory interaction	InnateDB	15670845
176940	P17676	gene	ensembl:ENSG00000172216;entrez-gene:1051;hgnc-id:1834;hprd:01801;refseq:NC_000020;refseq:NM_005194;refseq:NP_005185;uniprot:P17676	transcribed gene	64496	P17676	protein	dip:DIP-35345N;ensembl:ENSG00000172216;ensembl:ENSP00000305422;ensembl:ENST00000303004;entrez-gene:1051;hgnc-id:1834;hgnc-symbol:CEBPB;hprd:01801;intact:EBI-969696;pdb:1GTW;pdb:1GU4;pdb:1GU5;pdb:1H88;pdb:1H89;pdb:1H8A;pdb:1HJB;pdb:1IO4;pdb:2E42;pdb:2E43;reactome:REACT_169168;reactome:REACT_170005;reactome:REACT_170356;reactome:REACT_27161;reactome:REACT_27551;refseq:NC_000020;refseq:NM_005194;ref…	product	25364;241371;245860;255369	gene regulatory interaction	BIND;PID;Spike	10542314;12215258;14988562;15546613
2568	TAF1	protein	dip:DIP-147N;ensembl:ENSG00000147133;ensembl:ENSP00000276072;ensembl:ENSP00000362895;ensembl:ENSP00000406549;ensembl:ENST00000276072;ensembl:ENST00000373790;ensembl:ENST00000423759;entrez-gene:6872;hgnc-id:11535;hgnc-symbol:TAF1;hprd:02436;intact:EBI-491289;intact:MINT-1211825;pdb:1EQF;pdb:3AAD;pdb:3UV4;pdb:3UV5;reactome:REACT_1655;reactome:REACT_1788;reactome:REACT_1851;reactome:REACT_2089;react…	enzyme	11881	p-S1981-ATM	protein	chembl:3797;dip:DIP-182N;ensembl:ENSG00000149311;ensembl:ENSP00000278616;ensembl:ENSP00000388058;ensembl:ENST00000278616;ensembl:ENST00000452508;entrez-gene:472;hgnc-id:795;hgnc-symbol:ATM;hprd:06347;humancyc:HS07604-MONOMER;intact:EBI-1059333;intact:EBI-495465;reactome:REACT_1538;reactome:REACT_1614;reactome:REACT_169185;reactome:REACT_18265;reactome:REACT_1924;reactome:REACT_200780;reactome:REA…	activator	22957;31709;31976	biochemical reaction	BioCarta;EHMN;InnateDB;NetPath;PID;PhosphoPOINT;PhosphoSitePlus;Spike	10202145;10212189;10348343;10446957;10570149;10581258;10606744;10608806;10611322;10644693;10656682;10656795;10673500;10673501;10706102;10710310;10713094;10723129;10733583;10734067;10744722;10747897;10801407;10821866;1088347;10884347;10930428;10933801;10951572;10958792;11007451;11030628;11042698;11078726;11096068;11101524;11121242;11127820;11175334;11239457;11244509;11258706;11283254;11285227;1130…
368122	O95433	protein	ensembl:ENSG00000100591;ensembl:ENSP00000216479;ensembl:ENSP00000440108;ensembl:ENST00000216479;ensembl:ENST00000535854;entrez-gene:10598;hgnc-id:1189;hprd:09768;intact:EBI-448610;pdb:1X53;refseq:NM_012111;refseq:NP_036243;uniprot:AHSA1_HUMAN;uniprot:B2R9L2;uniprot:B4DUR9;uniprot:O95433;uniprot:Q96IL6;uniprot:Q9P060	physical interactor	395187	Q13023	protein	ensembl:ENSG00000151320;ensembl:ENSP00000280979;ensembl:ENSP00000450531;ensembl:ENST00000280979;ensembl:ENST00000557354;entrez-gene:9472;hgnc-id:376;hprd:05257;intact:EBI-1056102;refseq:NP_004265;uniprot:A7E242;uniprot:A7E2D4;uniprot:AKAP6_HUMAN;uniprot:B2RP22;uniprot:O15028;uniprot:Q13023	physical interactor	250774	protein interaction	Spike	17474147
236568	Q09666	protein	ensembl:ENSG00000124942;ensembl:ENSP00000257247;ensembl:ENSP00000367263;ensembl:ENST00000257247;ensembl:ENST00000378024;entrez-gene:79026;hgnc-id:347;hgnc-symbol:AHNAK;hprd:14684;intact:EBI-2555881;pdb:4DRW;pdb:4FTG;pdb:4HRG;refseq:NP_001611;refseq:NP_076965;refseq:XP_005274297;refseq:XP_005274298;uniprot:A1A586;uniprot:AHNK_HUMAN;uniprot:Q09666;uniprot:Q9BVU3	physical interactor	395470	Q2TBA0	protein	ensembl:ENSG00000157119;ensembl:ENSP00000287777;ensembl:ENST00000287777;entrez-gene:131377;hgnc-id:30372;hprd:11058;intact:EBI-7851314;intact:MINT-8330030;pdb:4ASC;refseq:NP_689606;uniprot:KLH40_HUMAN;uniprot:Q2TBA0;uniprot:Q86SI1;uniprot:Q96MR2	physical interactor	220202	protein interaction	Biogrid	24960163
105260	Q4FZB7	protein	ensembl:ENSG00000110066;ensembl:ENSP00000305899;ensembl:ENSP00000385640;ensembl:ENSP00000385965;ensembl:ENSP00000484858;ensembl:ENST00000304363;ensembl:ENST00000401547;ensembl:ENST00000405515;ensembl:ENST00000615954;entrez-gene:51111;entrez-gi:665505996;hgnc-id:24283;hprd:11616;humancyc:HS12712-MONOMER;intact:EBI-1047962;kegg:hsa:51111;pdb:3S8P;refseq:NM_016028;refseq:NM_017635;refseq:NP_00128783…	activator	11881	p-S1981-ATM	protein	chembl:3797;dip:DIP-182N;ensembl:ENSG00000149311;ensembl:ENSP00000278616;ensembl:ENSP00000388058;ensembl:ENST00000278616;ensembl:ENST00000452508;entrez-gene:472;hgnc-id:795;hgnc-symbol:ATM;hprd:06347;humancyc:HS07604-MONOMER;intact:EBI-1059333;intact:EBI-495465;reactome:REACT_1538;reactome:REACT_1614;reactome:REACT_169185;reactome:REACT_18265;reactome:REACT_1924;reactome:REACT_200780;reactome:REA…	activator	26910	biochemical reaction	PID;Spike	16648462
160286	TAp63g (tetramer)/SSRP1	complex		transcription factor	4265	P38936	protein	dip:DIP-246N;ensembl:ENSG00000124762;ensembl:ENSP00000244741;ensembl:ENSP00000362815;ensembl:ENSP00000384849;ensembl:ENSP00000409259;ensembl:ENSP00000482768;ensembl:ENST00000244741;ensembl:ENST00000373711;ensembl:ENST00000405375;ensembl:ENST00000448526;ensembl:ENST00000615513;entrez-gene:1026;hgnc-id:1784;hgnc-symbol:CDKN1A;hprd:00298;intact:EBI-1799539;intact:EBI-1800051;intact:EBI-375077;pdb:1A…	product	26002	gene regulatory interaction	PID	12374749;19898465;21335238
95684	MYC	protein	dip:DIP-28143N;drugbank:7239;ensembl:ENSG00000136997;ensembl:ENSP00000367207;ensembl:ENST00000377970;entrez-gene:4609;hgnc-id:7553;hgnc-symbol:MYC;hprd:01818;intact:EBI-1058440;intact:EBI-447544;pdb:1A93;pdb:1EE4;pdb:1MV0;pdb:1NKP;pdb:2A93;pdb:2OR9;reactome:REACT_118780;reactome:REACT_120734;reactome:REACT_160243;reactome:REACT_160254;reactome:REACT_200799;reactome:REACT_9029;reactome:REACT_9224;…	transcription factor	24356	P48443	protein	chembl:2004;drugbank:780;ensembl:ENSG00000143171;ensembl:ENSP00000352900;ensembl:ENST00000359842;entrez-gene:6258;hgnc-id:10479;hprd:01579;intact:EBI-712405;pdb:2GL8;reactome:REACT_15525;reactome:REACT_20844;reactome:REACT_71;refseq:NP_001243500;refseq:NP_008848;uniprot:A6NIP1;uniprot:A6NNL4;uniprot:P48443;uniprot:Q6IBU7;uniprot:RXRG_HUMAN	product	235156	gene regulatory interaction	BIND	12808131
24349	HNF4A	protein	drugbank:6522;ensembl:ENSG00000101076;ensembl:ENSP00000312987;ensembl:ENSP00000315180;ensembl:ENSP00000396216;ensembl:ENSP00000410911;ensembl:ENSP00000412111;ensembl:ENSP00000476609;ensembl:ENST00000316099;ensembl:ENST00000316673;ensembl:ENST00000415691;ensembl:ENST00000443598;ensembl:ENST00000457232;ensembl:ENST00000609795;entrez-gene:3172;hgnc-id:5024;hgnc-symbol:HNF4A;hprd:02612;intact:EBI-104…	physical interactor	43323	p-S795-RB1	protein	chembl:5288;dip:DIP-582N;drugbank:3846;ensembl:ENSG00000139687;ensembl:ENSP00000267163;ensembl:ENST00000267163;entrez-gene:5925;hgnc-id:9884;hgnc-symbol:RB1;hprd:01574;intact:EBI-491274;pdb:1AD6;pdb:1GH6;pdb:1GUX;pdb:1H25;pdb:1N4M;pdb:1O9K;pdb:1PJM;pdb:2AZE;pdb:2QDJ;pdb:2R7G;pdb:3N5U;pdb:3POM;pdb:4ELJ;pdb:4ELL;reactome:REACT_1156;reactome:REACT_152;reactome:REACT_169121;reactome:REACT_172744;reac…	physical interactor	238778	protein interaction	BIND;Spike	15767262
24349	HNF4A	protein	drugbank:6522;ensembl:ENSG00000101076;ensembl:ENSP00000312987;ensembl:ENSP00000315180;ensembl:ENSP00000396216;ensembl:ENSP00000410911;ensembl:ENSP00000412111;ensembl:ENSP00000476609;ensembl:ENST00000316099;ensembl:ENST00000316673;ensembl:ENST00000415691;ensembl:ENST00000443598;ensembl:ENST00000457232;ensembl:ENST00000609795;entrez-gene:3172;hgnc-id:5024;hgnc-symbol:HNF4A;hprd:02612;intact:EBI-104…	transcription factor	66424	Q9NY64	protein	ensembl:ENSG00000136856;ensembl:ENSP00000362469;ensembl:ENST00000373371;entrez-gene:29988;hgnc-id:13812;hprd:05580;humancyc:ENSG00000136856-MONOMER;reactome:REACT_19716;refseq:NM_014580;refseq:NP_055395;unigene:10574;uniprot:GTR8_HUMAN;uniprot:Q8WUZ9;uniprot:Q9NSC4;uniprot:Q9NY64	product	240168	gene regulatory interaction	BIND	14988562
1155016	O95433	gene	ensembl:ENSG00000100591;entrez-gene:10598;hgnc-id:1189;hprd:09768;refseq:NM_012111;refseq:NP_036243;uniprot:O95433	transcribed gene	368122	O95433	protein	ensembl:ENSG00000100591;ensembl:ENSP00000216479;ensembl:ENSP00000440108;ensembl:ENST00000216479;ensembl:ENST00000535854;entrez-gene:10598;hgnc-id:1189;hprd:09768;intact:EBI-448610;pdb:1X53;refseq:NM_012111;refseq:NP_036243;uniprot:AHSA1_HUMAN;uniprot:B2R9L2;uniprot:B4DUR9;uniprot:O95433;uniprot:Q96IL6;uniprot:Q9P060	product	234676	gene regulatory interaction	BIND	14988562
55087	P21333	protein	dip:DIP-1136N;ensembl:ENSG00000196924;ensembl:ENSP00000353467;ensembl:ENSP00000358866;ensembl:ENSP00000416926;ensembl:ENST00000360319;ensembl:ENST00000369850;ensembl:ENST00000422373;entrez-gene:2316;hgnc-id:3754;hgnc-symbol:FLNA;hprd:02060;intact:EBI-1103234;intact:EBI-350432;pdb:2AAV;pdb:2BP3;pdb:2BRQ;pdb:2J3S;pdb:2JF1;pdb:2K3T;pdb:2K7P;pdb:2K7Q;pdb:2W0P;pdb:2WFN;pdb:3CNK;pdb:3HOC;pdb:3HOP;pdb:3…	substrate	169042	WNT5A/FZD2/ROR2(dimer)	complex		substrate	23891	biochemical reaction	PID	17101698;18667433
14218	Q9UKW4	protein	ensembl:ENSG00000134215;ensembl:ENSP00000359073;ensembl:ENSP00000394897;ensembl:ENSP00000432540;ensembl:ENST00000370056;ensembl:ENST00000415432;ensembl:ENST00000527011;entrez-gene:10451;hgnc-id:12659;hgnc-symbol:VAV3;hprd:05706;intact:EBI-297568;pdb:2D86;reactome:REACT_11044;reactome:REACT_11051;reactome:REACT_11061;reactome:REACT_13638;reactome:REACT_147814;reactome:REACT_14797;reactome:REACT_16…	activator	14209	ARHGEF11	protein	dip:DIP-31622N;ensembl:ENSG00000132694;ensembl:ENSP00000354644;ensembl:ENSP00000357177;ensembl:ENST00000361409;ensembl:ENST00000368194;entrez-gene:9826;hgnc-id:14580;hgnc-symbol:ARHGEF11;hprd:09302;intact:EBI-311099;intact:EBI-6169263;pdb:1HTJ;pdb:1XCG;pdb:2DLS;pdb:3KZ1;pdb:3T06;reactome:REACT_10420;reactome:REACT_11044;reactome:REACT_11051;reactome:REACT_11061;reactome:REACT_13638;reactome:REACT…	activator	22734	biochemical reaction	PID	10026210;10364236;10480888;10523675;10579713;10744696;10769020;10779358;10837491;10980705;11058585;11085924;11094164;11336673;11443056;11777936;11779461;11799111;11870224;12071859;12183458;12196628;12213839;12215546;12221096;12356866;12393875;12702722;12775584;12802068;14512443;14528298;15023524;15039571;15069594;15078817;15247219;15296756;15509575;15601624;15632174;15691829;15884057;16112081;164…
95684	MYC	protein	dip:DIP-28143N;drugbank:7239;ensembl:ENSG00000136997;ensembl:ENSP00000367207;ensembl:ENST00000377970;entrez-gene:4609;hgnc-id:7553;hgnc-symbol:MYC;hprd:01818;intact:EBI-1058440;intact:EBI-447544;pdb:1A93;pdb:1EE4;pdb:1MV0;pdb:1NKP;pdb:2A93;pdb:2OR9;reactome:REACT_118780;reactome:REACT_120734;reactome:REACT_160243;reactome:REACT_160254;reactome:REACT_200799;reactome:REACT_9029;reactome:REACT_9224;…	transcription factor	169379	P51587	gene	ensembl:ENSG00000139618;entrez-gene:675;hgnc-id:1101;hprd:02554;refseq:NP_000050;uniprot:P51587	transcribed gene	240359	gene regulatory interaction	BIND	12808131
95684	MYC	protein	dip:DIP-28143N;drugbank:7239;ensembl:ENSG00000136997;ensembl:ENSP00000367207;ensembl:ENST00000377970;entrez-gene:4609;hgnc-id:7553;hgnc-symbol:MYC;hprd:01818;intact:EBI-1058440;intact:EBI-447544;pdb:1A93;pdb:1EE4;pdb:1MV0;pdb:1NKP;pdb:2A93;pdb:2OR9;reactome:REACT_118780;reactome:REACT_120734;reactome:REACT_160243;reactome:REACT_160254;reactome:REACT_200799;reactome:REACT_9029;reactome:REACT_9224;…	transcription factor	4265	P38936	protein	dip:DIP-246N;ensembl:ENSG00000124762;ensembl:ENSP00000244741;ensembl:ENSP00000362815;ensembl:ENSP00000384849;ensembl:ENSP00000409259;ensembl:ENSP00000482768;ensembl:ENST00000244741;ensembl:ENST00000373711;ensembl:ENST00000405375;ensembl:ENST00000448526;ensembl:ENST00000615513;entrez-gene:1026;hgnc-id:1784;hgnc-symbol:CDKN1A;hprd:00298;intact:EBI-1799539;intact:EBI-1800051;intact:EBI-375077;pdb:1A…	product	235980	gene regulatory interaction	BIND	15084259;15780936;15856024
2568	TAF1	protein	dip:DIP-147N;ensembl:ENSG00000147133;ensembl:ENSP00000276072;ensembl:ENSP00000362895;ensembl:ENSP00000406549;ensembl:ENST00000276072;ensembl:ENST00000373790;ensembl:ENST00000423759;entrez-gene:6872;hgnc-id:11535;hgnc-symbol:TAF1;hprd:02436;intact:EBI-491289;intact:MINT-1211825;pdb:1EQF;pdb:3AAD;pdb:3UV4;pdb:3UV5;reactome:REACT_1655;reactome:REACT_1788;reactome:REACT_1851;reactome:REACT_2089;react…	transcription factor	22442	Q9UPN9	protein	dip:DIP-54262N;ensembl:ENSG00000197323;ensembl:ENSP00000351250;ensembl:ENSP00000358556;ensembl:ENST00000358465;ensembl:ENST00000369543;entrez-gene:51592;hgnc-id:16290;hgnc-symbol:TRIM33;hprd:10423;intact:EBI-2214398;pdb:3U5M;pdb:3U5N;pdb:3U5O;pdb:3U5P;reactome:REACT_121111;reactome:REACT_125510;refseq:NP_056990;refseq:NP_148980;uniprot:B3KN30;uniprot:O95855;uniprot:Q5TG72;uniprot:Q5TG73;uniprot:Q…	product	235975	gene regulatory interaction	BIND	12808131
1630758	P08621	gene	entrez-gene:6625;refseq:NC_000019	transcribed gene	24776	P08621	protein	dip:DIP-29406N;ensembl:ENSG00000104852;ensembl:ENSP00000221448;ensembl:ENSP00000385077;ensembl:ENSP00000468952;ensembl:ENSP00000471006;ensembl:ENSP00000472998;ensembl:ENST00000221448;ensembl:ENST00000401730;ensembl:ENST00000595231;ensembl:ENST00000598441;ensembl:ENST00000601065;entrez-gene:6625;hgnc-id:11150;hgnc-symbol:SNRNP70;hgnc-symbol:SNRP70;hprd:01617;intact:EBI-1049228;intact:EBI-3190943;i…	product	238462	gene regulatory interaction	BIND	12808131;15988478
535586	Q02156	gene	ensembl:ENSG00000171132;entrez-gene:5581;hgnc-id:9401;hprd:01500;intact:EBI-9874767;refseq:NM_005400;refseq:NP_005391;uniprot:Q02156	transcribed gene	38150	Q02156	protein	chembl:3582;dip:DIP-34186N;ensembl:ENSG00000171132;ensembl:ENSP00000306124;ensembl:ENST00000306156;entrez-gene:5581;hgnc-id:9401;hgnc-symbol:PRKCE;hprd:01500;humancyc:HS10253-MONOMER;intact:EBI-706254;pdb:2WH0;reactome:REACT_11061;reactome:REACT_111064;reactome:REACT_12084;reactome:REACT_12143;reactome:REACT_14797;reactome:REACT_160158;reactome:REACT_19333;reactome:REACT_2202;refseq:NM_005400;ref…	product	239460	gene regulatory interaction	BIND	14988562
403205	O15031	protein	ensembl:ENSG00000196576;ensembl:ENSP00000352288;ensembl:ENSP00000409171;ensembl:ENST00000359337;ensembl:ENST00000449103;entrez-gene:23654;hgnc-id:9104;hprd:05050;intact:EBI-722004;pdb:4E71;refseq:NP_036533;refseq:XP_005261966;refseq:XP_005261967;refseq:XP_005261968;refseq:XP_006724476;uniprot:A6QRH0;uniprot:O15031;uniprot:PLXB2_HUMAN;uniprot:Q7KZU3;uniprot:Q9BSU7	physical interactor	14209	ARHGEF11	protein	dip:DIP-31622N;ensembl:ENSG00000132694;ensembl:ENSP00000354644;ensembl:ENSP00000357177;ensembl:ENST00000361409;ensembl:ENST00000368194;entrez-gene:9826;hgnc-id:14580;hgnc-symbol:ARHGEF11;hprd:09302;intact:EBI-311099;intact:EBI-6169263;pdb:1HTJ;pdb:1XCG;pdb:2DLS;pdb:3KZ1;pdb:3T06;reactome:REACT_10420;reactome:REACT_11044;reactome:REACT_11051;reactome:REACT_11061;reactome:REACT_13638;reactome:REACT…	physical interactor	101608	protein interaction	Biogrid;HPRD	12123608;12183458
11881	p-S1981-ATM	protein	chembl:3797;dip:DIP-182N;ensembl:ENSG00000149311;ensembl:ENSP00000278616;ensembl:ENSP00000388058;ensembl:ENST00000278616;ensembl:ENST00000452508;entrez-gene:472;hgnc-id:795;hgnc-symbol:ATM;hprd:06347;humancyc:HS07604-MONOMER;intact:EBI-1059333;intact:EBI-495465;reactome:REACT_1538;reactome:REACT_1614;reactome:REACT_169185;reactome:REACT_18265;reactome:REACT_1924;reactome:REACT_200780;reactome:REA…	activator	26148	Q99567	protein	ensembl:ENSG00000108559;ensembl:ENSP00000458954;ensembl:ENST00000573584;entrez-gene:4927;hgnc-id:8067;hprd:03974;intact:EBI-726178;reactome:REACT_115831;reactome:REACT_15518;reactome:REACT_163931;reactome:REACT_267668;reactome:REACT_4134;reactome:REACT_474;reactome:REACT_6185;reactome:REACT_6190;reactome:REACT_6354;reactome:REACT_6804;reactome:REACT_7991;reactome:REACT_9395;refseq:NP_002523;unipr…	product	248026	biochemical reaction	Spike
176257	TAp63g (tetramer)/NIR	complex		repressor	169798	TAp63g (tetramer)/p300	complex		transcription factor	26148	gene regulatory interaction	PID	15965232;19898465;20123734;21335238
95684	MYC	protein	dip:DIP-28143N;drugbank:7239;ensembl:ENSG00000136997;ensembl:ENSP00000367207;ensembl:ENST00000377970;entrez-gene:4609;hgnc-id:7553;hgnc-symbol:MYC;hprd:01818;intact:EBI-1058440;intact:EBI-447544;pdb:1A93;pdb:1EE4;pdb:1MV0;pdb:1NKP;pdb:2A93;pdb:2OR9;reactome:REACT_118780;reactome:REACT_120734;reactome:REACT_160243;reactome:REACT_160254;reactome:REACT_200799;reactome:REACT_9029;reactome:REACT_9224;…	transcription factor	158337	P27708	gene	ensembl:ENSG00000084774;entrez-gene:790;hgnc-id:1424;hprd:06437;intact:EBI-6620396;refseq:NC_000002;refseq:NP_004332;uniprot:P27708	transcribed gene	58634	gene regulatory interaction	BIND;IntAct	12808131;17157259
44318	O15169	protein	dip:DIP-34630N;drugbank:5676;ensembl:ENSG00000103126;ensembl:ENSP00000262320;ensembl:ENSP00000346935;ensembl:ENST00000262320;ensembl:ENST00000354866;entrez-gene:8312;hgnc-id:903;hgnc-symbol:AXIN1;hprd:04819;intact:EBI-710484;pdb:1DK8;pdb:1EMU;pdb:1O9U;pdb:3ZDI;pdb:4B7T;pdb:4NM0;pdb:4NM3;pdb:4NM5;pdb:4NM7;pdb:4NU1;reactome:REACT_10888;reactome:REACT_11045;reactome:REACT_11063;reactome:REACT_11065;…	substrate	1714	P04070	protein	chembl:4444;drugbank:422;drugbank:BIOD00068;drugbank:BTD00068;drugbank:DB00055;ensembl:ENSG00000115718;ensembl:ENSP00000234071;ensembl:ENST00000234071;entrez-gene:5624;hgnc-id:9451;hprd:01466;humancyc:HS03931-MONOMER;intact:EBI-1383018;pdb:1AUT;pdb:1LQV;pdb:1PCU;pdb:2PCT;pdb:3F6U;pdb:3JTC;pdb:4DT7;reactome:REACT_1050;reactome:REACT_12051;reactome:REACT_1439;reactome:REACT_1906;reactome:REACT_2320…	substrate	28224;28225	biochemical reaction	BioCarta
24349	HNF4A	protein	drugbank:6522;ensembl:ENSG00000101076;ensembl:ENSP00000312987;ensembl:ENSP00000315180;ensembl:ENSP00000396216;ensembl:ENSP00000410911;ensembl:ENSP00000412111;ensembl:ENSP00000476609;ensembl:ENST00000316099;ensembl:ENST00000316673;ensembl:ENST00000415691;ensembl:ENST00000443598;ensembl:ENST00000457232;ensembl:ENST00000609795;entrez-gene:3172;hgnc-id:5024;hgnc-symbol:HNF4A;hprd:02612;intact:EBI-104…	transcription factor	14181	Q9NY61	protein	ensembl:ENSG00000108270;ensembl:ENSG00000275700;ensembl:ENSG00000276072;ensembl:ENSP00000477848;ensembl:ENSP00000481894;ensembl:ENST00000619387;ensembl:ENST00000620004;entrez-gene:26574;hgnc-id:19235;hgnc-symbol:AATF;hprd:12236;intact:EBI-372428;reactome:REACT_11061;reactome:REACT_13638;reactome:REACT_14177;refseq:NC_000017;refseq:NM_012138;refseq:NP_036270;uniprot:A6NCJ6;uniprot:AATF_HUMAN;unipr…	product	242209	gene regulatory interaction	BIND	14988562
165072	Q02447	protein	ensembl:ENSG00000172845;ensembl:ENSP00000310301;ensembl:ENST00000310015;entrez-gene:6670;hgnc-id:11208;hgnc-symbol:SP3;hprd:03483;intact:EBI-348158;refseq:NP_001017371;refseq:NP_001166183;refseq:NP_003102;uniprot:A0AVL9;uniprot:B4E2B7;uniprot:Q02447;uniprot:Q69B26;uniprot:Q69B27;uniprot:Q86TP0;uniprot:Q8TD56;uniprot:Q8WWU4;uniprot:Q9BQR1;uniprot:SP3_HUMAN	transcription factor	4265	P38936	protein	dip:DIP-246N;ensembl:ENSG00000124762;ensembl:ENSP00000244741;ensembl:ENSP00000362815;ensembl:ENSP00000384849;ensembl:ENSP00000409259;ensembl:ENSP00000482768;ensembl:ENST00000244741;ensembl:ENST00000373711;ensembl:ENST00000405375;ensembl:ENST00000448526;ensembl:ENST00000615513;entrez-gene:1026;hgnc-id:1784;hgnc-symbol:CDKN1A;hprd:00298;intact:EBI-1799539;intact:EBI-1800051;intact:EBI-375077;pdb:1A…	product	244369	gene regulatory interaction	BIND	11314031
70392	O95163	protein	dip:DIP-27579N;ensembl:ENSG00000070061;ensembl:ENSP00000363779;ensembl:ENST00000374647;entrez-gene:8518;hgnc-id:5959;hgnc-symbol:IKBKAP;hprd:04763;intact:EBI-347559;reactome:REACT_172610;reactome:REACT_266948;refseq:NP_003631;uniprot:ELP1_HUMAN;uniprot:O95163;uniprot:Q5JSV2;uniprot:Q5JSV2_HUMAN;uniprot:Q5JTR5;uniprot:Q8N516;uniprot:Q9H327;uniprot:Q9UG87	transcription factor	173955	TTR gene	gene	ensembl:ENSG00000118271;entrez-gene:7276;hgnc-symbol:TTR;uniprot:P02766	product	44496	gene regulatory interaction	InnateDB	16169070
151943	Na(+)/glucose cotransporter 5	protein	ensembl:ENSG00000154025;entrez-gene:125206;humancyc:ENSG00000154025-MONOMER;refseq:NM_152351;refseq:NP_689564;unigene:406727;uniprot:Q96LQ1;uniprot:SC5AA_HUMAN	enzyme	138444	D-gluco-hexose	group	humancyc:D-Glucose	product	19550	biochemical reaction	HumanCyc
2568	TAF1	protein	dip:DIP-147N;ensembl:ENSG00000147133;ensembl:ENSP00000276072;ensembl:ENSP00000362895;ensembl:ENSP00000406549;ensembl:ENST00000276072;ensembl:ENST00000373790;ensembl:ENST00000423759;entrez-gene:6872;hgnc-id:11535;hgnc-symbol:TAF1;hprd:02436;intact:EBI-491289;intact:MINT-1211825;pdb:1EQF;pdb:3AAD;pdb:3UV4;pdb:3UV5;reactome:REACT_1655;reactome:REACT_1788;reactome:REACT_1851;reactome:REACT_2089;react…	transcription factor	1684056	P54578	gene	entrez-gene:9097;refseq:NC_000018	transcribed gene	245982	gene regulatory interaction	BIND	15988478
160977	STAT3 (dimer)-active	complex		transcription factor	177595	P47712	gene	ensembl:ENSG00000116711;entrez-gene:5321;intact:EBI-10043148;uniprot:P47712	transcribed gene	26690	gene regulatory interaction	PID	12529382;15322111
46492	O14964	protein	dip:DIP-29050N;drugbank:7135;ensembl:ENSG00000185359;ensembl:ENSP00000331201;ensembl:ENST00000329138;entrez-gene:9146;hgnc-id:4897;hgnc-symbol:HGS;hprd:05085;intact:EBI-740220;pdb:2D3G;pdb:3F1I;pdb:3OBQ;pdb:3ZYQ;pdb:4AVX;reactome:REACT_12484;reactome:REACT_12653;reactome:REACT_27258;reactome:REACT_9417;refseq:NC_000017;refseq:NP_004703;uniprot:HGS_HUMAN;uniprot:O14964;uniprot:Q9NR36	physical interactor	14209	ARHGEF11	protein	dip:DIP-31622N;ensembl:ENSG00000132694;ensembl:ENSP00000354644;ensembl:ENSP00000357177;ensembl:ENST00000361409;ensembl:ENST00000368194;entrez-gene:9826;hgnc-id:14580;hgnc-symbol:ARHGEF11;hprd:09302;intact:EBI-311099;intact:EBI-6169263;pdb:1HTJ;pdb:1XCG;pdb:2DLS;pdb:3KZ1;pdb:3T06;reactome:REACT_10420;reactome:REACT_11044;reactome:REACT_11051;reactome:REACT_11061;reactome:REACT_13638;reactome:REACT…	physical interactor	252762	protein interaction	Spike	16713569
11881	p-S1981-ATM	protein	chembl:3797;dip:DIP-182N;ensembl:ENSG00000149311;ensembl:ENSP00000278616;ensembl:ENSP00000388058;ensembl:ENST00000278616;ensembl:ENST00000452508;entrez-gene:472;hgnc-id:795;hgnc-symbol:ATM;hprd:06347;humancyc:HS07604-MONOMER;intact:EBI-1059333;intact:EBI-495465;reactome:REACT_1538;reactome:REACT_1614;reactome:REACT_169185;reactome:REACT_18265;reactome:REACT_1924;reactome:REACT_200780;reactome:REA…	enzyme	45510	Q16665	protein	chembl:4261;dip:DIP-29722N;drugbank:4130;ensembl:ENSG00000100644;ensembl:ENSP00000323326;ensembl:ENSP00000338018;ensembl:ENSP00000437955;ensembl:ENST00000323441;ensembl:ENST00000337138;ensembl:ENST00000539097;entrez-gene:3091;hgnc-id:4910;hgnc-symbol:HIF1A;hprd:04517;intact:EBI-447269;pdb:1D7G;pdb:1H2K;pdb:1H2L;pdb:1H2M;pdb:1L3E;pdb:1L8C;pdb:1LM8;pdb:1LQB;pdb:2ILM;pdb:3HQR;pdb:3HQU;pdb:4AJY;pdb:4…	product	25042	biochemical reaction	BioCarta;NetPath;PID;PhosphoSitePlus;Spike	11571295;11595184;11598268;12464182;15721254;16954218;18687685;20699359;20889502;21095582;21712546;24189531;25159151;9822602
24349	HNF4A	protein	drugbank:6522;ensembl:ENSG00000101076;ensembl:ENSP00000312987;ensembl:ENSP00000315180;ensembl:ENSP00000396216;ensembl:ENSP00000410911;ensembl:ENSP00000412111;ensembl:ENSP00000476609;ensembl:ENST00000316099;ensembl:ENST00000316673;ensembl:ENST00000415691;ensembl:ENST00000443598;ensembl:ENST00000457232;ensembl:ENST00000609795;entrez-gene:3172;hgnc-id:5024;hgnc-symbol:HNF4A;hprd:02612;intact:EBI-104…	transcription factor	51108	P24864	protein	chembl:3617;dip:DIP-149N;ensembl:ENSG00000105173;ensembl:ENSP00000262643;ensembl:ENSP00000410179;ensembl:ENST00000262643;ensembl:ENST00000444983;entrez-gene:898;hgnc-id:1589;hgnc-symbol:CCNE1;hprd:00455;intact:EBI-519526;pdb:1W98;reactome:REACT_111214;reactome:REACT_152;reactome:REACT_1538;reactome:REACT_1625;reactome:REACT_169185;reactome:REACT_2635;reactome:REACT_308;reactome:REACT_3146;reactom…	product	238687	gene regulatory interaction	BIND	14988562
45510	Q16665	protein	chembl:4261;dip:DIP-29722N;drugbank:4130;ensembl:ENSG00000100644;ensembl:ENSP00000323326;ensembl:ENSP00000338018;ensembl:ENSP00000437955;ensembl:ENST00000323441;ensembl:ENST00000337138;ensembl:ENST00000539097;entrez-gene:3091;hgnc-id:4910;hgnc-symbol:HIF1A;hprd:04517;intact:EBI-447269;pdb:1D7G;pdb:1H2K;pdb:1H2L;pdb:1H2M;pdb:1L3E;pdb:1L8C;pdb:1LM8;pdb:1LQB;pdb:2ILM;pdb:3HQR;pdb:3HQU;pdb:4AJY;pdb:4…	physical interactor	43323	p-S795-RB1	protein	chembl:5288;dip:DIP-582N;drugbank:3846;ensembl:ENSG00000139687;ensembl:ENSP00000267163;ensembl:ENST00000267163;entrez-gene:5925;hgnc-id:9884;hgnc-symbol:RB1;hprd:01574;intact:EBI-491274;pdb:1AD6;pdb:1GH6;pdb:1GUX;pdb:1H25;pdb:1N4M;pdb:1O9K;pdb:1PJM;pdb:2AZE;pdb:2QDJ;pdb:2R7G;pdb:3N5U;pdb:3POM;pdb:4ELJ;pdb:4ELL;reactome:REACT_1156;reactome:REACT_152;reactome:REACT_169121;reactome:REACT_172744;reac…	physical interactor	198531	protein interaction	BIND;Biogrid;Spike	15674338
159274	TAp73b (tetramer)	complex		transcription factor	12053	P51587	protein	dip:DIP-24214N;ensembl:ENSG00000139618;ensembl:ENSP00000369497;ensembl:ENSP00000439902;ensembl:ENST00000380152;ensembl:ENST00000544455;entrez-gene:675;hgnc-id:1101;hgnc-symbol:BRCA2;hprd:02554;intact:EBI-79792;pdb:1N0W;pdb:3EU7;reactome:REACT_18410;reactome:REACT_216;reactome:REACT_27271;reactome:REACT_408;reactome:REACT_5588;refseq:NP_000050;uniprot:BRCA2_HUMAN;uniprot:O00183;uniprot:O15008;unip…	product	26066	gene regulatory interaction	PID	19816568
165081	SMAD3/SMAD4/SP1	complex		transcription factor	4265	P38936	protein	dip:DIP-246N;ensembl:ENSG00000124762;ensembl:ENSP00000244741;ensembl:ENSP00000362815;ensembl:ENSP00000384849;ensembl:ENSP00000409259;ensembl:ENSP00000482768;ensembl:ENST00000244741;ensembl:ENST00000373711;ensembl:ENST00000405375;ensembl:ENST00000448526;ensembl:ENST00000615513;entrez-gene:1026;hgnc-id:1784;hgnc-symbol:CDKN1A;hprd:00298;intact:EBI-1799539;intact:EBI-1800051;intact:EBI-375077;pdb:1A…	product	26446	gene regulatory interaction	PID	10878024;9618481
1697787	AP-1_I.complex	protein		repressor	4265	P38936	protein	dip:DIP-246N;ensembl:ENSG00000124762;ensembl:ENSP00000244741;ensembl:ENSP00000362815;ensembl:ENSP00000384849;ensembl:ENSP00000409259;ensembl:ENSP00000482768;ensembl:ENST00000244741;ensembl:ENST00000373711;ensembl:ENST00000405375;ensembl:ENST00000448526;ensembl:ENST00000615513;entrez-gene:1026;hgnc-id:1784;hgnc-symbol:CDKN1A;hprd:00298;intact:EBI-1799539;intact:EBI-1800051;intact:EBI-375077;pdb:1A…	product	254730	gene regulatory interaction	Spike	11136975
1684037	O14964	gene	entrez-gene:9146;refseq:NC_000017	transcribed gene	46492	O14964	protein	dip:DIP-29050N;drugbank:7135;ensembl:ENSG00000185359;ensembl:ENSP00000331201;ensembl:ENST00000329138;entrez-gene:9146;hgnc-id:4897;hgnc-symbol:HGS;hprd:05085;intact:EBI-740220;pdb:2D3G;pdb:3F1I;pdb:3OBQ;pdb:3ZYQ;pdb:4AVX;reactome:REACT_12484;reactome:REACT_12653;reactome:REACT_27258;reactome:REACT_9417;refseq:NC_000017;refseq:NP_004703;uniprot:HGS_HUMAN;uniprot:O14964;uniprot:Q9NR36	product	245978	gene regulatory interaction	BIND	15988478
147728	O94806	protein	chembl:2595;ensembl:ENSG00000115825;ensembl:ENSP00000234179;ensembl:ENSP00000368356;ensembl:ENST00000234179;ensembl:ENST00000379066;entrez-gene:23683;hgnc-id:9408;hgnc-symbol:PRKD3;hprd:06151;humancyc:HS03940-MONOMER;intact:EBI-1255366;intact:EBI-5773781;pdb:2D9Z;refseq:NM_005813;refseq:NP_005804;refseq:XP_005264294;unigene:143460;uniprot:D6W587;uniprot:KPCD3_HUMAN;uniprot:O94806;uniprot:Q53TR7;u…	enzyme	38150	Q02156	protein	chembl:3582;dip:DIP-34186N;ensembl:ENSG00000171132;ensembl:ENSP00000306124;ensembl:ENST00000306156;entrez-gene:5581;hgnc-id:9401;hgnc-symbol:PRKCE;hprd:01500;humancyc:HS10253-MONOMER;intact:EBI-706254;pdb:2WH0;reactome:REACT_11061;reactome:REACT_111064;reactome:REACT_12084;reactome:REACT_12143;reactome:REACT_14797;reactome:REACT_160158;reactome:REACT_19333;reactome:REACT_2202;refseq:NM_005400;ref…	enzyme	18910;19177;24225	biochemical reaction	HumanCyc;NetPath;PID;PhosphoPOINT;PhosphoSitePlus;Spike	10473617;10644509;10662544;10867018;11401472;11741879;11884618;11912133;11948398;12234184;12409308;12505989;12637538;14607845;15024053;15226414;15383279;15558056;15755722;16563698;16891660;16962287;17389598;17804414;18220336;18337243;18669648;18691976;18692497;18703509;18951085;19029298;19276368;19362540;19369195;19413330;19690332;19767773;19884317;20071362;20082306;20179209;20363803;20815410;212…
24349	HNF4A	protein	drugbank:6522;ensembl:ENSG00000101076;ensembl:ENSP00000312987;ensembl:ENSP00000315180;ensembl:ENSP00000396216;ensembl:ENSP00000410911;ensembl:ENSP00000412111;ensembl:ENSP00000476609;ensembl:ENST00000316099;ensembl:ENST00000316673;ensembl:ENST00000415691;ensembl:ENST00000443598;ensembl:ENST00000457232;ensembl:ENST00000609795;entrez-gene:3172;hgnc-id:5024;hgnc-symbol:HNF4A;hprd:02612;intact:EBI-104…	transcription factor	4265	P38936	protein	dip:DIP-246N;ensembl:ENSG00000124762;ensembl:ENSP00000244741;ensembl:ENSP00000362815;ensembl:ENSP00000384849;ensembl:ENSP00000409259;ensembl:ENSP00000482768;ensembl:ENST00000244741;ensembl:ENST00000373711;ensembl:ENST00000405375;ensembl:ENST00000448526;ensembl:ENST00000615513;entrez-gene:1026;hgnc-id:1784;hgnc-symbol:CDKN1A;hprd:00298;intact:EBI-1799539;intact:EBI-1800051;intact:EBI-375077;pdb:1A…	product	235923	gene regulatory interaction	BIND	14988562
50967	Q9GZT9	protein	chembl:5697;dip:DIP-37495N;drugbank:3960;ensembl:ENSG00000135766;ensembl:ENSP00000355601;ensembl:ENST00000366641;entrez-gene:54583;hgnc-id:1232;hgnc-symbol:EGLN1;hprd:06971;intact:EBI-1174818;pdb:2G19;pdb:2G1M;pdb:2HBT;pdb:2HBU;pdb:2Y33;pdb:2Y34;pdb:3HQR;pdb:3HQU;pdb:3OUH;pdb:3OUI;pdb:3OUJ;pdb:4BQW;pdb:4BQX;pdb:4BQY;pdb:4JZR;pdb:4KBZ;pdb:4UWD;reactome:REACT_120916;reactome:REACT_124435;refseq:NP_…	activator	11881	p-S1981-ATM	protein	chembl:3797;dip:DIP-182N;ensembl:ENSG00000149311;ensembl:ENSP00000278616;ensembl:ENSP00000388058;ensembl:ENST00000278616;ensembl:ENST00000452508;entrez-gene:472;hgnc-id:795;hgnc-symbol:ATM;hprd:06347;humancyc:HS07604-MONOMER;intact:EBI-1059333;intact:EBI-495465;reactome:REACT_1538;reactome:REACT_1614;reactome:REACT_169185;reactome:REACT_18265;reactome:REACT_1924;reactome:REACT_200780;reactome:REA…	enzyme	25042	biochemical reaction	BioCarta;NetPath;PID;PhosphoSitePlus;Spike	11571295;11595184;11598268;12464182;15721254;16954218;18687685;20699359;20889502;21095582;21712546;24189531;25159151;9822602
13410	P00519	protein	chembl:1862;dip:DIP-1042N;drugbank:17;ensembl:ENSG00000097007;ensembl:ENSP00000323315;ensembl:ENSP00000361423;ensembl:ENST00000318560;ensembl:ENST00000372348;entrez-gene:25;hgnc-id:76;hgnc-id:77;hgnc-symbol:ABL1;hprd:01809;humancyc:HS01874-MONOMER;intact:EBI-1550796;intact:EBI-375543;pdb:1AB2;pdb:1ABL;pdb:1AWO;pdb:1BBZ;pdb:1JU5;pdb:1OPL;pdb:1ZZP;pdb:2ABL;pdb:2E2B;pdb:2F4J;pdb:2FO0;pdb:2G1T;pdb:2G…	physical interactor	418597	dkkl1_human	protein	ensembl:ENSG00000104901;ensembl:ENSP00000221498;ensembl:ENST00000221498;entrez-gene:27120;hgnc-id:16528;hprd:10396;intact:EBI-1753048;refseq:NP_001184230;refseq:NP_001184231;refseq:NP_055234;uniprot:DKKL1_HUMAN;uniprot:Q9UK85	physical interactor	84088	protein interaction	IntAct;Spike	17474147
22716	Q9NRM0	protein	ensembl:ENSG00000109667;ensembl:ENSP00000264784;ensembl:ENSP00000311383;ensembl:ENSP00000422209;ensembl:ENST00000264784;ensembl:ENST00000309065;ensembl:ENST00000506583;entrez-gene:56606;humancyc:ENSG00000109667-MONOMER;reactome:REACT_19444;refseq:NM_020041;refseq:NP_064425;unigene:95497;uniprot:GTR9_HUMAN;uniprot:Q0VGC4;uniprot:Q4W5D1;uniprot:Q8WV30;uniprot:Q96P00;uniprot:Q9NRM0	enzyme	138444	D-gluco-hexose	group	humancyc:D-Glucose	product	19469	biochemical reaction	HumanCyc
1166953	O14641	rna	ensembl:ENSG00000004975;entrez-gene:1856;hgnc-id:3086;hprd:03690;refseq:NP_004413;uniprot:O14641	transcribed gene	3035	O14641	protein	dip:DIP-34433N;ensembl:ENSG00000004975;ensembl:ENSP00000005340;ensembl:ENST00000005340;entrez-gene:1856;hgnc-id:3086;hgnc-symbol:DVL2;hprd:03690;intact:EBI-740850;pdb:2REY;pdb:3CBX;pdb:3CBY;pdb:3CBZ;pdb:3CC0;reactome:REACT_118607;reactome:REACT_119249;reactome:REACT_172581;reactome:REACT_172599;reactome:REACT_172638;reactome:REACT_200610;reactome:REACT_200668;reactome:REACT_200777;reactome:REACT_…	product	239540	gene regulatory interaction	BIND	12808131
12053	P51587	protein	dip:DIP-24214N;ensembl:ENSG00000139618;ensembl:ENSP00000369497;ensembl:ENSP00000439902;ensembl:ENST00000380152;ensembl:ENST00000544455;entrez-gene:675;hgnc-id:1101;hgnc-symbol:BRCA2;hprd:02554;intact:EBI-79792;pdb:1N0W;pdb:3EU7;reactome:REACT_18410;reactome:REACT_216;reactome:REACT_27271;reactome:REACT_408;reactome:REACT_5588;refseq:NP_000050;uniprot:BRCA2_HUMAN;uniprot:O00183;uniprot:O15008;unip…	physical interactor	55087	P21333	protein	dip:DIP-1136N;ensembl:ENSG00000196924;ensembl:ENSP00000353467;ensembl:ENSP00000358866;ensembl:ENSP00000416926;ensembl:ENST00000360319;ensembl:ENST00000369850;ensembl:ENST00000422373;entrez-gene:2316;hgnc-id:3754;hgnc-symbol:FLNA;hprd:02060;intact:EBI-1103234;intact:EBI-350432;pdb:2AAV;pdb:2BP3;pdb:2BRQ;pdb:2J3S;pdb:2JF1;pdb:2K3T;pdb:2K7P;pdb:2K7Q;pdb:2W0P;pdb:2WFN;pdb:3CNK;pdb:3HOC;pdb:3HOP;pdb:3…	physical interactor	111958	protein interaction	BIND;Biogrid;HPRD	11602572
3035	O14641	protein	dip:DIP-34433N;ensembl:ENSG00000004975;ensembl:ENSP00000005340;ensembl:ENST00000005340;entrez-gene:1856;hgnc-id:3086;hgnc-symbol:DVL2;hprd:03690;intact:EBI-740850;pdb:2REY;pdb:3CBX;pdb:3CBY;pdb:3CBZ;pdb:3CC0;reactome:REACT_118607;reactome:REACT_119249;reactome:REACT_172581;reactome:REACT_172599;reactome:REACT_172638;reactome:REACT_200610;reactome:REACT_200668;reactome:REACT_200777;reactome:REACT_…	physical interactor	59655	DAB2	protein	ensembl:ENSG00000153071;ensembl:ENSP00000313391;ensembl:ENSP00000345508;ensembl:ENSP00000426245;ensembl:ENSP00000439919;ensembl:ENST00000320816;ensembl:ENST00000339788;ensembl:ENST00000509337;ensembl:ENST00000545653;entrez-gene:101926921;entrez-gene:1601;hgnc-id:2662;hgnc-symbol:DAB2;hprd:03139;intact:EBI-1171238;pdb:2LSW;reactome:REACT_11035;reactome:REACT_11049;reactome:REACT_11123;reactome:REA…	physical interactor	126297	protein interaction	Biogrid	12805222
1697787	AP-1_I.complex	protein		transcription factor	176940	P17676	gene	ensembl:ENSG00000172216;entrez-gene:1051;hgnc-id:1834;hprd:01801;refseq:NC_000020;refseq:NM_005194;refseq:NP_005185;uniprot:P17676	transcribed gene	255369	gene regulatory interaction	Spike	12215258
1166003	Q9BWN1	rna	ensembl:ENSG00000156858;entrez-gene:78994;hgnc-id:28458;hprd:14541;refseq:NC_000016;refseq:NM_024031;refseq:NP_076936;uniprot:Q9BWN1	transcribed gene	326650	Q9BWN1	protein	ensembl:ENSG00000156858;ensembl:ENSP00000300835;ensembl:ENSP00000441641;ensembl:ENST00000300835;ensembl:ENST00000542965;entrez-gene:78994;hgnc-id:28458;hgnc-symbol:PRR14;hprd:14541;intact:EBI-748167;refseq:NC_000016;refseq:NM_024031;refseq:NP_076936;refseq:XP_005255623;uniprot:PRR14_HUMAN;uniprot:Q8WTX2;uniprot:Q9BWN1	product	237866;242536	gene regulatory interaction	BIND	14988562;15988478
24776	P08621	protein	dip:DIP-29406N;ensembl:ENSG00000104852;ensembl:ENSP00000221448;ensembl:ENSP00000385077;ensembl:ENSP00000468952;ensembl:ENSP00000471006;ensembl:ENSP00000472998;ensembl:ENST00000221448;ensembl:ENST00000401730;ensembl:ENST00000595231;ensembl:ENST00000598441;ensembl:ENST00000601065;entrez-gene:6625;hgnc-id:11150;hgnc-symbol:SNRNP70;hgnc-symbol:SNRP70;hprd:01617;intact:EBI-1049228;intact:EBI-3190943;i…	physical interactor	95684	MYC	protein	dip:DIP-28143N;drugbank:7239;ensembl:ENSG00000136997;ensembl:ENSP00000367207;ensembl:ENST00000377970;entrez-gene:4609;hgnc-id:7553;hgnc-symbol:MYC;hprd:01818;intact:EBI-1058440;intact:EBI-447544;pdb:1A93;pdb:1EE4;pdb:1MV0;pdb:1NKP;pdb:2A93;pdb:2OR9;reactome:REACT_118780;reactome:REACT_120734;reactome:REACT_160243;reactome:REACT_160254;reactome:REACT_200799;reactome:REACT_9029;reactome:REACT_9224;…	physical interactor	49568	protein interaction	Biogrid;IntAct	20195357
95684	MYC	protein	dip:DIP-28143N;drugbank:7239;ensembl:ENSG00000136997;ensembl:ENSP00000367207;ensembl:ENST00000377970;entrez-gene:4609;hgnc-id:7553;hgnc-symbol:MYC;hprd:01818;intact:EBI-1058440;intact:EBI-447544;pdb:1A93;pdb:1EE4;pdb:1MV0;pdb:1NKP;pdb:2A93;pdb:2OR9;reactome:REACT_118780;reactome:REACT_120734;reactome:REACT_160243;reactome:REACT_160254;reactome:REACT_200799;reactome:REACT_9029;reactome:REACT_9224;…	physical interactor	43323	p-S795-RB1	protein	chembl:5288;dip:DIP-582N;drugbank:3846;ensembl:ENSG00000139687;ensembl:ENSP00000267163;ensembl:ENST00000267163;entrez-gene:5925;hgnc-id:9884;hgnc-symbol:RB1;hprd:01574;intact:EBI-491274;pdb:1AD6;pdb:1GH6;pdb:1GUX;pdb:1H25;pdb:1N4M;pdb:1O9K;pdb:1PJM;pdb:2AZE;pdb:2QDJ;pdb:2R7G;pdb:3N5U;pdb:3POM;pdb:4ELJ;pdb:4ELL;reactome:REACT_1156;reactome:REACT_152;reactome:REACT_169121;reactome:REACT_172744;reac…	physical interactor	102758	protein interaction	Biogrid;HPRD	7838535
1653533	Q96QE5	gene	entrez-gene:79736;refseq:NM_024683	transcribed gene	369427	Q96QE5	protein	ensembl:ENSG00000172171;ensembl:ENSP00000306574;ensembl:ENSP00000462963;ensembl:ENST00000306049;ensembl:ENST00000581216;entrez-gene:79736;hgnc-id:26223;hprd:08005;intact:EBI-725550;refseq:NM_024683;refseq:NP_078959;uniprot:E1P655;uniprot:Q6GPG5;uniprot:Q6PJ19;uniprot:Q96H04;uniprot:Q96QE5;uniprot:Q96QE5_HUMAN;uniprot:Q9H5Z9;uniprot:Q9H5Z9_HUMAN;uniprot:TEFM_HUMAN	product	241715	gene regulatory interaction	BIND	14988562
22716	Q9NRM0	protein	ensembl:ENSG00000109667;ensembl:ENSP00000264784;ensembl:ENSP00000311383;ensembl:ENSP00000422209;ensembl:ENST00000264784;ensembl:ENST00000309065;ensembl:ENST00000506583;entrez-gene:56606;humancyc:ENSG00000109667-MONOMER;reactome:REACT_19444;refseq:NM_020041;refseq:NP_064425;unigene:95497;uniprot:GTR9_HUMAN;uniprot:Q0VGC4;uniprot:Q4W5D1;uniprot:Q8WV30;uniprot:Q96P00;uniprot:Q9NRM0	enzyme	37783	SLC5A2	protein	chembl:3884;ensembl:ENSG00000140675;ensembl:ENSP00000327943;ensembl:ENST00000330498;entrez-gene:6524;humancyc:ENSG00000140675-MONOMER;reactome:REACT_19845;refseq:NM_003041;refseq:NP_003032;unigene:356900;uniprot:A2RRD2;uniprot:P31639;uniprot:SC5A2_HUMAN	enzyme	33310	biochemical reaction	EHMN
167442	SMAD2-3/SMAD4/FOXO1-3a-4	complex		transcription factor	167448	SMAD2-3/SMAD4/FOXO1-3a-4/FOXG1	complex		repressor	23283	gene regulatory interaction	PID	15084259
2568	TAF1	protein	dip:DIP-147N;ensembl:ENSG00000147133;ensembl:ENSP00000276072;ensembl:ENSP00000362895;ensembl:ENSP00000406549;ensembl:ENST00000276072;ensembl:ENST00000373790;ensembl:ENST00000423759;entrez-gene:6872;hgnc-id:11535;hgnc-symbol:TAF1;hprd:02436;intact:EBI-491289;intact:MINT-1211825;pdb:1EQF;pdb:3AAD;pdb:3UV4;pdb:3UV5;reactome:REACT_1655;reactome:REACT_1788;reactome:REACT_1851;reactome:REACT_2089;react…	transcription factor	1380278	Q9NY61	rna	ensembl:ENSG00000108270;entrez-gene:26574;hgnc-id:19235;hprd:12236;refseq:NC_000017;refseq:NM_012138;refseq:NP_036270;uniprot:Q9NY61	transcribed gene	238965	gene regulatory interaction	BIND	15988478
13410	P00519	protein	chembl:1862;dip:DIP-1042N;drugbank:17;ensembl:ENSG00000097007;ensembl:ENSP00000323315;ensembl:ENSP00000361423;ensembl:ENST00000318560;ensembl:ENST00000372348;entrez-gene:25;hgnc-id:76;hgnc-id:77;hgnc-symbol:ABL1;hprd:01809;humancyc:HS01874-MONOMER;intact:EBI-1550796;intact:EBI-375543;pdb:1AB2;pdb:1ABL;pdb:1AWO;pdb:1BBZ;pdb:1JU5;pdb:1OPL;pdb:1ZZP;pdb:2ABL;pdb:2E2B;pdb:2F4J;pdb:2FO0;pdb:2G1T;pdb:2G…	transcription factor	95684	MYC	protein	dip:DIP-28143N;drugbank:7239;ensembl:ENSG00000136997;ensembl:ENSP00000367207;ensembl:ENST00000377970;entrez-gene:4609;hgnc-id:7553;hgnc-symbol:MYC;hprd:01818;intact:EBI-1058440;intact:EBI-447544;pdb:1A93;pdb:1EE4;pdb:1MV0;pdb:1NKP;pdb:2A93;pdb:2OR9;reactome:REACT_118780;reactome:REACT_120734;reactome:REACT_160243;reactome:REACT_160254;reactome:REACT_200799;reactome:REACT_9029;reactome:REACT_9224;…	transcription factor	28484	gene regulatory interaction	BioCarta
1625417	Q92968	gene	entrez-gene:5194;refseq:NM_002618	transcribed gene	374977	Q92968	protein	ensembl:ENSG00000162928;ensembl:ENSP00000295030;ensembl:ENST00000295030;entrez-gene:5194;hgnc-id:8855;hprd:03475;intact:EBI-594849;refseq:NM_002618;refseq:NP_002609;uniprot:B2RCS1;uniprot:PEX13_HUMAN;uniprot:Q92968	product	237639;243012	gene regulatory interaction	BIND	14988562
95684	MYC	protein	dip:DIP-28143N;drugbank:7239;ensembl:ENSG00000136997;ensembl:ENSP00000367207;ensembl:ENST00000377970;entrez-gene:4609;hgnc-id:7553;hgnc-symbol:MYC;hprd:01818;intact:EBI-1058440;intact:EBI-447544;pdb:1A93;pdb:1EE4;pdb:1MV0;pdb:1NKP;pdb:2A93;pdb:2OR9;reactome:REACT_118780;reactome:REACT_120734;reactome:REACT_160243;reactome:REACT_160254;reactome:REACT_200799;reactome:REACT_9029;reactome:REACT_9224;…	transcription factor	333110	Q8IWX8	protein	ensembl:ENSG00000085872;ensembl:ENSP00000439856;ensembl:ENST00000546361;entrez-gene:10523;hgnc-id:16930;hgnc-symbol:CHERP;hprd:13051;intact:EBI-2555370;intact:EBI-7291962;intact:MINT-4545482;refseq:NM_006387;refseq:NP_006378;uniprot:CHERP_HUMAN;uniprot:O00302;uniprot:Q4G0Y5;uniprot:Q8IWX8;uniprot:Q8WU30;uniprot:Q99492	product	243711	gene regulatory interaction	BIND	12808131
2568	TAF1	protein	dip:DIP-147N;ensembl:ENSG00000147133;ensembl:ENSP00000276072;ensembl:ENSP00000362895;ensembl:ENSP00000406549;ensembl:ENST00000276072;ensembl:ENST00000373790;ensembl:ENST00000423759;entrez-gene:6872;hgnc-id:11535;hgnc-symbol:TAF1;hprd:02436;intact:EBI-491289;intact:MINT-1211825;pdb:1EQF;pdb:3AAD;pdb:3UV4;pdb:3UV5;reactome:REACT_1655;reactome:REACT_1788;reactome:REACT_1851;reactome:REACT_2089;react…	transcription factor	1629259	Q6ZRS2	gene	entrez-gene:10847;refseq:NC_000016	transcribed gene	238207	gene regulatory interaction	BIND	15988478
1380572	Q8IWX8	rna	ensembl:ENSG00000085872;entrez-gene:10523;hgnc-id:16930;refseq:NM_006387;refseq:NP_006378;uniprot:Q8IWX8	transcribed gene	333110	Q8IWX8	protein	ensembl:ENSG00000085872;ensembl:ENSP00000439856;ensembl:ENST00000546361;entrez-gene:10523;hgnc-id:16930;hgnc-symbol:CHERP;hprd:13051;intact:EBI-2555370;intact:EBI-7291962;intact:MINT-4545482;refseq:NM_006387;refseq:NP_006378;uniprot:CHERP_HUMAN;uniprot:O00302;uniprot:Q4G0Y5;uniprot:Q8IWX8;uniprot:Q8WU30;uniprot:Q99492	product	240951;242411;243710;243711;243712	gene regulatory interaction	BIND	12808131;14988562
2568	TAF1	protein	dip:DIP-147N;ensembl:ENSG00000147133;ensembl:ENSP00000276072;ensembl:ENSP00000362895;ensembl:ENSP00000406549;ensembl:ENST00000276072;ensembl:ENST00000373790;ensembl:ENST00000423759;entrez-gene:6872;hgnc-id:11535;hgnc-symbol:TAF1;hprd:02436;intact:EBI-491289;intact:MINT-1211825;pdb:1EQF;pdb:3AAD;pdb:3UV4;pdb:3UV5;reactome:REACT_1655;reactome:REACT_1788;reactome:REACT_1851;reactome:REACT_2089;react…	transcription factor	432282	A2RRP1	protein	dip:DIP-56726N;ensembl:ENSG00000151779;ensembl:ENSP00000281513;ensembl:ENST00000281513;entrez-gene:51594;hgnc-id:15625;hprd:10473;intact:EBI-2267264;intact:EBI-2561349;refseq:NC_000002;refseq:NM_015909;refseq:NP_056993;uniprot:A2RRP1;uniprot:NAG_HUMAN;uniprot:NBAS_HUMAN;uniprot:O95790;uniprot:Q2VPJ7;uniprot:Q53TK6;uniprot:Q86V39;uniprot:Q8NFY8;uniprot:Q9Y3W5	product	245002	gene regulatory interaction	BIND	15988478
24349	HNF4A	protein	drugbank:6522;ensembl:ENSG00000101076;ensembl:ENSP00000312987;ensembl:ENSP00000315180;ensembl:ENSP00000396216;ensembl:ENSP00000410911;ensembl:ENSP00000412111;ensembl:ENSP00000476609;ensembl:ENST00000316099;ensembl:ENST00000316673;ensembl:ENST00000415691;ensembl:ENST00000443598;ensembl:ENST00000457232;ensembl:ENST00000609795;entrez-gene:3172;hgnc-id:5024;hgnc-symbol:HNF4A;hprd:02612;intact:EBI-104…	transcription factor	1632382	Q9ULW3	gene	entrez-gene:29777;refseq:NM_013375	transcribed gene	238697	gene regulatory interaction	BIND	14988562
166749	P35247	gene	entrez-gene:6441;uniprot:P35247	transcribed gene	97233	P35247	protein	drugbank:1875;ensembl:ENSG00000133661;ensembl:ENSP00000361366;ensembl:ENST00000372292;entrez-gene:6441;hgnc-id:10803;hgnc-symbol:SFTPD;hprd:01522;pdb:1B08;reactome:REACT_24807;refseq:NP_003010;uniprot:P35247;uniprot:Q5T0M3;uniprot:Q6FH08;uniprot:Q86YK9;uniprot:Q8TCD8;uniprot:Q9UCJ2;uniprot:Q9UCJ3;uniprot:SFTPD_HUMAN	product	24283;26120	gene regulatory interaction	PID	11596110;16214823
66590	Q5TF39	protein	ensembl:ENSG00000173214;ensembl:ENSP00000357840;ensembl:ENST00000368847;entrez-gene:91749;humancyc:ENSG00000173214-MONOMER;reactome:REACT_266765;refseq:NM_153369;refseq:NP_699200;unigene:400572;uniprot:A8K9M0;uniprot:NAGT1_HUMAN;uniprot:Q5TF39;uniprot:Q8IYB6;uniprot:Q96PW9;uniprot:Q9P0D6	enzyme	138444	D-gluco-hexose	group	humancyc:D-Glucose	product	19550	biochemical reaction	HumanCyc
167548	MYC/Max/P-TEFb	complex		transcription factor	158337	P27708	gene	ensembl:ENSG00000084774;entrez-gene:790;hgnc-id:1424;hprd:06437;intact:EBI-6620396;refseq:NC_000002;refseq:NP_004332;uniprot:P27708	transcribed gene	26558	gene regulatory interaction	PID	11673469;12177005;9811896;9869632
40981	Q9P2E2	protein	ensembl:ENSG00000117245;ensembl:ENSP00000247986;ensembl:ENSP00000383311;ensembl:ENST00000247986;ensembl:ENST00000400463;entrez-gene:57576;hgnc-id:19167;hprd:10388;intact:EBI-949612;reactome:REACT_268919;reactome:REACT_270329;reactome:REACT_270734;refseq:NP_001116291;refseq:NP_001274141;refseq:NP_065867;uniprot:A2A3Q7;uniprot:A2A3Q8;uniprot:KIF17_HUMAN;uniprot:O95077;uniprot:Q53YS6;uniprot:Q5VWA9;…	physical interactor	369884	Q02410	protein	ensembl:ENSG00000107282;ensembl:ENSP00000265381;ensembl:ENST00000265381;entrez-gene:320;hgnc-id:578;hgnc-symbol:APBA1;hprd:03879;intact:EBI-368690;intact:EBI-8840163;intact:EBI-8840293;intact:EBI-9247455;pdb:1AQC;pdb:1U37;pdb:1U38;pdb:1U39;pdb:1U3B;pdb:1X11;pdb:1X45;pdb:1Y7N;refseq:NP_001154;refseq:XP_005252024;refseq:XP_005252025;refseq:XP_006717156;uniprot:APBA1_HUMAN;uniprot:O14914;uniprot:O60…	physical interactor	114414	protein interaction	HPRD;Spike	12514209;16713569
95684	MYC	protein	dip:DIP-28143N;drugbank:7239;ensembl:ENSG00000136997;ensembl:ENSP00000367207;ensembl:ENST00000377970;entrez-gene:4609;hgnc-id:7553;hgnc-symbol:MYC;hprd:01818;intact:EBI-1058440;intact:EBI-447544;pdb:1A93;pdb:1EE4;pdb:1MV0;pdb:1NKP;pdb:2A93;pdb:2OR9;reactome:REACT_118780;reactome:REACT_120734;reactome:REACT_160243;reactome:REACT_160254;reactome:REACT_200799;reactome:REACT_9029;reactome:REACT_9224;…	transcription factor	3035	O14641	protein	dip:DIP-34433N;ensembl:ENSG00000004975;ensembl:ENSP00000005340;ensembl:ENST00000005340;entrez-gene:1856;hgnc-id:3086;hgnc-symbol:DVL2;hprd:03690;intact:EBI-740850;pdb:2REY;pdb:3CBX;pdb:3CBY;pdb:3CBZ;pdb:3CC0;reactome:REACT_118607;reactome:REACT_119249;reactome:REACT_172581;reactome:REACT_172599;reactome:REACT_172638;reactome:REACT_200610;reactome:REACT_200668;reactome:REACT_200777;reactome:REACT_…	product	239540	gene regulatory interaction	BIND	12808131
34817	P14415	protein	ensembl:ENSG00000129244;ensembl:ENSP00000250111;ensembl:ENST00000250111;entrez-gene:482;hgnc-id:805;hgnc-symbol:ATP1B2;hprd:01664;humancyc:HS05260-MONOMER;reactome:REACT_17132;refseq:NM_001678;refseq:NP_001669;unigene:78854;uniprot:A0AV17;uniprot:A8K278;uniprot:AT1B2_HUMAN;uniprot:D3DTQ2;uniprot:O60444;uniprot:P14415	enzyme	34836	P20648	protein	drugbank:385;ensembl:ENSG00000105675;ensembl:ENSP00000262623;ensembl:ENST00000262623;entrez-gene:495;hgnc-id:819;hprd:00668;humancyc:HS02790-MONOMER;reactome:REACT_26600;refseq:NP_000695;uniprot:ATP4A_HUMAN;uniprot:O00738;uniprot:P20648	enzyme	13228	biochemical reaction	EHMN;KEGG
2568	TAF1	protein	dip:DIP-147N;ensembl:ENSG00000147133;ensembl:ENSP00000276072;ensembl:ENSP00000362895;ensembl:ENSP00000406549;ensembl:ENST00000276072;ensembl:ENST00000373790;ensembl:ENST00000423759;entrez-gene:6872;hgnc-id:11535;hgnc-symbol:TAF1;hprd:02436;intact:EBI-491289;intact:MINT-1211825;pdb:1EQF;pdb:3AAD;pdb:3UV4;pdb:3UV5;reactome:REACT_1655;reactome:REACT_1788;reactome:REACT_1851;reactome:REACT_2089;react…	transcription factor	1608841	P48443	gene	entrez-gene:6258	transcribed gene	235157	gene regulatory interaction	BIND	12808131
56206	P56199	protein	dip:DIP-206N;ensembl:ENSG00000213949;ensembl:ENSP00000282588;ensembl:ENST00000282588;entrez-gene:3672;hgnc-id:6134;hgnc-symbol:ITGA1;hprd:01892;intact:EBI-2554465;pdb:1PT6;pdb:1QC5;pdb:1QCY;pdb:2L8S;pdb:2M32;pdb:4A0Q;reactome:REACT_1230;reactome:REACT_13552;reactome:REACT_14167;reactome:REACT_169262;reactome:REACT_18266;reactome:REACT_19200;reactome:REACT_20558;reactome:REACT_22292;refseq:NP_8524…	physical interactor	71012	MATN1	protein	ensembl:ENSG00000162510;ensembl:ENSP00000362870;ensembl:ENST00000373765;entrez-gene:4146;hgnc-id:6907;hprd:00276;reactome:REACT_165020;refseq:NP_002370;uniprot:B2R7E3;uniprot:MATN1_HUMAN;uniprot:P21941;uniprot:Q5TBB9	physical interactor	111440	protein interaction	Biogrid;HPRD	10196235
24349	HNF4A	protein	drugbank:6522;ensembl:ENSG00000101076;ensembl:ENSP00000312987;ensembl:ENSP00000315180;ensembl:ENSP00000396216;ensembl:ENSP00000410911;ensembl:ENSP00000412111;ensembl:ENSP00000476609;ensembl:ENST00000316099;ensembl:ENST00000316673;ensembl:ENST00000415691;ensembl:ENST00000443598;ensembl:ENST00000457232;ensembl:ENST00000609795;entrez-gene:3172;hgnc-id:5024;hgnc-symbol:HNF4A;hprd:02612;intact:EBI-104…	transcription factor	57737	Q9NY47	protein	drugbank:4160;ensembl:ENSG00000007402;ensembl:ENSP00000266039;ensembl:ENSP00000354228;ensembl:ENSP00000390329;ensembl:ENSP00000418081;ensembl:ENST00000266039;ensembl:ENST00000360963;ensembl:ENST00000424201;ensembl:ENST00000479441;entrez-gene:9254;hgnc-id:1400;hprd:06154;humancyc:ENSG00000007402-MONOMER;intact:EBI-1221035;reactome:REACT_13376;reactome:REACT_13606;reactome:REACT_18190;reactome:REAC…	product	237534	gene regulatory interaction	BIND	14988562
1165608	Q5U5R9	rna	ensembl:ENSG00000165338;entrez-gene:143279;hgnc-id:26736;hprd:13643;refseq:NC_000010;refseq:NP_775768;refseq:NP_877497;uniprot:Q5U5R9	transcribed gene	1107057	Q5U5R9	protein	ensembl:ENSG00000165338;entrez-gene:143279;hgnc-id:26736;hprd:13643;refseq:NC_000010;refseq:NP_775768;refseq:NP_877497;uniprot:HECD2_HUMAN;uniprot:Q5U5R9	product	239376	gene regulatory interaction	BIND	15988478
160286	TAp63g (tetramer)/SSRP1	complex		transcription factor	160291	P38936	gene	ensembl:ENSG00000124762;entrez-gene:1026;hgnc-id:1784;hprd:00298;intact:EBI-1550784;refseq:NC_000006;refseq:NM_000389;refseq:NP_000380;refseq:NP_001207706;refseq:NP_001207707;refseq:NP_510867;refseq:NT_007592;uniprot:P38936	transcribed gene	26002	gene regulatory interaction	PID	12374749;19898465;21335238
1167254	Q6PCD5	rna	ensembl:ENSG00000168411;entrez-gene:55159;hgnc-id:25539;hprd:07678;refseq:NC_000016;refseq:NP_060594;uniprot:Q6PCD5	transcribed gene	306570	Q6PCD5	protein	dip:DIP-52688N;ensembl:ENSG00000168411;ensembl:ENSP00000354361;ensembl:ENSP00000460049;ensembl:ENST00000361070;ensembl:ENST00000571750;entrez-gene:55159;hgnc-id:25539;hprd:07678;intact:EBI-2129159;refseq:NC_000016;refseq:NP_060594;refseq:XP_005256078;refseq:XP_005256079;refseq:XP_006721290;uniprot:A8K585;uniprot:B2RE35;uniprot:D3DUJ8;uniprot:Q5XKR3;uniprot:Q6PCD5;uniprot:Q9H9Q3;uniprot:Q9NVT4;uni…	product	235667	gene regulatory interaction	BIND	15988478
2568	TAF1	protein	dip:DIP-147N;ensembl:ENSG00000147133;ensembl:ENSP00000276072;ensembl:ENSP00000362895;ensembl:ENSP00000406549;ensembl:ENST00000276072;ensembl:ENST00000373790;ensembl:ENST00000423759;entrez-gene:6872;hgnc-id:11535;hgnc-symbol:TAF1;hprd:02436;intact:EBI-491289;intact:MINT-1211825;pdb:1EQF;pdb:3AAD;pdb:3UV4;pdb:3UV5;reactome:REACT_1655;reactome:REACT_1788;reactome:REACT_1851;reactome:REACT_2089;react…	transcription factor	343505	Q6ZRS2	protein	ensembl:ENSG00000080603;ensembl:ENSP00000262518;ensembl:ENSP00000369719;ensembl:ENST00000262518;ensembl:ENST00000380361;entrez-gene:10847;hgnc-id:16974;hgnc-symbol:SRCAP;hprd:18103;intact:EBI-769316;refseq:NC_000016;refseq:NP_006653;uniprot:B0JZA6;uniprot:O15026;uniprot:Q6ZRS2;uniprot:Q7Z744;uniprot:Q9Y5L9;uniprot:SRCAP_HUMAN	product	238207	gene regulatory interaction	BIND	15988478
2568	TAF1	protein	dip:DIP-147N;ensembl:ENSG00000147133;ensembl:ENSP00000276072;ensembl:ENSP00000362895;ensembl:ENSP00000406549;ensembl:ENST00000276072;ensembl:ENST00000373790;ensembl:ENST00000423759;entrez-gene:6872;hgnc-id:11535;hgnc-symbol:TAF1;hprd:02436;intact:EBI-491289;intact:MINT-1211825;pdb:1EQF;pdb:3AAD;pdb:3UV4;pdb:3UV5;reactome:REACT_1655;reactome:REACT_1788;reactome:REACT_1851;reactome:REACT_2089;react…	transcription factor	169379	P51587	gene	ensembl:ENSG00000139618;entrez-gene:675;hgnc-id:1101;hprd:02554;refseq:NP_000050;uniprot:P51587	transcribed gene	240360	gene regulatory interaction	BIND	12808131
160292	P24864	gene	ensembl:ENSG00000105173;entrez-gene:898;hgnc-symbol:CCNE1;intact:EBI-1265562;refseq:NM_001238;uniprot:P24864	transcribed gene	51108	P24864	protein	chembl:3617;dip:DIP-149N;ensembl:ENSG00000105173;ensembl:ENSP00000262643;ensembl:ENSP00000410179;ensembl:ENST00000262643;ensembl:ENST00000444983;entrez-gene:898;hgnc-id:1589;hgnc-symbol:CCNE1;hprd:00455;intact:EBI-519526;pdb:1W98;reactome:REACT_111214;reactome:REACT_152;reactome:REACT_1538;reactome:REACT_1625;reactome:REACT_169185;reactome:REACT_2635;reactome:REACT_308;reactome:REACT_3146;reactom…	product	24594;28566;238687;239520;254687;254995;255261	gene regulatory interaction	BIND;BioCarta;PID;Spike	11491305;14988562;17264206;18319725
1826954	Q9UHI8	gene	entrez-gene:9510	transcribed gene	76505	Q9UHI8	protein	chembl:5133;ensembl:ENSG00000154734;ensembl:ENSP00000284984;ensembl:ENST00000284984;entrez-gene:9510;hgnc-id:217;hprd:05530;intact:EBI-2511802;pdb:2JIH;pdb:2V4B;pdb:3Q2G;pdb:3Q2H;reactome:REACT_118572;reactome:REACT_169626;reactome:REACT_200626;reactome:REACT_264948;reactome:REACT_266099;reactome:REACT_267344;refseq:NP_008919;uniprot:ATS1_HUMAN;uniprot:D3DSD5;uniprot:Q8NE26;uniprot:Q9NSJ8;uniprot…	product	255192	gene regulatory interaction	Spike	18163890
1650230	O75888	gene	entrez-gene:8741;refseq:NM_003808	transcribed gene	28439	O75888	protein	dip:DIP-6226N;dip:DIP-6232N;ensembl:ENSG00000161955;ensembl:ENSP00000314455;ensembl:ENSP00000343505;ensembl:ENSP00000369908;ensembl:ENSP00000379792;ensembl:ENSP00000379794;ensembl:ENST00000338784;ensembl:ENST00000349228;ensembl:ENST00000380535;ensembl:ENST00000396542;ensembl:ENST00000396545;entrez-gene:8741;hgnc-id:11928;hgnc-symbol:TNFSF13;hprd:05128;intact:EBI-519208;reactome:REACT_25218;reacto…	product	241262	gene regulatory interaction	BIND	14988562
95684	MYC	protein	dip:DIP-28143N;drugbank:7239;ensembl:ENSG00000136997;ensembl:ENSP00000367207;ensembl:ENST00000377970;entrez-gene:4609;hgnc-id:7553;hgnc-symbol:MYC;hprd:01818;intact:EBI-1058440;intact:EBI-447544;pdb:1A93;pdb:1EE4;pdb:1MV0;pdb:1NKP;pdb:2A93;pdb:2OR9;reactome:REACT_118780;reactome:REACT_120734;reactome:REACT_160243;reactome:REACT_160254;reactome:REACT_200799;reactome:REACT_9029;reactome:REACT_9224;…	transcription factor	22442	Q9UPN9	protein	dip:DIP-54262N;ensembl:ENSG00000197323;ensembl:ENSP00000351250;ensembl:ENSP00000358556;ensembl:ENST00000358465;ensembl:ENST00000369543;entrez-gene:51592;hgnc-id:16290;hgnc-symbol:TRIM33;hprd:10423;intact:EBI-2214398;pdb:3U5M;pdb:3U5N;pdb:3U5O;pdb:3U5P;reactome:REACT_121111;reactome:REACT_125510;refseq:NP_056990;refseq:NP_148980;uniprot:B3KN30;uniprot:O95855;uniprot:Q5TG72;uniprot:Q5TG73;uniprot:Q…	product	235971	gene regulatory interaction	BIND	12808131
158020	NF kappa B1 p50/RelA/Cbp/cortisol/GR alpha (monomer)/HDAC2	complex		repressor	46805	P04141	protein	dip:DIP-386N;drugbank:BIOD00035;drugbank:BTD00035;drugbank:DB00020;ensembl:ENSG00000164400;ensembl:ENSP00000296871;ensembl:ENST00000296871;entrez-gene:1437;hgnc-id:2434;hprd:00734;intact:EBI-1809826;pdb:1CSG;pdb:2GMF;pdb:3CXE;reactome:REACT_1695;reactome:REACT_19290;reactome:REACT_23837;reactome:REACT_23891;reactome:REACT_24851;refseq:NC_000005;refseq:NP_000749;uniprot:CSF2_HUMAN;uniprot:P04141;u…	product	24081	gene regulatory interaction	PID	10958685
63125	Q8WZ42	protein	dip:DIP-33449N;ensembl:ENSG00000155657;ensembl:ENSP00000340554;ensembl:ENSP00000343764;ensembl:ENSP00000352154;ensembl:ENSP00000354117;ensembl:ENSP00000405517;ensembl:ENSP00000434586;ensembl:ENSP00000465570;ensembl:ENSP00000467141;ensembl:ENSP00000483597;ensembl:ENST00000342175;ensembl:ENST00000342992;ensembl:ENST00000359218;ensembl:ENST00000360870;ensembl:ENST00000436599;ensembl:ENST00000460472;…	enzyme	11881	p-S1981-ATM	protein	chembl:3797;dip:DIP-182N;ensembl:ENSG00000149311;ensembl:ENSP00000278616;ensembl:ENSP00000388058;ensembl:ENST00000278616;ensembl:ENST00000452508;entrez-gene:472;hgnc-id:795;hgnc-symbol:ATM;hprd:06347;humancyc:HS07604-MONOMER;intact:EBI-1059333;intact:EBI-495465;reactome:REACT_1538;reactome:REACT_1614;reactome:REACT_169185;reactome:REACT_18265;reactome:REACT_1924;reactome:REACT_200780;reactome:REA…	enzyme	19177;31709;31976	biochemical reaction	EHMN;HumanCyc	10662544;8774846
95684	MYC	protein	dip:DIP-28143N;drugbank:7239;ensembl:ENSG00000136997;ensembl:ENSP00000367207;ensembl:ENST00000377970;entrez-gene:4609;hgnc-id:7553;hgnc-symbol:MYC;hprd:01818;intact:EBI-1058440;intact:EBI-447544;pdb:1A93;pdb:1EE4;pdb:1MV0;pdb:1NKP;pdb:2A93;pdb:2OR9;reactome:REACT_118780;reactome:REACT_120734;reactome:REACT_160243;reactome:REACT_160254;reactome:REACT_200799;reactome:REACT_9029;reactome:REACT_9224;…	transcription factor	1166953	O14641	rna	ensembl:ENSG00000004975;entrez-gene:1856;hgnc-id:3086;hprd:03690;refseq:NP_004413;uniprot:O14641	transcribed gene	239540	gene regulatory interaction	BIND	12808131
150473	P54578	protein	ensembl:ENSG00000101557;ensembl:ENSP00000261601;ensembl:ENSP00000464447;ensembl:ENST00000261601;ensembl:ENST00000582707;entrez-gene:9097;hgnc-id:12612;hprd:06279;hprd:6279;humancyc:HS02289-MONOMER;intact:EBI-1048016;pdb:2AYN;pdb:2AYO;refseq:NC_000018;refseq:NM_005151;refseq:NP_001032411;refseq:NP_005142;unigene:75981;uniprot:J3QRZ5;uniprot:P54578;uniprot:Q53XY5;uniprot:Q53XY5_HUMAN;uniprot:UBP14_…	enzyme	150476	Q9Y5T5	protein	ensembl:ENSG00000156256;ensembl:ENSP00000334808;ensembl:ENSP00000382857;ensembl:ENSP00000382858;ensembl:ENST00000334352;ensembl:ENST00000399975;ensembl:ENST00000399976;entrez-gene:10600;hgnc-id:12614;hgnc-symbol:USP16;hprd:06881;humancyc:HS08110-MONOMER;intact:EBI-2513357;pdb:2I50;refseq:NM_006447;refseq:NP_001001992;refseq:NP_001027582;refseq:NP_006438;unigene:99819;uniprot:A8MU43;uniprot:B3KN13…	enzyme	19418	biochemical reaction	HumanCyc
279236	Q1EHB4	protein	entrez-gene:159963;uniprot:SC5AC_HUMAN	enzyme	66424	Q9NY64	protein	ensembl:ENSG00000136856;ensembl:ENSP00000362469;ensembl:ENST00000373371;entrez-gene:29988;hgnc-id:13812;hprd:05580;humancyc:ENSG00000136856-MONOMER;reactome:REACT_19716;refseq:NM_014580;refseq:NP_055395;unigene:10574;uniprot:GTR8_HUMAN;uniprot:Q8WUZ9;uniprot:Q9NSC4;uniprot:Q9NY64	enzyme	33310	biochemical reaction	EHMN
71013	O15232	protein	ensembl:ENSG00000132031;ensembl:ENSP00000383894;ensembl:ENSP00000398753;ensembl:ENST00000407540;ensembl:ENST00000421259;entrez-gene:4148;hgnc-id:6909;hprd:03661;intact:EBI-6262458;reactome:REACT_163906;reactome:REACT_164925;refseq:NP_002372;uniprot:B2CPU0;uniprot:MATN3_HUMAN;uniprot:O15232;uniprot:Q4ZG02	physical interactor	71012	MATN1	protein	ensembl:ENSG00000162510;ensembl:ENSP00000362870;ensembl:ENST00000373765;entrez-gene:4146;hgnc-id:6907;hprd:00276;reactome:REACT_165020;refseq:NP_002370;uniprot:B2R7E3;uniprot:MATN1_HUMAN;uniprot:P21941;uniprot:Q5TBB9	physical interactor	105449	protein interaction	Biogrid;HPRD	11896063
159274	TAp73b (tetramer)	complex		transcription factor	169379	P51587	gene	ensembl:ENSG00000139618;entrez-gene:675;hgnc-id:1101;hprd:02554;refseq:NP_000050;uniprot:P51587	transcribed gene	26066	gene regulatory interaction	PID	19816568
1625900	Q9Y242	gene	entrez-gene:6941;refseq:NC_000006;refseq:NM_007109	transcribed gene	358680	Q9Y242	protein	ensembl:ENSG00000137310;ensembl:ENSP00000365431;ensembl:ENSP00000365433;ensembl:ENST00000376255;ensembl:ENST00000376257;entrez-gene:6941;hgnc-id:11629;hgnc-symbol:TCF19;hprd:15986;intact:EBI-7413767;intact:MINT-8162425;intact:MINT-8247619;refseq:NC_000006;refseq:NM_007109;refseq:NP_001070979;refseq:NP_009040;refseq:XP_005249391;refseq:XP_005275075;refseq:XP_005275077;refseq:XP_005275212;refseq:XP…	product	237721;237921;237922;237923;242265;244899;245043	gene regulatory interaction	BIND	12808131;14988562;15525513
12911	Q9NVE7	protein	ensembl:ENSG00000157881;ensembl:ENSG00000273494;ensembl:ENSP00000367727;ensembl:ENSP00000478189;ensembl:ENST00000378466;ensembl:ENST00000615291;entrez-gene:55229;entrez-gi:8922665;hgnc-id:19366;hprd:07313;humancyc:HS08249-MONOMER;intact:EBI-726248;kegg:hsa:55229;reactome:REACT_11193;reactome:REACT_11218;reactome:REACT_11304;refseq:NM_018216;refseq:NP_060686;unigene:26156;uniprot:B9DI84;uniprot:PA…	physical interactor	228397	Q7Z2Z2	protein	drugbank:6556;ensembl:ENSG00000140598;entrez-gene:79631;hgnc-id:25789;hprd:07812;refseq:NC_000015;refseq:NP_001035700;refseq:NP_078856;uniprot:A6NKY5;uniprot:ETUD1_HUMAN;uniprot:Q7Z2Z2;uniprot:Q9H8Z6	physical interactor	208507	protein interaction	Biogrid	22863883
4265	P38936	protein	dip:DIP-246N;ensembl:ENSG00000124762;ensembl:ENSP00000244741;ensembl:ENSP00000362815;ensembl:ENSP00000384849;ensembl:ENSP00000409259;ensembl:ENSP00000482768;ensembl:ENST00000244741;ensembl:ENST00000373711;ensembl:ENST00000405375;ensembl:ENST00000448526;ensembl:ENST00000615513;entrez-gene:1026;hgnc-id:1784;hgnc-symbol:CDKN1A;hprd:00298;intact:EBI-1799539;intact:EBI-1800051;intact:EBI-375077;pdb:1A…	physical interactor	43323	p-S795-RB1	protein	chembl:5288;dip:DIP-582N;drugbank:3846;ensembl:ENSG00000139687;ensembl:ENSP00000267163;ensembl:ENST00000267163;entrez-gene:5925;hgnc-id:9884;hgnc-symbol:RB1;hprd:01574;intact:EBI-491274;pdb:1AD6;pdb:1GH6;pdb:1GUX;pdb:1H25;pdb:1N4M;pdb:1O9K;pdb:1PJM;pdb:2AZE;pdb:2QDJ;pdb:2R7G;pdb:3N5U;pdb:3POM;pdb:4ELJ;pdb:4ELL;reactome:REACT_1156;reactome:REACT_152;reactome:REACT_169121;reactome:REACT_172744;reac…	physical interactor	101226	protein interaction	Biogrid;HPRD	10486249
162490	TAp73a (tetramer)/MYC	complex		repressor	4265	P38936	protein	dip:DIP-246N;ensembl:ENSG00000124762;ensembl:ENSP00000244741;ensembl:ENSP00000362815;ensembl:ENSP00000384849;ensembl:ENSP00000409259;ensembl:ENSP00000482768;ensembl:ENST00000244741;ensembl:ENST00000373711;ensembl:ENST00000405375;ensembl:ENST00000448526;ensembl:ENST00000615513;entrez-gene:1026;hgnc-id:1784;hgnc-symbol:CDKN1A;hprd:00298;intact:EBI-1799539;intact:EBI-1800051;intact:EBI-375077;pdb:1A…	product	23305	gene regulatory interaction	PID	10435630;11804596;11844794;12213815
24349	HNF4A	protein	drugbank:6522;ensembl:ENSG00000101076;ensembl:ENSP00000312987;ensembl:ENSP00000315180;ensembl:ENSP00000396216;ensembl:ENSP00000410911;ensembl:ENSP00000412111;ensembl:ENSP00000476609;ensembl:ENST00000316099;ensembl:ENST00000316673;ensembl:ENST00000415691;ensembl:ENST00000443598;ensembl:ENST00000457232;ensembl:ENST00000609795;entrez-gene:3172;hgnc-id:5024;hgnc-symbol:HNF4A;hprd:02612;intact:EBI-104…	transcription factor	16525	P10632	protein	drugbank:4924;ensembl:ENSG00000138115;ensembl:ENSP00000360317;ensembl:ENSP00000445062;ensembl:ENST00000371270;ensembl:ENST00000535898;entrez-gene:1558;entrez-gi:98991773;hgnc-id:2622;hprd:03083;humancyc:HS06459-MONOMER;intact:EBI-2951522;kegg:hsa:1558;pdb:1PQ2;pdb:2NNH;pdb:2NNI;pdb:2NNJ;pdb:2VN0;reactome:REACT_13543;reactome:REACT_13797;reactome:REACT_14226;reactome:REACT_150134;reactome:REACT_15…	product	235071	gene regulatory interaction	BIND	14988562
64496	P17676	protein	dip:DIP-35345N;ensembl:ENSG00000172216;ensembl:ENSP00000305422;ensembl:ENST00000303004;entrez-gene:1051;hgnc-id:1834;hgnc-symbol:CEBPB;hprd:01801;intact:EBI-969696;pdb:1GTW;pdb:1GU4;pdb:1GU5;pdb:1H88;pdb:1H89;pdb:1H8A;pdb:1HJB;pdb:1IO4;pdb:2E42;pdb:2E43;reactome:REACT_169168;reactome:REACT_170005;reactome:REACT_170356;reactome:REACT_27161;reactome:REACT_27551;refseq:NC_000020;refseq:NM_005194;ref…	physical interactor	165072	Q02447	protein	ensembl:ENSG00000172845;ensembl:ENSP00000310301;ensembl:ENST00000310015;entrez-gene:6670;hgnc-id:11208;hgnc-symbol:SP3;hprd:03483;intact:EBI-348158;refseq:NP_001017371;refseq:NP_001166183;refseq:NP_003102;uniprot:A0AVL9;uniprot:B4E2B7;uniprot:Q02447;uniprot:Q69B26;uniprot:Q69B27;uniprot:Q86TP0;uniprot:Q8TD56;uniprot:Q8WWU4;uniprot:Q9BQR1;uniprot:SP3_HUMAN	physical interactor	135758	protein interaction	Biogrid	16651265
162490	TAp73a (tetramer)/MYC	complex		repressor	160291	P38936	gene	ensembl:ENSG00000124762;entrez-gene:1026;hgnc-id:1784;hprd:00298;intact:EBI-1550784;refseq:NC_000006;refseq:NM_000389;refseq:NP_000380;refseq:NP_001207706;refseq:NP_001207707;refseq:NP_510867;refseq:NT_007592;uniprot:P38936	transcribed gene	23305	gene regulatory interaction	PID	10435630;11804596;11844794;12213815
1608801	O95163	gene	entrez-gene:8518	transcribed gene	70392	O95163	protein	dip:DIP-27579N;ensembl:ENSG00000070061;ensembl:ENSP00000363779;ensembl:ENST00000374647;entrez-gene:8518;hgnc-id:5959;hgnc-symbol:IKBKAP;hprd:04763;intact:EBI-347559;reactome:REACT_172610;reactome:REACT_266948;refseq:NP_003631;uniprot:ELP1_HUMAN;uniprot:O95163;uniprot:Q5JSV2;uniprot:Q5JSV2_HUMAN;uniprot:Q5JTR5;uniprot:Q8N516;uniprot:Q9H327;uniprot:Q9UG87	product	235148;235149	gene regulatory interaction	BIND	12808131
24349	HNF4A	protein	drugbank:6522;ensembl:ENSG00000101076;ensembl:ENSP00000312987;ensembl:ENSP00000315180;ensembl:ENSP00000396216;ensembl:ENSP00000410911;ensembl:ENSP00000412111;ensembl:ENSP00000476609;ensembl:ENST00000316099;ensembl:ENST00000316673;ensembl:ENST00000415691;ensembl:ENST00000443598;ensembl:ENST00000457232;ensembl:ENST00000609795;entrez-gene:3172;hgnc-id:5024;hgnc-symbol:HNF4A;hprd:02612;intact:EBI-104…	transcription factor	1608160	P10632	gene	entrez-gene:1558;refseq:NM_000770	transcribed gene	235071	gene regulatory interaction	BIND	14988562
13410	P00519	protein	chembl:1862;dip:DIP-1042N;drugbank:17;ensembl:ENSG00000097007;ensembl:ENSP00000323315;ensembl:ENSP00000361423;ensembl:ENST00000318560;ensembl:ENST00000372348;entrez-gene:25;hgnc-id:76;hgnc-id:77;hgnc-symbol:ABL1;hprd:01809;humancyc:HS01874-MONOMER;intact:EBI-1550796;intact:EBI-375543;pdb:1AB2;pdb:1ABL;pdb:1AWO;pdb:1BBZ;pdb:1JU5;pdb:1OPL;pdb:1ZZP;pdb:2ABL;pdb:2E2B;pdb:2F4J;pdb:2FO0;pdb:2G1T;pdb:2G…	physical interactor	11881	p-S1981-ATM	protein	chembl:3797;dip:DIP-182N;ensembl:ENSG00000149311;ensembl:ENSP00000278616;ensembl:ENSP00000388058;ensembl:ENST00000278616;ensembl:ENST00000452508;entrez-gene:472;hgnc-id:795;hgnc-symbol:ATM;hprd:06347;humancyc:HS07604-MONOMER;intact:EBI-1059333;intact:EBI-495465;reactome:REACT_1538;reactome:REACT_1614;reactome:REACT_169185;reactome:REACT_18265;reactome:REACT_1924;reactome:REACT_200780;reactome:REA…	physical interactor	65521	protein interaction	Biogrid;DIP;HPRD;IntAct;PhosphoPOINT;Spike	10212258;10964922;11375976;11781820;11847100;12522270;12644574;15696159;16464493;16497976;17081983;17145710;17409407;20798688;2183353;9168116;9168117
24349	HNF4A	protein	drugbank:6522;ensembl:ENSG00000101076;ensembl:ENSP00000312987;ensembl:ENSP00000315180;ensembl:ENSP00000396216;ensembl:ENSP00000410911;ensembl:ENSP00000412111;ensembl:ENSP00000476609;ensembl:ENST00000316099;ensembl:ENST00000316673;ensembl:ENST00000415691;ensembl:ENST00000443598;ensembl:ENST00000457232;ensembl:ENST00000609795;entrez-gene:3172;hgnc-id:5024;hgnc-symbol:HNF4A;hprd:02612;intact:EBI-104…	transcription factor	1630956	A2RRP1	gene	entrez-gene:51594;refseq:NC_000002;refseq:NM_015909	transcribed gene	238480	gene regulatory interaction	BIND	14988562
95684	MYC	protein	dip:DIP-28143N;drugbank:7239;ensembl:ENSG00000136997;ensembl:ENSP00000367207;ensembl:ENST00000377970;entrez-gene:4609;hgnc-id:7553;hgnc-symbol:MYC;hprd:01818;intact:EBI-1058440;intact:EBI-447544;pdb:1A93;pdb:1EE4;pdb:1MV0;pdb:1NKP;pdb:2A93;pdb:2OR9;reactome:REACT_118780;reactome:REACT_120734;reactome:REACT_160243;reactome:REACT_160254;reactome:REACT_200799;reactome:REACT_9029;reactome:REACT_9224;…	transcription factor	12053	P51587	protein	dip:DIP-24214N;ensembl:ENSG00000139618;ensembl:ENSP00000369497;ensembl:ENSP00000439902;ensembl:ENST00000380152;ensembl:ENST00000544455;entrez-gene:675;hgnc-id:1101;hgnc-symbol:BRCA2;hprd:02554;intact:EBI-79792;pdb:1N0W;pdb:3EU7;reactome:REACT_18410;reactome:REACT_216;reactome:REACT_27271;reactome:REACT_408;reactome:REACT_5588;refseq:NP_000050;uniprot:BRCA2_HUMAN;uniprot:O00183;uniprot:O15008;unip…	product	240359	gene regulatory interaction	BIND	12808131
24349	HNF4A	protein	drugbank:6522;ensembl:ENSG00000101076;ensembl:ENSP00000312987;ensembl:ENSP00000315180;ensembl:ENSP00000396216;ensembl:ENSP00000410911;ensembl:ENSP00000412111;ensembl:ENSP00000476609;ensembl:ENST00000316099;ensembl:ENST00000316673;ensembl:ENST00000415691;ensembl:ENST00000443598;ensembl:ENST00000457232;ensembl:ENST00000609795;entrez-gene:3172;hgnc-id:5024;hgnc-symbol:HNF4A;hprd:02612;intact:EBI-104…	transcription factor	1134624	Q9NP78	protein	ensembl:ENSG00000150967;entrez-gene:23457;hgnc-id:50;hprd:09262;refseq:NM_019624;refseq:NP_001229942;refseq:NP_001229943;refseq:NP_062570;refseq:NP_062571;refseq:NP_982269;uniprot:ABCB9_HUMAN;uniprot:Q9NP78	product	236108	gene regulatory interaction	BIND	14988562
24349	HNF4A	protein	drugbank:6522;ensembl:ENSG00000101076;ensembl:ENSP00000312987;ensembl:ENSP00000315180;ensembl:ENSP00000396216;ensembl:ENSP00000410911;ensembl:ENSP00000412111;ensembl:ENSP00000476609;ensembl:ENST00000316099;ensembl:ENST00000316673;ensembl:ENST00000415691;ensembl:ENST00000443598;ensembl:ENST00000457232;ensembl:ENST00000609795;entrez-gene:3172;hgnc-id:5024;hgnc-symbol:HNF4A;hprd:02612;intact:EBI-104…	transcription factor	41807	P06737	protein	chembl:2568;drugbank:10;ensembl:ENSG00000100504;ensembl:ENSP00000216392;ensembl:ENSP00000443787;ensembl:ENST00000216392;ensembl:ENST00000544180;entrez-gene:5836;entrez-gi:255653002;hgnc-id:9725;hgnc-symbol:PYGL;hprd:01987;humancyc:HS02099-MONOMER;intact:EBI-2511865;kegg:hsa:5836;pdb:1EM6;pdb:1EXV;pdb:1FA9;pdb:1FC0;pdb:1L5Q;pdb:1L5R;pdb:1L5S;pdb:1L7X;pdb:1XOI;pdb:2ATI;pdb:2QLL;pdb:2ZB2;pdb:3CEH;pd…	product	235481	gene regulatory interaction	BIND	14988562
332820	Q6ZN30	protein	ensembl:ENSG00000173068;ensembl:ENSP00000370047;ensembl:ENSP00000431516;ensembl:ENST00000380672;ensembl:ENST00000484726;entrez-gene:54796;hgnc-id:30988;hgnc-symbol:BNC2;hprd:12274;intact:EBI-6115618;refseq:NP_060107;uniprot:B1APG9;uniprot:BNC2_HUMAN;uniprot:Q6T3A3;uniprot:Q6ZN30;uniprot:Q8NAR2;uniprot:Q9H6J0;uniprot:Q9NXV0	physical interactor	43323	p-S795-RB1	protein	chembl:5288;dip:DIP-582N;drugbank:3846;ensembl:ENSG00000139687;ensembl:ENSP00000267163;ensembl:ENST00000267163;entrez-gene:5925;hgnc-id:9884;hgnc-symbol:RB1;hprd:01574;intact:EBI-491274;pdb:1AD6;pdb:1GH6;pdb:1GUX;pdb:1H25;pdb:1N4M;pdb:1O9K;pdb:1PJM;pdb:2AZE;pdb:2QDJ;pdb:2R7G;pdb:3N5U;pdb:3POM;pdb:4ELJ;pdb:4ELL;reactome:REACT_1156;reactome:REACT_152;reactome:REACT_169121;reactome:REACT_172744;reac…	physical interactor	112853	protein interaction	BIND;HPRD	15949438
45510	Q16665	protein	chembl:4261;dip:DIP-29722N;drugbank:4130;ensembl:ENSG00000100644;ensembl:ENSP00000323326;ensembl:ENSP00000338018;ensembl:ENSP00000437955;ensembl:ENST00000323441;ensembl:ENST00000337138;ensembl:ENST00000539097;entrez-gene:3091;hgnc-id:4910;hgnc-symbol:HIF1A;hprd:04517;intact:EBI-447269;pdb:1D7G;pdb:1H2K;pdb:1H2L;pdb:1H2M;pdb:1L3E;pdb:1L8C;pdb:1LM8;pdb:1LQB;pdb:2ILM;pdb:3HQR;pdb:3HQU;pdb:4AJY;pdb:4…	activator	11881	p-S1981-ATM	protein	chembl:3797;dip:DIP-182N;ensembl:ENSG00000149311;ensembl:ENSP00000278616;ensembl:ENSP00000388058;ensembl:ENST00000278616;ensembl:ENST00000452508;entrez-gene:472;hgnc-id:795;hgnc-symbol:ATM;hprd:06347;humancyc:HS07604-MONOMER;intact:EBI-1059333;intact:EBI-495465;reactome:REACT_1538;reactome:REACT_1614;reactome:REACT_169185;reactome:REACT_18265;reactome:REACT_1924;reactome:REACT_200780;reactome:REA…	enzyme	22957	biochemical reaction	BioCarta;InnateDB;NetPath;PID;PhosphoPOINT;PhosphoSitePlus;Spike	10202145;10212189;10348343;10446957;10570149;10581258;10606744;10608806;10611322;10644693;10656682;10656795;10673500;10673501;10706102;10710310;10713094;10723129;10733583;10734067;10744722;10747897;10801407;10821866;1088347;10884347;10930428;10933801;10951572;10958792;11007451;11030628;11042698;11078726;11096068;11101524;11121242;11127820;11175334;11239457;11244509;11258706;11283254;11285227;1130…
2568	TAF1	protein	dip:DIP-147N;ensembl:ENSG00000147133;ensembl:ENSP00000276072;ensembl:ENSP00000362895;ensembl:ENSP00000406549;ensembl:ENST00000276072;ensembl:ENST00000373790;ensembl:ENST00000423759;entrez-gene:6872;hgnc-id:11535;hgnc-symbol:TAF1;hprd:02436;intact:EBI-491289;intact:MINT-1211825;pdb:1EQF;pdb:3AAD;pdb:3UV4;pdb:3UV5;reactome:REACT_1655;reactome:REACT_1788;reactome:REACT_1851;reactome:REACT_2089;react…	transcription factor	1626357	O43934	protein	entrez-gene:79157;refseq:NC_000017;uniprot:MFS11_HUMAN	product	237788	gene regulatory interaction	BIND	15988478
38150	Q02156	protein	chembl:3582;dip:DIP-34186N;ensembl:ENSG00000171132;ensembl:ENSP00000306124;ensembl:ENST00000306156;entrez-gene:5581;hgnc-id:9401;hgnc-symbol:PRKCE;hprd:01500;humancyc:HS10253-MONOMER;intact:EBI-706254;pdb:2WH0;reactome:REACT_11061;reactome:REACT_111064;reactome:REACT_12084;reactome:REACT_12143;reactome:REACT_14797;reactome:REACT_160158;reactome:REACT_19333;reactome:REACT_2202;refseq:NM_005400;ref…	enzyme	18785	P41143	protein	chembl:236;drugbank:467;ensembl:ENSG00000116329;ensembl:ENSP00000234961;ensembl:ENST00000234961;entrez-gene:4985;hgnc-id:8153;hgnc-symbol:OPRD1;hprd:01308;intact:EBI-2624456;pdb:1OZC;pdb:2IQM;pdb:4N6H;reactome:REACT_14797;reactome:REACT_14819;reactome:REACT_15273;reactome:REACT_19231;refseq:NP_000902;uniprot:B5B0B8;uniprot:OPRD_HUMAN;uniprot:P41143	product	34815	biochemical reaction	PhosphoPOINT;PhosphoSitePlus	10893226;11040053;11085981;16135360;17322005;18395423;18463167;19344370;23312004
2568	TAF1	protein	dip:DIP-147N;ensembl:ENSG00000147133;ensembl:ENSP00000276072;ensembl:ENSP00000362895;ensembl:ENSP00000406549;ensembl:ENST00000276072;ensembl:ENST00000373790;ensembl:ENST00000423759;entrez-gene:6872;hgnc-id:11535;hgnc-symbol:TAF1;hprd:02436;intact:EBI-491289;intact:MINT-1211825;pdb:1EQF;pdb:3AAD;pdb:3UV4;pdb:3UV5;reactome:REACT_1655;reactome:REACT_1788;reactome:REACT_1851;reactome:REACT_2089;react…	transcription factor	396049	Q9ULW3	protein	ensembl:ENSG00000146109;ensembl:ENSP00000274849;ensembl:ENST00000274849;entrez-gene:29777;hgnc-id:17369;hprd:16469;intact:EBI-2602396;refseq:NM_013375;refseq:NP_037507;uniprot:ABT1_HUMAN;uniprot:Q9ULW3	product	239001	gene regulatory interaction	BIND	12808131
60644	P16871	protein	dip:DIP-3045N;ensembl:ENSG00000168685;ensembl:ENSP00000306157;ensembl:ENST00000303115;entrez-gene:3575;hgnc-id:6024;hgnc-symbol:IL7R;hprd:00893;intact:EBI-80490;pdb:3DI2;pdb:3DI3;pdb:3UP1;reactome:REACT_115529;reactome:REACT_116715;reactome:REACT_116722;refseq:NP_002176;uniprot:B2RCS6;uniprot:B4DVT1;uniprot:IL7RA_HUMAN;uniprot:P16871;uniprot:Q05CU8;uniprot:Q6NSP4;uniprot:Q6NWM0;uniprot:Q6NWM0_HUM…	physical interactor	63459	CCS	protein	ensembl:ENSG00000173992;ensembl:ENSP00000436318;ensembl:ENST00000533244;entrez-gene:9973;hgnc-id:1613;hgnc-symbol:CCS;hprd:04841;pdb:1DO5;reactome:REACT_266197;reactome:REACT_266912;refseq:NP_005116;uniprot:CCS_HUMAN;uniprot:O14618;uniprot:Q2M366;uniprot:Q8NEV0	physical interactor	42046	protein interaction	InnateDB	20167604
4265	P38936	protein	dip:DIP-246N;ensembl:ENSG00000124762;ensembl:ENSP00000244741;ensembl:ENSP00000362815;ensembl:ENSP00000384849;ensembl:ENSP00000409259;ensembl:ENSP00000482768;ensembl:ENST00000244741;ensembl:ENST00000373711;ensembl:ENST00000405375;ensembl:ENST00000448526;ensembl:ENST00000615513;entrez-gene:1026;hgnc-id:1784;hgnc-symbol:CDKN1A;hprd:00298;intact:EBI-1799539;intact:EBI-1800051;intact:EBI-375077;pdb:1A…	physical interactor	338662	TRIM39	protein	ensembl:ENSG00000204599;ensembl:ENSG00000206495;ensembl:ENSG00000224994;ensembl:ENSG00000226437;ensembl:ENSG00000229929;ensembl:ENSG00000230308;ensembl:ENSG00000232839;ensembl:ENSP00000365844;ensembl:ENSP00000365847;ensembl:ENSP00000373095;ensembl:ENSP00000373096;ensembl:ENSP00000373097;ensembl:ENSP00000379796;ensembl:ENSP00000379797;ensembl:ENSP00000379800;ensembl:ENSP00000383486;ensembl:ENSP000…	physical interactor	194848	protein interaction	Biogrid	23213251
2568	TAF1	protein	dip:DIP-147N;ensembl:ENSG00000147133;ensembl:ENSP00000276072;ensembl:ENSP00000362895;ensembl:ENSP00000406549;ensembl:ENST00000276072;ensembl:ENST00000373790;ensembl:ENST00000423759;entrez-gene:6872;hgnc-id:11535;hgnc-symbol:TAF1;hprd:02436;intact:EBI-491289;intact:MINT-1211825;pdb:1EQF;pdb:3AAD;pdb:3UV4;pdb:3UV5;reactome:REACT_1655;reactome:REACT_1788;reactome:REACT_1851;reactome:REACT_2089;react…	transcription factor	374120	Q8TB96	protein	ensembl:ENSG00000129636;ensembl:ENSP00000319918;ensembl:ENST00000320640;entrez-gene:81533;hgnc-id:30697;hprd:16692;intact:EBI-7116304;intact:MINT-3044187;refseq:NC_000016;refseq:NP_110417;uniprot:Q8TB96;uniprot:Q96SR4;uniprot:Q9BRE2;uniprot:Q9H2V9;uniprot:TIP_HUMAN	product	237422	gene regulatory interaction	BIND	15988478
45510	Q16665	protein	chembl:4261;dip:DIP-29722N;drugbank:4130;ensembl:ENSG00000100644;ensembl:ENSP00000323326;ensembl:ENSP00000338018;ensembl:ENSP00000437955;ensembl:ENST00000323441;ensembl:ENST00000337138;ensembl:ENST00000539097;entrez-gene:3091;hgnc-id:4910;hgnc-symbol:HIF1A;hprd:04517;intact:EBI-447269;pdb:1D7G;pdb:1H2K;pdb:1H2L;pdb:1H2M;pdb:1L3E;pdb:1L8C;pdb:1LM8;pdb:1LQB;pdb:2ILM;pdb:3HQR;pdb:3HQU;pdb:4AJY;pdb:4…	physical interactor	59774	GalNAc-MUC1(24-1255)	protein	dip:DIP-41890N;ensembl:ENSG00000185499;ensembl:ENSP00000338983;ensembl:ENSP00000339690;ensembl:ENSP00000342814;ensembl:ENSP00000343482;ensembl:ENSP00000357374;ensembl:ENSP00000357375;ensembl:ENSP00000357377;ensembl:ENSP00000357378;ensembl:ENSP00000357381;ensembl:ENSP00000357383;ensembl:ENSP00000388172;ensembl:ENSP00000481231;ensembl:ENST00000337604;ensembl:ENST00000338684;ensembl:ENST00000342482;…	physical interactor	97218	protein interaction	DIP	22869720
27271	Q8IU60	protein	dip:DIP-31126N;ensembl:ENSG00000145773;ensembl:ENSG00000172795;ensembl:ENSP00000373715;ensembl:ENSP00000425770;ensembl:ENST00000389063;ensembl:ENST00000515408;entrez-gene:167227;hgnc-id:24452;hprd:13125;humancyc:ENSG00000145773-MONOMER;intact:EBI-521577;intact:EBI-521590;reactome:REACT_18355;reactome:REACT_20518;reactome:REACT_20731;reactome:REACT_24915;reactome:REACT_25042;reactome:REACT_25064;r…	physical interactor	70392	O95163	protein	dip:DIP-27579N;ensembl:ENSG00000070061;ensembl:ENSP00000363779;ensembl:ENST00000374647;entrez-gene:8518;hgnc-id:5959;hgnc-symbol:IKBKAP;hprd:04763;intact:EBI-347559;reactome:REACT_172610;reactome:REACT_266948;refseq:NP_003631;uniprot:ELP1_HUMAN;uniprot:O95163;uniprot:Q5JSV2;uniprot:Q5JSV2_HUMAN;uniprot:Q5JTR5;uniprot:Q8N516;uniprot:Q9H327;uniprot:Q9UG87	physical interactor	215851	protein interaction	Biogrid	24778252
368122	O95433	protein	ensembl:ENSG00000100591;ensembl:ENSP00000216479;ensembl:ENSP00000440108;ensembl:ENST00000216479;ensembl:ENST00000535854;entrez-gene:10598;hgnc-id:1189;hprd:09768;intact:EBI-448610;pdb:1X53;refseq:NM_012111;refseq:NP_036243;uniprot:AHSA1_HUMAN;uniprot:B2R9L2;uniprot:B4DUR9;uniprot:O95433;uniprot:Q96IL6;uniprot:Q9P060	physical interactor	418597	dkkl1_human	protein	ensembl:ENSG00000104901;ensembl:ENSP00000221498;ensembl:ENST00000221498;entrez-gene:27120;hgnc-id:16528;hprd:10396;intact:EBI-1753048;refseq:NP_001184230;refseq:NP_001184231;refseq:NP_055234;uniprot:DKKL1_HUMAN;uniprot:Q9UK85	physical interactor	249422	protein interaction	Spike	17474147
2568	TAF1	protein	dip:DIP-147N;ensembl:ENSG00000147133;ensembl:ENSP00000276072;ensembl:ENSP00000362895;ensembl:ENSP00000406549;ensembl:ENST00000276072;ensembl:ENST00000373790;ensembl:ENST00000423759;entrez-gene:6872;hgnc-id:11535;hgnc-symbol:TAF1;hprd:02436;intact:EBI-491289;intact:MINT-1211825;pdb:1EQF;pdb:3AAD;pdb:3UV4;pdb:3UV5;reactome:REACT_1655;reactome:REACT_1788;reactome:REACT_1851;reactome:REACT_2089;react…	transcription factor	1684823	Q6NUQ4	gene	entrez-gene:54867;refseq:NC_000002	transcribed gene	246084	gene regulatory interaction	BIND	15988478
2568	TAF1	protein	dip:DIP-147N;ensembl:ENSG00000147133;ensembl:ENSP00000276072;ensembl:ENSP00000362895;ensembl:ENSP00000406549;ensembl:ENST00000276072;ensembl:ENST00000373790;ensembl:ENST00000423759;entrez-gene:6872;hgnc-id:11535;hgnc-symbol:TAF1;hprd:02436;intact:EBI-491289;intact:MINT-1211825;pdb:1EQF;pdb:3AAD;pdb:3UV4;pdb:3UV5;reactome:REACT_1655;reactome:REACT_1788;reactome:REACT_1851;reactome:REACT_2089;react…	transcription factor	326650	Q9BWN1	protein	ensembl:ENSG00000156858;ensembl:ENSP00000300835;ensembl:ENSP00000441641;ensembl:ENST00000300835;ensembl:ENST00000542965;entrez-gene:78994;hgnc-id:28458;hgnc-symbol:PRR14;hprd:14541;intact:EBI-748167;refseq:NC_000016;refseq:NM_024031;refseq:NP_076936;refseq:XP_005255623;uniprot:PRR14_HUMAN;uniprot:Q8WTX2;uniprot:Q9BWN1	product	242536	gene regulatory interaction	BIND	15988478
1629763	Q9UBC1	gene	entrez-gene:4795;refseq:NM_005007	transcribed gene	329926	Q9UBC1	protein	ensembl:ENSG00000204498;ensembl:ENSG00000206440;ensembl:ENSG00000227565;ensembl:ENSG00000234530;ensembl:ENSG00000235125;ensembl:ENSG00000236196;ensembl:ENSG00000236346;ensembl:ENSP00000365318;ensembl:ENSP00000372992;ensembl:ENSP00000383137;ensembl:ENSP00000383142;ensembl:ENSP00000394486;ensembl:ENSP00000395544;ensembl:ENSP00000395977;ensembl:ENSP00000396656;ensembl:ENSP00000399871;ensembl:ENSP000…	product	238296;242785	gene regulatory interaction	BIND	12808131;14988562
160581	E2F7	protein	ensembl:ENSG00000165891;ensembl:ENSP00000323246;ensembl:ENSP00000393639;ensembl:ENST00000322886;ensembl:ENST00000416496;entrez-gene:144455;hgnc-id:23820;hprd:10929;intact:EBI-1386765;refseq:NP_976328;uniprot:A6NC74;uniprot:B2RMR7;uniprot:B3KTZ5;uniprot:B3KUP8;uniprot:B5MED9;uniprot:E2F7_HUMAN;uniprot:Q96AV8	repressor	160292	P24864	gene	ensembl:ENSG00000105173;entrez-gene:898;hgnc-symbol:CCNE1;intact:EBI-1265562;refseq:NM_001238;uniprot:P24864	transcribed gene	254995	gene regulatory interaction	Spike	18319725
87651	Q2Y0W8	protein	drugbank:7226;ensembl:ENSG00000050438;ensembl:ENSP00000351483;ensembl:ENSP00000405812;ensembl:ENSP00000441520;ensembl:ENSP00000442561;ensembl:ENST00000358657;ensembl:ENST00000453097;ensembl:ENST00000514353;ensembl:ENST00000535225;entrez-gene:9498;hgnc-id:11034;hprd:05430;humancyc:ENSG00000050438-MONOMER;intact:EBI-2684769;reactome:REACT_19298;reactome:REACT_19666;refseq:NM_004858;refseq:NP_001035…	physical interactor	1945656	Sodium bicarbonate	compound	cas:144-55-8;chebi:32139;drugbank:DB01390;kegg:C12603;kegg:D01203;pubchem-compound:516892;pubchem-substance:152105;pubchem-substance:46507049	physical interactor	279965	protein interaction	DrugBank	12027220;12847417;15014910;17071329
176257	TAp63g (tetramer)/NIR	complex		repressor	160291	P38936	gene	ensembl:ENSG00000124762;entrez-gene:1026;hgnc-id:1784;hprd:00298;intact:EBI-1550784;refseq:NC_000006;refseq:NM_000389;refseq:NP_000380;refseq:NP_001207706;refseq:NP_001207707;refseq:NP_510867;refseq:NT_007592;uniprot:P38936	transcribed gene	26148	gene regulatory interaction	PID	15965232;19898465;20123734;21335238
2568	TAF1	protein	dip:DIP-147N;ensembl:ENSG00000147133;ensembl:ENSP00000276072;ensembl:ENSP00000362895;ensembl:ENSP00000406549;ensembl:ENST00000276072;ensembl:ENST00000373790;ensembl:ENST00000423759;entrez-gene:6872;hgnc-id:11535;hgnc-symbol:TAF1;hprd:02436;intact:EBI-491289;intact:MINT-1211825;pdb:1EQF;pdb:3AAD;pdb:3UV4;pdb:3UV5;reactome:REACT_1655;reactome:REACT_1788;reactome:REACT_1851;reactome:REACT_2089;react…	transcription factor	334914	P16930	gene	ensembl:ENSG00000103876;entrez-gene:2184;hgnc-symbol:FAH;refseq:NC_000015	transcribed gene	237883	gene regulatory interaction	BIND	15988478
23813	Q9Y2X0	protein	dip:DIP-31463N;ensembl:ENSG00000175221;ensembl:ENSP00000269814;ensembl:ENSP00000308528;ensembl:ENSP00000325612;ensembl:ENSP00000379153;ensembl:ENSP00000464810;ensembl:ENST00000269814;ensembl:ENST00000312090;ensembl:ENST00000325464;ensembl:ENST00000395808;ensembl:ENST00000589119;entrez-gene:10025;hgnc-id:17556;hgnc-symbol:MED16;hprd:06816;intact:EBI-394541;reactome:REACT_116145;reactome:REACT_1262…	physical interactor	95684	MYC	protein	dip:DIP-28143N;drugbank:7239;ensembl:ENSG00000136997;ensembl:ENSP00000367207;ensembl:ENST00000377970;entrez-gene:4609;hgnc-id:7553;hgnc-symbol:MYC;hprd:01818;intact:EBI-1058440;intact:EBI-447544;pdb:1A93;pdb:1EE4;pdb:1MV0;pdb:1NKP;pdb:2A93;pdb:2OR9;reactome:REACT_118780;reactome:REACT_120734;reactome:REACT_160243;reactome:REACT_160254;reactome:REACT_200799;reactome:REACT_9029;reactome:REACT_9224;…	physical interactor	137992	protein interaction	Biogrid	17967894
24349	HNF4A	protein	drugbank:6522;ensembl:ENSG00000101076;ensembl:ENSP00000312987;ensembl:ENSP00000315180;ensembl:ENSP00000396216;ensembl:ENSP00000410911;ensembl:ENSP00000412111;ensembl:ENSP00000476609;ensembl:ENST00000316099;ensembl:ENST00000316673;ensembl:ENST00000415691;ensembl:ENST00000443598;ensembl:ENST00000457232;ensembl:ENST00000609795;entrez-gene:3172;hgnc-id:5024;hgnc-symbol:HNF4A;hprd:02612;intact:EBI-104…	transcription factor	1164646	Q9Y2X9	rna	ensembl:ENSG00000162702;entrez-gene:23528;hgnc-id:13075;hprd:11702;refseq:NM_012482;refseq:NP_036614;uniprot:Q9Y2X9	transcribed gene	238050	gene regulatory interaction	BIND	14988562
158020	NF kappa B1 p50/RelA/Cbp/cortisol/GR alpha (monomer)/HDAC2	complex		repressor	163188	P04141	gene	ensembl:ENSG00000164400;entrez-gene:1437;hgnc-id:2434;hgnc-symbol:CSF2;refseq:NC_000005;refseq:NM_000758;uniprot:P04141	transcribed gene	24081	gene regulatory interaction	PID	10958685
43323	p-S795-RB1	protein	chembl:5288;dip:DIP-582N;drugbank:3846;ensembl:ENSG00000139687;ensembl:ENSP00000267163;ensembl:ENST00000267163;entrez-gene:5925;hgnc-id:9884;hgnc-symbol:RB1;hprd:01574;intact:EBI-491274;pdb:1AD6;pdb:1GH6;pdb:1GUX;pdb:1H25;pdb:1N4M;pdb:1O9K;pdb:1PJM;pdb:2AZE;pdb:2QDJ;pdb:2R7G;pdb:3N5U;pdb:3POM;pdb:4ELJ;pdb:4ELL;reactome:REACT_1156;reactome:REACT_152;reactome:REACT_169121;reactome:REACT_172744;reac…	transcription factor	4265	P38936	protein	dip:DIP-246N;ensembl:ENSG00000124762;ensembl:ENSP00000244741;ensembl:ENSP00000362815;ensembl:ENSP00000384849;ensembl:ENSP00000409259;ensembl:ENSP00000482768;ensembl:ENST00000244741;ensembl:ENST00000373711;ensembl:ENST00000405375;ensembl:ENST00000448526;ensembl:ENST00000615513;entrez-gene:1026;hgnc-id:1784;hgnc-symbol:CDKN1A;hprd:00298;intact:EBI-1799539;intact:EBI-1800051;intact:EBI-375077;pdb:1A…	product	24284	gene regulatory interaction	PID	15716956
1697787	AP-1_I.complex	protein		repressor	160291	P38936	gene	ensembl:ENSG00000124762;entrez-gene:1026;hgnc-id:1784;hprd:00298;intact:EBI-1550784;refseq:NC_000006;refseq:NM_000389;refseq:NP_000380;refseq:NP_001207706;refseq:NP_001207707;refseq:NP_510867;refseq:NT_007592;uniprot:P38936	transcribed gene	254730	gene regulatory interaction	Spike	11136975
302093	ZBTB4	protein	ensembl:ENSG00000174282;ensembl:ENSP00000307858;ensembl:ENSP00000369973;ensembl:ENST00000311403;ensembl:ENST00000380599;entrez-gene:57659;hgnc-id:23847;hprd:11693;intact:EBI-2564133;refseq:NP_001122305;refseq:NP_065950;refseq:XP_006721626;refseq:XP_006721627;uniprot:B3KVL6;uniprot:Q7Z697;uniprot:Q86XJ4;uniprot:Q8N4V8;uniprot:Q9P1Z0;uniprot:ZBTB4_HUMAN	repressor	4265	P38936	protein	dip:DIP-246N;ensembl:ENSG00000124762;ensembl:ENSP00000244741;ensembl:ENSP00000362815;ensembl:ENSP00000384849;ensembl:ENSP00000409259;ensembl:ENSP00000482768;ensembl:ENST00000244741;ensembl:ENST00000373711;ensembl:ENST00000405375;ensembl:ENST00000448526;ensembl:ENST00000615513;entrez-gene:1026;hgnc-id:1784;hgnc-symbol:CDKN1A;hprd:00298;intact:EBI-1799539;intact:EBI-1800051;intact:EBI-375077;pdb:1A…	product	253935	gene regulatory interaction	Spike	18451802
361726	Q9Y2X9	protein	ensembl:ENSG00000162702;ensembl:ENSP00000294740;ensembl:ENSP00000356321;ensembl:ENSP00000356322;ensembl:ENST00000294740;ensembl:ENST00000367352;ensembl:ENST00000367353;entrez-gene:23528;hgnc-id:13075;hgnc-symbol:ZNF281;hprd:11702;intact:EBI-396200;refseq:NM_012482;refseq:NP_001268222;refseq:NP_001268223;refseq:NP_036614;uniprot:A6NF48;uniprot:B3KMX2;uniprot:Q5RKW5;uniprot:Q9NY92;uniprot:Q9Y2X9;un…	physical interactor	95684	MYC	protein	dip:DIP-28143N;drugbank:7239;ensembl:ENSG00000136997;ensembl:ENSP00000367207;ensembl:ENST00000377970;entrez-gene:4609;hgnc-id:7553;hgnc-symbol:MYC;hprd:01818;intact:EBI-1058440;intact:EBI-447544;pdb:1A93;pdb:1EE4;pdb:1MV0;pdb:1NKP;pdb:2A93;pdb:2OR9;reactome:REACT_118780;reactome:REACT_120734;reactome:REACT_160243;reactome:REACT_160254;reactome:REACT_200799;reactome:REACT_9029;reactome:REACT_9224;…	physical interactor	141215	protein interaction	Biogrid	17314511
11881	p-S1981-ATM	protein	chembl:3797;dip:DIP-182N;ensembl:ENSG00000149311;ensembl:ENSP00000278616;ensembl:ENSP00000388058;ensembl:ENST00000278616;ensembl:ENST00000452508;entrez-gene:472;hgnc-id:795;hgnc-symbol:ATM;hprd:06347;humancyc:HS07604-MONOMER;intact:EBI-1059333;intact:EBI-495465;reactome:REACT_1538;reactome:REACT_1614;reactome:REACT_169185;reactome:REACT_18265;reactome:REACT_1924;reactome:REACT_200780;reactome:REA…	activator	385253	O43933	protein	ensembl:ENSG00000127980;ensembl:ENSP00000248633;ensembl:ENSP00000394413;ensembl:ENST00000248633;ensembl:ENST00000428214;entrez-gene:5189;hgnc-id:8850;hprd:03682;intact:EBI-988601;refseq:NP_000457;refseq:NP_001269606;refseq:NP_001269607;uniprot:A4D1G3;uniprot:A8KA90;uniprot:B4DIM7;uniprot:E9PE75;uniprot:O43933;uniprot:PEX1_HUMAN;uniprot:Q96S71;uniprot:Q96S72;uniprot:Q96S73;uniprot:Q99994	product	248445	biochemical reaction	Spike
95684	MYC	protein	dip:DIP-28143N;drugbank:7239;ensembl:ENSG00000136997;ensembl:ENSP00000367207;ensembl:ENST00000377970;entrez-gene:4609;hgnc-id:7553;hgnc-symbol:MYC;hprd:01818;intact:EBI-1058440;intact:EBI-447544;pdb:1A93;pdb:1EE4;pdb:1MV0;pdb:1NKP;pdb:2A93;pdb:2OR9;reactome:REACT_118780;reactome:REACT_120734;reactome:REACT_160243;reactome:REACT_160254;reactome:REACT_200799;reactome:REACT_9029;reactome:REACT_9224;…	transcription factor	26148	Q99567	protein	ensembl:ENSG00000108559;ensembl:ENSP00000458954;ensembl:ENST00000573584;entrez-gene:4927;hgnc-id:8067;hprd:03974;intact:EBI-726178;reactome:REACT_115831;reactome:REACT_15518;reactome:REACT_163931;reactome:REACT_267668;reactome:REACT_4134;reactome:REACT_474;reactome:REACT_6185;reactome:REACT_6190;reactome:REACT_6354;reactome:REACT_6804;reactome:REACT_7991;reactome:REACT_9395;refseq:NP_002523;unipr…	product	242286	gene regulatory interaction	BIND	12808131
2568	TAF1	protein	dip:DIP-147N;ensembl:ENSG00000147133;ensembl:ENSP00000276072;ensembl:ENSP00000362895;ensembl:ENSP00000406549;ensembl:ENST00000276072;ensembl:ENST00000373790;ensembl:ENST00000423759;entrez-gene:6872;hgnc-id:11535;hgnc-symbol:TAF1;hprd:02436;intact:EBI-491289;intact:MINT-1211825;pdb:1EQF;pdb:3AAD;pdb:3UV4;pdb:3UV5;reactome:REACT_1655;reactome:REACT_1788;reactome:REACT_1851;reactome:REACT_2089;react…	transcription factor	1685384	Q7Z2Z2	gene	entrez-gene:79631;refseq:NC_000015	transcribed gene	246170	gene regulatory interaction	BIND	15988478
13410	P00519	protein	chembl:1862;dip:DIP-1042N;drugbank:17;ensembl:ENSG00000097007;ensembl:ENSP00000323315;ensembl:ENSP00000361423;ensembl:ENST00000318560;ensembl:ENST00000372348;entrez-gene:25;hgnc-id:76;hgnc-id:77;hgnc-symbol:ABL1;hprd:01809;humancyc:HS01874-MONOMER;intact:EBI-1550796;intact:EBI-375543;pdb:1AB2;pdb:1ABL;pdb:1AWO;pdb:1BBZ;pdb:1JU5;pdb:1OPL;pdb:1ZZP;pdb:2ABL;pdb:2E2B;pdb:2F4J;pdb:2FO0;pdb:2G1T;pdb:2G…	physical interactor	43323	p-S795-RB1	protein	chembl:5288;dip:DIP-582N;drugbank:3846;ensembl:ENSG00000139687;ensembl:ENSP00000267163;ensembl:ENST00000267163;entrez-gene:5925;hgnc-id:9884;hgnc-symbol:RB1;hprd:01574;intact:EBI-491274;pdb:1AD6;pdb:1GH6;pdb:1GUX;pdb:1H25;pdb:1N4M;pdb:1O9K;pdb:1PJM;pdb:2AZE;pdb:2QDJ;pdb:2R7G;pdb:3N5U;pdb:3POM;pdb:4ELJ;pdb:4ELL;reactome:REACT_1156;reactome:REACT_152;reactome:REACT_169121;reactome:REACT_172744;reac…	physical interactor	20281	protein interaction	BIND;Biogrid;HPRD;PID;PhosphoPOINT	10207050;11254678;1756735;7828850;8242749;8626527;9003781;9071815;9139732;9190208;92097548;9315635;9632788
1617163	P07360	gene	entrez-gene:733;refseq:NM_000606	transcribed gene	66257	P07360	protein	drugbank:5591;ensembl:ENSG00000176919;ensembl:ENSP00000224181;ensembl:ENST00000224181;entrez-gene:733;hgnc-id:1354;hprd:00407;pdb:1IW2;reactome:REACT_8505;refseq:NM_000606;refseq:NP_000597;uniprot:CO8G_HUMAN;uniprot:P07360;uniprot:Q14CT8;uniprot:Q14CU0;uniprot:Q5SQ07	product	236397;239607	gene regulatory interaction	BIND	14988562
15426	P55212	protein	chembl:3308;dip:DIP-44649N;ensembl:ENSG00000138794;ensembl:ENSP00000265164;ensembl:ENSP00000285333;ensembl:ENST00000265164;ensembl:ENST00000352981;entrez-gene:839;hgnc-id:1507;hgnc-symbol:CASP6;hprd:03321;humancyc:HS06561-MONOMER;intact:EBI-718729;pdb:1MI9;pdb:2WDP;pdb:3K7E;pdb:3NKF;pdb:3NR2;pdb:3OD5;pdb:3P45;pdb:3P4U;pdb:3QNW;pdb:3S70;pdb:3S8E;pdb:3V6L;pdb:3V6M;pdb:4EJF;pdb:4FXO;pdb:4HVA;pdb:4IY…	activator	38150	Q02156	protein	chembl:3582;dip:DIP-34186N;ensembl:ENSG00000171132;ensembl:ENSP00000306124;ensembl:ENST00000306156;entrez-gene:5581;hgnc-id:9401;hgnc-symbol:PRKCE;hprd:01500;humancyc:HS10253-MONOMER;intact:EBI-706254;pdb:2WH0;reactome:REACT_11061;reactome:REACT_111064;reactome:REACT_12084;reactome:REACT_12143;reactome:REACT_14797;reactome:REACT_160158;reactome:REACT_19333;reactome:REACT_2202;refseq:NM_005400;ref…	enzyme	22675	biochemical reaction	PID;PhosphoPOINT;PhosphoSitePlus	10623656;11917136;1374067;15368451;16083285;16424149;16554440;17084817;17898082;17924679;18669648;20044836;20068231;20334631;20663917;20686112;20724476;20729838;21983960;22344252;24275569;7523419;8522590;9298992;9524113
2568	TAF1	protein	dip:DIP-147N;ensembl:ENSG00000147133;ensembl:ENSP00000276072;ensembl:ENSP00000362895;ensembl:ENSP00000406549;ensembl:ENST00000276072;ensembl:ENST00000373790;ensembl:ENST00000423759;entrez-gene:6872;hgnc-id:11535;hgnc-symbol:TAF1;hprd:02436;intact:EBI-491289;intact:MINT-1211825;pdb:1EQF;pdb:3AAD;pdb:3UV4;pdb:3UV5;reactome:REACT_1655;reactome:REACT_1788;reactome:REACT_1851;reactome:REACT_2089;react…	transcription factor	26148	Q99567	protein	ensembl:ENSG00000108559;ensembl:ENSP00000458954;ensembl:ENST00000573584;entrez-gene:4927;hgnc-id:8067;hprd:03974;intact:EBI-726178;reactome:REACT_115831;reactome:REACT_15518;reactome:REACT_163931;reactome:REACT_267668;reactome:REACT_4134;reactome:REACT_474;reactome:REACT_6185;reactome:REACT_6190;reactome:REACT_6354;reactome:REACT_6804;reactome:REACT_7991;reactome:REACT_9395;refseq:NP_002523;unipr…	product	242287	gene regulatory interaction	BIND	12808131
3035	O14641	protein	dip:DIP-34433N;ensembl:ENSG00000004975;ensembl:ENSP00000005340;ensembl:ENST00000005340;entrez-gene:1856;hgnc-id:3086;hgnc-symbol:DVL2;hprd:03690;intact:EBI-740850;pdb:2REY;pdb:3CBX;pdb:3CBY;pdb:3CBZ;pdb:3CC0;reactome:REACT_118607;reactome:REACT_119249;reactome:REACT_172581;reactome:REACT_172599;reactome:REACT_172638;reactome:REACT_200610;reactome:REACT_200668;reactome:REACT_200777;reactome:REACT_…	substrate	169042	WNT5A/FZD2/ROR2(dimer)	complex		substrate	22732	biochemical reaction	PID	19910923;20457807
2568	TAF1	protein	dip:DIP-147N;ensembl:ENSG00000147133;ensembl:ENSP00000276072;ensembl:ENSP00000362895;ensembl:ENSP00000406549;ensembl:ENST00000276072;ensembl:ENST00000373790;ensembl:ENST00000423759;entrez-gene:6872;hgnc-id:11535;hgnc-symbol:TAF1;hprd:02436;intact:EBI-491289;intact:MINT-1211825;pdb:1EQF;pdb:3AAD;pdb:3UV4;pdb:3UV5;reactome:REACT_1655;reactome:REACT_1788;reactome:REACT_1851;reactome:REACT_2089;react…	transcription factor	1632382	Q9ULW3	gene	entrez-gene:29777;refseq:NM_013375	transcribed gene	239001	gene regulatory interaction	BIND	12808131
24349	HNF4A	protein	drugbank:6522;ensembl:ENSG00000101076;ensembl:ENSP00000312987;ensembl:ENSP00000315180;ensembl:ENSP00000396216;ensembl:ENSP00000410911;ensembl:ENSP00000412111;ensembl:ENSP00000476609;ensembl:ENST00000316099;ensembl:ENST00000316673;ensembl:ENST00000415691;ensembl:ENST00000443598;ensembl:ENST00000457232;ensembl:ENST00000609795;entrez-gene:3172;hgnc-id:5024;hgnc-symbol:HNF4A;hprd:02612;intact:EBI-104…	transcription factor	1166031	Q9Y575	rna	ensembl:ENSG00000115239;entrez-gene:51130;hgnc-id:16013;hprd:05769;refseq:NM_016115;refseq:NP_001188894;refseq:NP_057199;refseq:NP_665862;uniprot:Q9Y575	transcribed gene	237449	gene regulatory interaction	BIND	14988562
504687	P07099	gene	ensembl:ENSG00000143819;entrez-gene:2052;intact:EBI-9992401	transcribed gene	113006	P07099	protein	chembl:1968;ensembl:ENSG00000143819;entrez-gene:2052;entrez-gi:4503583;hgnc-id:3401;hgnc-symbol:EPHX1;hprd:00581;humancyc:HS07112-MONOMER;intact:EBI-9992455;intact:EBI-9992475;intact:EBI-9992512;kegg:hsa:2052;refseq:NM_000120;refseq:NP_000111;refseq:NP_001129490;unigene:89649;uniprot:HYEP_HUMAN;uniprot:P07099;uniprot:R4SBI6	product	253818	gene regulatory interaction	Spike	15465926
43323	p-S795-RB1	protein	chembl:5288;dip:DIP-582N;drugbank:3846;ensembl:ENSG00000139687;ensembl:ENSP00000267163;ensembl:ENST00000267163;entrez-gene:5925;hgnc-id:9884;hgnc-symbol:RB1;hprd:01574;intact:EBI-491274;pdb:1AD6;pdb:1GH6;pdb:1GUX;pdb:1H25;pdb:1N4M;pdb:1O9K;pdb:1PJM;pdb:2AZE;pdb:2QDJ;pdb:2R7G;pdb:3N5U;pdb:3POM;pdb:4ELJ;pdb:4ELL;reactome:REACT_1156;reactome:REACT_152;reactome:REACT_169121;reactome:REACT_172744;reac…	activator	11881	p-S1981-ATM	protein	chembl:3797;dip:DIP-182N;ensembl:ENSG00000149311;ensembl:ENSP00000278616;ensembl:ENSP00000388058;ensembl:ENST00000278616;ensembl:ENST00000452508;entrez-gene:472;hgnc-id:795;hgnc-symbol:ATM;hprd:06347;humancyc:HS07604-MONOMER;intact:EBI-1059333;intact:EBI-495465;reactome:REACT_1538;reactome:REACT_1614;reactome:REACT_169185;reactome:REACT_18265;reactome:REACT_1924;reactome:REACT_200780;reactome:REA…	activator	23109;25042;26378;28290	biochemical reaction	BioCarta;InnateDB;Manual upload;NetPath;PID;PhosphoPOINT;PhosphoSitePlus;Spike	10085140;10373522;10428966;10581204;10777545;10821277;10903740;10909971;11060298;11078583;11238375;11259436;11259586;11313929;11459832;11566021;11571295;11595184;11598268;11706017;11781825;11823524;11896587;11904305;11971971;11994493;12110590;12208955;12464182;12717439;12788955;14593115;14744793;14993273;15068801;15105425;15192015;15302935;15304344;15558056;15569672;15601748;15721254;15916964;160…
368122	O95433	protein	ensembl:ENSG00000100591;ensembl:ENSP00000216479;ensembl:ENSP00000440108;ensembl:ENST00000216479;ensembl:ENST00000535854;entrez-gene:10598;hgnc-id:1189;hprd:09768;intact:EBI-448610;pdb:1X53;refseq:NM_012111;refseq:NP_036243;uniprot:AHSA1_HUMAN;uniprot:B2R9L2;uniprot:B4DUR9;uniprot:O95433;uniprot:Q96IL6;uniprot:Q9P060	physical interactor	338662	TRIM39	protein	ensembl:ENSG00000204599;ensembl:ENSG00000206495;ensembl:ENSG00000224994;ensembl:ENSG00000226437;ensembl:ENSG00000229929;ensembl:ENSG00000230308;ensembl:ENSG00000232839;ensembl:ENSP00000365844;ensembl:ENSP00000365847;ensembl:ENSP00000373095;ensembl:ENSP00000373096;ensembl:ENSP00000373097;ensembl:ENSP00000379796;ensembl:ENSP00000379797;ensembl:ENSP00000379800;ensembl:ENSP00000383486;ensembl:ENSP000…	physical interactor	249112	protein interaction	Spike	17474147
2568	TAF1	protein	dip:DIP-147N;ensembl:ENSG00000147133;ensembl:ENSP00000276072;ensembl:ENSP00000362895;ensembl:ENSP00000406549;ensembl:ENST00000276072;ensembl:ENST00000373790;ensembl:ENST00000423759;entrez-gene:6872;hgnc-id:11535;hgnc-symbol:TAF1;hprd:02436;intact:EBI-491289;intact:MINT-1211825;pdb:1EQF;pdb:3AAD;pdb:3UV4;pdb:3UV5;reactome:REACT_1655;reactome:REACT_1788;reactome:REACT_1851;reactome:REACT_2089;react…	transcription factor	358680	Q9Y242	protein	ensembl:ENSG00000137310;ensembl:ENSP00000365431;ensembl:ENSP00000365433;ensembl:ENST00000376255;ensembl:ENST00000376257;entrez-gene:6941;hgnc-id:11629;hgnc-symbol:TCF19;hprd:15986;intact:EBI-7413767;intact:MINT-8162425;intact:MINT-8247619;refseq:NC_000006;refseq:NM_007109;refseq:NP_001070979;refseq:NP_009040;refseq:XP_005249391;refseq:XP_005275075;refseq:XP_005275077;refseq:XP_005275212;refseq:XP…	product	237921	gene regulatory interaction	BIND	12808131
27267	Q8IZD4	protein	dip:DIP-31289N;ensembl:ENSG00000151065;ensembl:ENSP00000280665;ensembl:ENST00000280665;entrez-gene:196513;hgnc-id:24451;hprd:13124;intact:EBI-521595;reactome:REACT_20518;reactome:REACT_20856;reactome:REACT_21257;refseq:NP_689853;refseq:XP_006719034;refseq:XP_006719035;uniprot:B4DRD1;uniprot:DCP1B_HUMAN;uniprot:Q86XH9;uniprot:Q8IZD4;uniprot:Q96BP8;uniprot:Q96MZ8	physical interactor	27269	EDC3	protein	dip:DIP-35516N;ensembl:ENSG00000179151;ensembl:ENSP00000320503;ensembl:ENSP00000401343;ensembl:ENSP00000455580;ensembl:ENST00000315127;ensembl:ENST00000426797;ensembl:ENST00000568176;entrez-gene:80153;hgnc-id:26114;hprd:07954;intact:EBI-997311;pdb:2VC8;pdb:2WAX;pdb:2WAY;pdb:3D3J;pdb:3D3K;reactome:REACT_20518;reactome:REACT_20716;reactome:REACT_21257;refseq:NP_001135915;refseq:NP_001135916;refseq:…	physical interactor	85816	protein interaction	Biogrid;IntAct;MINT;Spike	16364915;17145710;21516116;24778252;25036637;25416956
24349	HNF4A	protein	drugbank:6522;ensembl:ENSG00000101076;ensembl:ENSP00000312987;ensembl:ENSP00000315180;ensembl:ENSP00000396216;ensembl:ENSP00000410911;ensembl:ENSP00000412111;ensembl:ENSP00000476609;ensembl:ENST00000316099;ensembl:ENST00000316673;ensembl:ENST00000415691;ensembl:ENST00000443598;ensembl:ENST00000457232;ensembl:ENST00000609795;entrez-gene:3172;hgnc-id:5024;hgnc-symbol:HNF4A;hprd:02612;intact:EBI-104…	transcription factor	504687	P07099	gene	ensembl:ENSG00000143819;entrez-gene:2052;intact:EBI-9992401	transcribed gene	75226	gene regulatory interaction	IntAct	23714182
158446	p53/SIRT1	complex		repressor	4265	P38936	protein	dip:DIP-246N;ensembl:ENSG00000124762;ensembl:ENSP00000244741;ensembl:ENSP00000362815;ensembl:ENSP00000384849;ensembl:ENSP00000409259;ensembl:ENSP00000482768;ensembl:ENST00000244741;ensembl:ENST00000373711;ensembl:ENST00000405375;ensembl:ENST00000448526;ensembl:ENST00000615513;entrez-gene:1026;hgnc-id:1784;hgnc-symbol:CDKN1A;hprd:00298;intact:EBI-1799539;intact:EBI-1800051;intact:EBI-375077;pdb:1A…	product	27043	gene regulatory interaction	PID
1697787	AP-1_I.complex	protein		transcription factor	46805	P04141	protein	dip:DIP-386N;drugbank:BIOD00035;drugbank:BTD00035;drugbank:DB00020;ensembl:ENSG00000164400;ensembl:ENSP00000296871;ensembl:ENST00000296871;entrez-gene:1437;hgnc-id:2434;hprd:00734;intact:EBI-1809826;pdb:1CSG;pdb:2GMF;pdb:3CXE;reactome:REACT_1695;reactome:REACT_19290;reactome:REACT_23837;reactome:REACT_23891;reactome:REACT_24851;refseq:NC_000005;refseq:NP_000749;uniprot:CSF2_HUMAN;uniprot:P04141;u…	product	255249	gene regulatory interaction	Spike	7891702;8289796
38150	Q02156	protein	chembl:3582;dip:DIP-34186N;ensembl:ENSG00000171132;ensembl:ENSP00000306124;ensembl:ENST00000306156;entrez-gene:5581;hgnc-id:9401;hgnc-symbol:PRKCE;hprd:01500;humancyc:HS10253-MONOMER;intact:EBI-706254;pdb:2WH0;reactome:REACT_11061;reactome:REACT_111064;reactome:REACT_12084;reactome:REACT_12143;reactome:REACT_14797;reactome:REACT_160158;reactome:REACT_19333;reactome:REACT_2202;refseq:NM_005400;ref…	enzyme	43323	p-S795-RB1	protein	chembl:5288;dip:DIP-582N;drugbank:3846;ensembl:ENSG00000139687;ensembl:ENSP00000267163;ensembl:ENST00000267163;entrez-gene:5925;hgnc-id:9884;hgnc-symbol:RB1;hprd:01574;intact:EBI-491274;pdb:1AD6;pdb:1GH6;pdb:1GUX;pdb:1H25;pdb:1N4M;pdb:1O9K;pdb:1PJM;pdb:2AZE;pdb:2QDJ;pdb:2R7G;pdb:3N5U;pdb:3POM;pdb:4ELJ;pdb:4ELL;reactome:REACT_1156;reactome:REACT_152;reactome:REACT_169121;reactome:REACT_172744;reac…	activator	23109	biochemical reaction	BioCarta;InnateDB;Manual upload;NetPath;PID;PhosphoPOINT;PhosphoSitePlus;Spike	10085140;10581204;10777545;10821277;10903740;10909971;11060298;11078583;11238375;11259436;11259586;11313929;11566021;11706017;11781825;11823524;11896587;11971971;11994493;12110590;12208955;12788955;14993273;15068801;15105425;15192015;15304344;15558056;15569672;15601748;15916964;16099987;16511568;1661585;17079470;17081983;17258390;17377139;17548358;17626013;17671211;18669648;18718914;18847512;1917…
165072	Q02447	protein	ensembl:ENSG00000172845;ensembl:ENSP00000310301;ensembl:ENST00000310015;entrez-gene:6670;hgnc-id:11208;hgnc-symbol:SP3;hprd:03483;intact:EBI-348158;refseq:NP_001017371;refseq:NP_001166183;refseq:NP_003102;uniprot:A0AVL9;uniprot:B4E2B7;uniprot:Q02447;uniprot:Q69B26;uniprot:Q69B27;uniprot:Q86TP0;uniprot:Q8TD56;uniprot:Q8WWU4;uniprot:Q9BQR1;uniprot:SP3_HUMAN	physical interactor	214833	SP1/SP3	complex		product	27762	protein interaction	BioCarta;Biogrid;HPRD	10825178;11517158;12200149;12414801;15247906;16734381;9329821
43323	p-S795-RB1	protein	chembl:5288;dip:DIP-582N;drugbank:3846;ensembl:ENSG00000139687;ensembl:ENSP00000267163;ensembl:ENST00000267163;entrez-gene:5925;hgnc-id:9884;hgnc-symbol:RB1;hprd:01574;intact:EBI-491274;pdb:1AD6;pdb:1GH6;pdb:1GUX;pdb:1H25;pdb:1N4M;pdb:1O9K;pdb:1PJM;pdb:2AZE;pdb:2QDJ;pdb:2R7G;pdb:3N5U;pdb:3POM;pdb:4ELJ;pdb:4ELL;reactome:REACT_1156;reactome:REACT_152;reactome:REACT_169121;reactome:REACT_172744;reac…	transcription factor	95684	MYC	protein	dip:DIP-28143N;drugbank:7239;ensembl:ENSG00000136997;ensembl:ENSP00000367207;ensembl:ENST00000377970;entrez-gene:4609;hgnc-id:7553;hgnc-symbol:MYC;hprd:01818;intact:EBI-1058440;intact:EBI-447544;pdb:1A93;pdb:1EE4;pdb:1MV0;pdb:1NKP;pdb:2A93;pdb:2OR9;reactome:REACT_118780;reactome:REACT_120734;reactome:REACT_160243;reactome:REACT_160254;reactome:REACT_200799;reactome:REACT_9029;reactome:REACT_9224;…	product	243000	gene regulatory interaction	BIND	12629508
147728	O94806	protein	chembl:2595;ensembl:ENSG00000115825;ensembl:ENSP00000234179;ensembl:ENSP00000368356;ensembl:ENST00000234179;ensembl:ENST00000379066;entrez-gene:23683;hgnc-id:9408;hgnc-symbol:PRKD3;hprd:06151;humancyc:HS03940-MONOMER;intact:EBI-1255366;intact:EBI-5773781;pdb:2D9Z;refseq:NM_005813;refseq:NP_005804;refseq:XP_005264294;unigene:143460;uniprot:D6W587;uniprot:KPCD3_HUMAN;uniprot:O94806;uniprot:Q53TR7;u…	physical interactor	2568	TAF1	protein	dip:DIP-147N;ensembl:ENSG00000147133;ensembl:ENSP00000276072;ensembl:ENSP00000362895;ensembl:ENSP00000406549;ensembl:ENST00000276072;ensembl:ENST00000373790;ensembl:ENST00000423759;entrez-gene:6872;hgnc-id:11535;hgnc-symbol:TAF1;hprd:02436;intact:EBI-491289;intact:MINT-1211825;pdb:1EQF;pdb:3AAD;pdb:3UV4;pdb:3UV5;reactome:REACT_1655;reactome:REACT_1788;reactome:REACT_1851;reactome:REACT_2089;react…	physical interactor	55893	protein interaction	IntAct	23414517
13410	P00519	protein	chembl:1862;dip:DIP-1042N;drugbank:17;ensembl:ENSG00000097007;ensembl:ENSP00000323315;ensembl:ENSP00000361423;ensembl:ENST00000318560;ensembl:ENST00000372348;entrez-gene:25;hgnc-id:76;hgnc-id:77;hgnc-symbol:ABL1;hprd:01809;humancyc:HS01874-MONOMER;intact:EBI-1550796;intact:EBI-375543;pdb:1AB2;pdb:1ABL;pdb:1AWO;pdb:1BBZ;pdb:1JU5;pdb:1OPL;pdb:1ZZP;pdb:2ABL;pdb:2E2B;pdb:2F4J;pdb:2FO0;pdb:2G1T;pdb:2G…	enzyme	11881	p-S1981-ATM	protein	chembl:3797;dip:DIP-182N;ensembl:ENSG00000149311;ensembl:ENSP00000278616;ensembl:ENSP00000388058;ensembl:ENST00000278616;ensembl:ENST00000452508;entrez-gene:472;hgnc-id:795;hgnc-symbol:ATM;hprd:06347;humancyc:HS07604-MONOMER;intact:EBI-1059333;intact:EBI-495465;reactome:REACT_1538;reactome:REACT_1614;reactome:REACT_169185;reactome:REACT_18265;reactome:REACT_1924;reactome:REACT_200780;reactome:REA…	activator	5610;5699;9870;23282;24539;25478;26097;26922;28092;28366;30610;34415;34572;34712;34899;35051;46578;247724	biochemical reaction	BioCarta;InnateDB;Manual upload;NetPath;PID;PhosphoPOINT;PhosphoSitePlus;Reactome;Spike	10201980;10375532;10488144;10611322;10706702;10713049;10781063;10831586;10906134;10931950;10933394;10964922;11120811;11121037;11163197;11250155;11278446;11313365;11331603;11359766;11425869;11482905;11504915;11562347;11606419;11715018;11726503;11781820;11847100;11850850;11889117;11891774;11923280;11960368;11971963;11983168;12042314;12093740;12110584;12119282;12140288;12167711;12244301;12244302;122…
2296	P47712	protein	chembl:3816;dip:DIP-29464N;drugbank:723;ensembl:ENSG00000116711;ensembl:ENSP00000356436;ensembl:ENST00000367466;entrez-gene:5321;entrez-gi:23943920;hgnc-id:9035;hgnc-symbol:PLA2G4A;hprd:08986;humancyc:HS04039-MONOMER;intact:EBI-1044090;kegg:hsa:5321;pdb:1BCI;pdb:1CJY;pdb:1RLW;reactome:REACT_120722;reactome:REACT_120829;reactome:REACT_120906;reactome:REACT_120977;reactome:REACT_121006;reactome:REA…	activator	26148	Q99567	protein	ensembl:ENSG00000108559;ensembl:ENSP00000458954;ensembl:ENST00000573584;entrez-gene:4927;hgnc-id:8067;hprd:03974;intact:EBI-726178;reactome:REACT_115831;reactome:REACT_15518;reactome:REACT_163931;reactome:REACT_267668;reactome:REACT_4134;reactome:REACT_474;reactome:REACT_6185;reactome:REACT_6190;reactome:REACT_6354;reactome:REACT_6804;reactome:REACT_7991;reactome:REACT_9395;refseq:NP_002523;unipr…	enzyme	9611	biochemical reaction	BioCarta;EHMN;Reactome	6810878
214833	SP1/SP3	complex		transcription factor	4265	P38936	protein	dip:DIP-246N;ensembl:ENSG00000124762;ensembl:ENSP00000244741;ensembl:ENSP00000362815;ensembl:ENSP00000384849;ensembl:ENSP00000409259;ensembl:ENSP00000482768;ensembl:ENST00000244741;ensembl:ENST00000373711;ensembl:ENST00000405375;ensembl:ENST00000448526;ensembl:ENST00000615513;entrez-gene:1026;hgnc-id:1784;hgnc-symbol:CDKN1A;hprd:00298;intact:EBI-1799539;intact:EBI-1800051;intact:EBI-375077;pdb:1A…	product	28196	gene regulatory interaction	BioCarta
2568	TAF1	protein	dip:DIP-147N;ensembl:ENSG00000147133;ensembl:ENSP00000276072;ensembl:ENSP00000362895;ensembl:ENSP00000406549;ensembl:ENST00000276072;ensembl:ENST00000373790;ensembl:ENST00000423759;entrez-gene:6872;hgnc-id:11535;hgnc-symbol:TAF1;hprd:02436;intact:EBI-491289;intact:MINT-1211825;pdb:1EQF;pdb:3AAD;pdb:3UV4;pdb:3UV5;reactome:REACT_1655;reactome:REACT_1788;reactome:REACT_1851;reactome:REACT_2089;react…	transcription factor	24143	Q8NA42	protein	ensembl:ENSG00000188283;ensembl:ENSP00000340132;ensembl:ENSP00000464871;ensembl:ENSP00000466101;ensembl:ENST00000352998;ensembl:ENST00000589413;ensembl:ENST00000590503;entrez-gene:163087;hgnc-id:18609;hprd:15786;reactome:REACT_75976;refseq:NC_000019;refseq:NP_689817;uniprot:Q6X2C7;uniprot:Q8NA42;uniprot:ZN383_HUMAN	product	245629	gene regulatory interaction	BIND	15988478
24349	HNF4A	protein	drugbank:6522;ensembl:ENSG00000101076;ensembl:ENSP00000312987;ensembl:ENSP00000315180;ensembl:ENSP00000396216;ensembl:ENSP00000410911;ensembl:ENSP00000412111;ensembl:ENSP00000476609;ensembl:ENST00000316099;ensembl:ENST00000316673;ensembl:ENST00000415691;ensembl:ENST00000443598;ensembl:ENST00000457232;ensembl:ENST00000609795;entrez-gene:3172;hgnc-id:5024;hgnc-symbol:HNF4A;hprd:02612;intact:EBI-104…	transcription factor	1625900	Q9Y242	gene	entrez-gene:6941;refseq:NC_000006;refseq:NM_007109	transcribed gene	244899	gene regulatory interaction	BIND	14988562
55087	P21333	protein	dip:DIP-1136N;ensembl:ENSG00000196924;ensembl:ENSP00000353467;ensembl:ENSP00000358866;ensembl:ENSP00000416926;ensembl:ENST00000360319;ensembl:ENST00000369850;ensembl:ENST00000422373;entrez-gene:2316;hgnc-id:3754;hgnc-symbol:FLNA;hprd:02060;intact:EBI-1103234;intact:EBI-350432;pdb:2AAV;pdb:2BP3;pdb:2BRQ;pdb:2J3S;pdb:2JF1;pdb:2K3T;pdb:2K7P;pdb:2K7Q;pdb:2W0P;pdb:2WFN;pdb:3CNK;pdb:3HOC;pdb:3HOP;pdb:3…	physical interactor	95684	MYC	protein	dip:DIP-28143N;drugbank:7239;ensembl:ENSG00000136997;ensembl:ENSP00000367207;ensembl:ENST00000377970;entrez-gene:4609;hgnc-id:7553;hgnc-symbol:MYC;hprd:01818;intact:EBI-1058440;intact:EBI-447544;pdb:1A93;pdb:1EE4;pdb:1MV0;pdb:1NKP;pdb:2A93;pdb:2OR9;reactome:REACT_118780;reactome:REACT_120734;reactome:REACT_160243;reactome:REACT_160254;reactome:REACT_200799;reactome:REACT_9029;reactome:REACT_9224;…	physical interactor	192514	protein interaction	Biogrid	21150319
2568	TAF1	protein	dip:DIP-147N;ensembl:ENSG00000147133;ensembl:ENSP00000276072;ensembl:ENSP00000362895;ensembl:ENSP00000406549;ensembl:ENST00000276072;ensembl:ENST00000373790;ensembl:ENST00000423759;entrez-gene:6872;hgnc-id:11535;hgnc-symbol:TAF1;hprd:02436;intact:EBI-491289;intact:MINT-1211825;pdb:1EQF;pdb:3AAD;pdb:3UV4;pdb:3UV5;reactome:REACT_1655;reactome:REACT_1788;reactome:REACT_1851;reactome:REACT_2089;react…	transcription factor	9530	Q9UPQ8	protein	ensembl:ENSG00000175283;ensembl:ENSP00000361667;ensembl:ENST00000372586;entrez-gene:22845;entrez-gi:7662482;hgnc-id:23406;hprd:15525;humancyc:HS10905-MONOMER;intact:EBI-8645574;intact:MINT-4724096;intact:MINT-8163513;kegg:hsa:22845;reactome:REACT_22230;reactome:REACT_23075;refseq:NC_000009;refseq:NM_014908;refseq:NP_055723;unigene:161166;uniprot:DOLK_HUMAN;uniprot:Q5SRE6;uniprot:Q9UPQ8	product	240748	gene regulatory interaction	BIND	15899964
2568	TAF1	protein	dip:DIP-147N;ensembl:ENSG00000147133;ensembl:ENSP00000276072;ensembl:ENSP00000362895;ensembl:ENSP00000406549;ensembl:ENST00000276072;ensembl:ENST00000373790;ensembl:ENST00000423759;entrez-gene:6872;hgnc-id:11535;hgnc-symbol:TAF1;hprd:02436;intact:EBI-491289;intact:MINT-1211825;pdb:1EQF;pdb:3AAD;pdb:3UV4;pdb:3UV5;reactome:REACT_1655;reactome:REACT_1788;reactome:REACT_1851;reactome:REACT_2089;react…	transcription factor	1608801	O95163	gene	entrez-gene:8518	transcribed gene	235148	gene regulatory interaction	BIND	12808131
1632557	O15068	gene	entrez-gene:23263;hgnc-id:14576;refseq:NC_000013	transcribed gene	14234	O15068	protein	ensembl:ENSG00000126217;ensembl:ENSP00000364747;ensembl:ENSP00000364754;ensembl:ENSP00000364758;ensembl:ENSP00000380225;ensembl:ENSP00000397285;ensembl:ENSP00000440374;ensembl:ENST00000375597;ensembl:ENST00000375604;ensembl:ENST00000375608;ensembl:ENST00000397030;ensembl:ENST00000421756;ensembl:ENST00000535094;entrez-gene:23263;hgnc-id:14576;hprd:14371;intact:EBI-2691047;reactome:REACT_10825;reac…	product	238728;244468	gene regulatory interaction	BIND	15899964
24349	HNF4A	protein	drugbank:6522;ensembl:ENSG00000101076;ensembl:ENSP00000312987;ensembl:ENSP00000315180;ensembl:ENSP00000396216;ensembl:ENSP00000410911;ensembl:ENSP00000412111;ensembl:ENSP00000476609;ensembl:ENST00000316099;ensembl:ENST00000316673;ensembl:ENST00000415691;ensembl:ENST00000443598;ensembl:ENST00000457232;ensembl:ENST00000609795;entrez-gene:3172;hgnc-id:5024;hgnc-symbol:HNF4A;hprd:02612;intact:EBI-104…	transcription factor	31533	LCN2	protein	dip:DIP-29952N;drugbank:1782;ensembl:ENSG00000148346;ensembl:ENSP00000277480;ensembl:ENSP00000362108;ensembl:ENST00000277480;ensembl:ENST00000373017;entrez-gene:3934;hgnc-id:6526;hgnc-symbol:LCN2;hprd:02551;pdb:1DFV;reactome:REACT_267872;reactome:REACT_270502;refseq:NM_005564;refseq:NP_005555;uniprot:A6NII8;uniprot:B4DWV4;uniprot:B7ZAA2;uniprot:NGAL_HUMAN;uniprot:P30150;uniprot:P80188;uniprot:Q5S…	product	246210	gene regulatory interaction	BIND	14988562
176345	Q92754	protein	ensembl:ENSG00000087510;ensembl:ENSP00000201031;ensembl:ENST00000201031;entrez-gene:7022;hgnc-id:11744;hprd:03361;intact:EBI-937309;refseq:NP_003213;uniprot:AP2C_HUMAN;uniprot:B4DWK3;uniprot:O00685;uniprot:O00730;uniprot:Q86V30;uniprot:Q8IVB6;uniprot:Q92754;uniprot:Q9P1X2	physical interactor	305560	PLSCR3	protein	ensembl:ENSG00000187838;entrez-gene:57048;hgnc-id:16495;hgnc-symbol:PLSCR3;hprd:07400;intact:EBI-750734;refseq:NP_001188505;refseq:NP_065093;uniprot:A8K252;uniprot:PLS3_HUMAN;uniprot:Q567U0;uniprot:Q8NBW6;uniprot:Q96F13;uniprot:Q9NRY6	physical interactor	72484	protein interaction	IntAct	24835590
1661098	Q96BN2	gene	entrez-gene:117143;refseq:NM_053053	transcribed gene	70335	Q96BN2	protein	ensembl:ENSG00000152382;ensembl:ENSP00000356848;ensembl:ENST00000367874;entrez-gene:117143;hgnc-id:30631;hgnc-symbol:TADA1;hprd:18114;intact:EBI-2512236;reactome:REACT_172610;reactome:REACT_264818;refseq:NM_053053;refseq:NP_444281;uniprot:A8K4J9;uniprot:Q96BN2;uniprot:TADA1_HUMAN	product	242779	gene regulatory interaction	BIND	14988562
33990	P14923	protein	ensembl:ENSG00000173801;ensembl:ENSP00000311113;ensembl:ENSP00000377507;ensembl:ENSP00000377508;ensembl:ENST00000310706;ensembl:ENST00000393930;ensembl:ENST00000393931;entrez-gene:3728;hgnc-id:6207;hgnc-symbol:JUP;hprd:01414;intact:EBI-702484;intact:EBI-744449;intact:EBI-988999;pdb:3IFQ;reactome:REACT_19195;reactome:REACT_20069;reactome:REACT_20676;reactome:REACT_228016;refseq:NP_002221;refseq:NP…	physical interactor	44318	O15169	protein	dip:DIP-34630N;drugbank:5676;ensembl:ENSG00000103126;ensembl:ENSP00000262320;ensembl:ENSP00000346935;ensembl:ENST00000262320;ensembl:ENST00000354866;entrez-gene:8312;hgnc-id:903;hgnc-symbol:AXIN1;hprd:04819;intact:EBI-710484;pdb:1DK8;pdb:1EMU;pdb:1O9U;pdb:3ZDI;pdb:4B7T;pdb:4NM0;pdb:4NM3;pdb:4NM5;pdb:4NM7;pdb:4NU1;reactome:REACT_10888;reactome:REACT_11045;reactome:REACT_11063;reactome:REACT_11065;…	physical interactor	104485	protein interaction	HPRD	10488109
14218	Q9UKW4	protein	ensembl:ENSG00000134215;ensembl:ENSP00000359073;ensembl:ENSP00000394897;ensembl:ENSP00000432540;ensembl:ENST00000370056;ensembl:ENST00000415432;ensembl:ENST00000527011;entrez-gene:10451;hgnc-id:12659;hgnc-symbol:VAV3;hprd:05706;intact:EBI-297568;pdb:2D86;reactome:REACT_11044;reactome:REACT_11051;reactome:REACT_11061;reactome:REACT_13638;reactome:REACT_147814;reactome:REACT_14797;reactome:REACT_16…	activator	14234	O15068	protein	ensembl:ENSG00000126217;ensembl:ENSP00000364747;ensembl:ENSP00000364754;ensembl:ENSP00000364758;ensembl:ENSP00000380225;ensembl:ENSP00000397285;ensembl:ENSP00000440374;ensembl:ENST00000375597;ensembl:ENST00000375604;ensembl:ENST00000375608;ensembl:ENST00000397030;ensembl:ENST00000421756;ensembl:ENST00000535094;entrez-gene:23263;hgnc-id:14576;hprd:14371;intact:EBI-2691047;reactome:REACT_10825;reac…	activator	6939;22734	biochemical reaction	PID;Reactome	10026210;10364236;10480888;10523665;10523675;10559246;10579713;10652228;10676816;10744696;10769020;10779358;10793146;10837491;10980705;10982832;11058585;11085924;11094164;11285260;11336673;11443056;11741931;11748279;11777936;11779461;11799111;11817894;11870224;12071859;12172552;12183458;12196628;12213839;12215546;12221096;12356866;12389031;12393875;12432077;12510192;12517963;12547822;12702722;127…
2568	TAF1	protein	dip:DIP-147N;ensembl:ENSG00000147133;ensembl:ENSP00000276072;ensembl:ENSP00000362895;ensembl:ENSP00000406549;ensembl:ENST00000276072;ensembl:ENST00000373790;ensembl:ENST00000423759;entrez-gene:6872;hgnc-id:11535;hgnc-symbol:TAF1;hprd:02436;intact:EBI-491289;intact:MINT-1211825;pdb:1EQF;pdb:3AAD;pdb:3UV4;pdb:3UV5;reactome:REACT_1655;reactome:REACT_1788;reactome:REACT_1851;reactome:REACT_2089;react…	transcription factor	86951	P45954	protein	drugbank:630;ensembl:ENSG00000196177;ensembl:ENSP00000357862;ensembl:ENSP00000357873;ensembl:ENST00000358776;ensembl:ENST00000368869;entrez-gene:36;entrez-gi:4501859;hgnc-id:91;hprd:02626;humancyc:HS10828-MONOMER;intact:EBI-2511905;kegg:hsa:36;pdb:2JIF;reactome:REACT_197;reactome:REACT_5714;refseq:NC_000010;refseq:NM_001609;refseq:NP_001600;unigene:81934;uniprot:ACDSB_HUMAN;uniprot:B4DQ51;uniprot…	product	240592	gene regulatory interaction	BIND	15988478
1606783	P50479	gene	entrez-gene:8572;hgnc-id:16501;refseq:NC_000005	transcribed gene	236341	P50479	protein	ensembl:ENSG00000131435;ensembl:ENSP00000253754;ensembl:ENSP00000368303;ensembl:ENST00000253754;ensembl:ENST00000379018;entrez-gene:8572;hgnc-id:16501;hprd:04571;intact:EBI-372861;pdb:2EEG;pdb:2V1W;pdb:4Q2O;refseq:NC_000005;refseq:NP_001124499;refseq:NP_003678;uniprot:B2R8U1;uniprot:P50479;uniprot:PDLI4_HUMAN;uniprot:Q53Y39;uniprot:Q96AT8;uniprot:Q9BTW8;uniprot:Q9Y292	product	234862;242566	gene regulatory interaction	BIND	15899964
146045	O00754	protein	chembl:4059;ensembl:ENSG00000104774;entrez-gene:4125;hgnc-id:6826;hprd:02007;humancyc:HS02616-MONOMER;refseq:NM_000528;refseq:NP_000519;refseq:NP_001166969;unigene:279854;uniprot:MA2B1_HUMAN;uniprot:O00754;uniprot:O15330;uniprot:Q16680;uniprot:Q93094;uniprot:Q9BW13	enzyme	146047	Q9Y2E5	protein	ensembl:ENSG00000013288;entrez-gene:23324;hgnc-id:29623;hprd:14355;humancyc:HS00341-MONOMER;refseq:NP_056089;uniprot:MA2B2_HUMAN;uniprot:Q9Y2E5	enzyme	19043	biochemical reaction	HumanCyc
31219	Q9H0E3	protein	ensembl:ENSG00000136715;ensembl:ENSP00000259235;ensembl:ENSP00000350333;ensembl:ENST00000259235;ensembl:ENST00000357702;entrez-gene:79595;hgnc-id:29813;hgnc-symbol:SF3B3;hprd:18015;intact:EBI-922886;reactome:REACT_172610;reactome:REACT_200856;reactome:REACT_266485;refseq:NP_001139400;refseq:NP_036558;refseq:NP_078821;uniprot:B7ZLM3;uniprot:C9K0X9;uniprot:Q4ZFV4;uniprot:Q53T46;uniprot:Q8WVW4;unipr…	physical interactor	95684	MYC	protein	dip:DIP-28143N;drugbank:7239;ensembl:ENSG00000136997;ensembl:ENSP00000367207;ensembl:ENST00000377970;entrez-gene:4609;hgnc-id:7553;hgnc-symbol:MYC;hprd:01818;intact:EBI-1058440;intact:EBI-447544;pdb:1A93;pdb:1EE4;pdb:1MV0;pdb:1NKP;pdb:2A93;pdb:2OR9;reactome:REACT_118780;reactome:REACT_120734;reactome:REACT_160243;reactome:REACT_160254;reactome:REACT_200799;reactome:REACT_9029;reactome:REACT_9224;…	physical interactor	126435	protein interaction	Biogrid	12660246
37783	SLC5A2	protein	chembl:3884;ensembl:ENSG00000140675;ensembl:ENSP00000327943;ensembl:ENST00000330498;entrez-gene:6524;humancyc:ENSG00000140675-MONOMER;reactome:REACT_19845;refseq:NM_003041;refseq:NP_003032;unigene:356900;uniprot:A2RRD2;uniprot:P31639;uniprot:SC5A2_HUMAN	enzyme	138444	D-gluco-hexose	group	humancyc:D-Glucose	product	19550	biochemical reaction	HumanCyc
159274	TAp73b (tetramer)	complex		transcription factor	162228	Q9HCN2	gene	ensembl:ENSG00000120471;entrez-gene:63970;hgnc-symbol:TP53AIP1;intact:EBI-1550789;refseq:NT_033899;uniprot:Q9HCN2	transcribed gene	25261	gene regulatory interaction	PID	11804596
24349	HNF4A	protein	drugbank:6522;ensembl:ENSG00000101076;ensembl:ENSP00000312987;ensembl:ENSP00000315180;ensembl:ENSP00000396216;ensembl:ENSP00000410911;ensembl:ENSP00000412111;ensembl:ENSP00000476609;ensembl:ENST00000316099;ensembl:ENST00000316673;ensembl:ENST00000415691;ensembl:ENST00000443598;ensembl:ENST00000457232;ensembl:ENST00000609795;entrez-gene:3172;hgnc-id:5024;hgnc-symbol:HNF4A;hprd:02612;intact:EBI-104…	transcription factor	1620935	P21333	gene	entrez-gene:2316;hgnc-id:3754;refseq:NC_000023;refseq:NM_001456	transcribed gene	236987	gene regulatory interaction	BIND	14988562
27267	Q8IZD4	protein	dip:DIP-31289N;ensembl:ENSG00000151065;ensembl:ENSP00000280665;ensembl:ENST00000280665;entrez-gene:196513;hgnc-id:24451;hprd:13124;intact:EBI-521595;reactome:REACT_20518;reactome:REACT_20856;reactome:REACT_21257;refseq:NP_689853;refseq:XP_006719034;refseq:XP_006719035;uniprot:B4DRD1;uniprot:DCP1B_HUMAN;uniprot:Q86XH9;uniprot:Q8IZD4;uniprot:Q96BP8;uniprot:Q96MZ8	physical interactor	27271	Q8IU60	protein	dip:DIP-31126N;ensembl:ENSG00000145773;ensembl:ENSG00000172795;ensembl:ENSP00000373715;ensembl:ENSP00000425770;ensembl:ENST00000389063;ensembl:ENST00000515408;entrez-gene:167227;hgnc-id:24452;hprd:13125;humancyc:ENSG00000145773-MONOMER;intact:EBI-521577;intact:EBI-521590;reactome:REACT_18355;reactome:REACT_20518;reactome:REACT_20731;reactome:REACT_24915;reactome:REACT_25042;reactome:REACT_25064;r…	physical interactor	74232	protein interaction	BIND;Biogrid;HPRD;IntAct;Spike	15231747;16364915;17145710;24778252
24349	HNF4A	protein	drugbank:6522;ensembl:ENSG00000101076;ensembl:ENSP00000312987;ensembl:ENSP00000315180;ensembl:ENSP00000396216;ensembl:ENSP00000410911;ensembl:ENSP00000412111;ensembl:ENSP00000476609;ensembl:ENST00000316099;ensembl:ENST00000316673;ensembl:ENST00000415691;ensembl:ENST00000443598;ensembl:ENST00000457232;ensembl:ENST00000609795;entrez-gene:3172;hgnc-id:5024;hgnc-symbol:HNF4A;hprd:02612;intact:EBI-104…	transcription factor	1624667	Q9NY47	gene	entrez-gene:9254;refseq:NM_006030	transcribed gene	237534	gene regulatory interaction	BIND	14988562
24349	HNF4A	protein	drugbank:6522;ensembl:ENSG00000101076;ensembl:ENSP00000312987;ensembl:ENSP00000315180;ensembl:ENSP00000396216;ensembl:ENSP00000410911;ensembl:ENSP00000412111;ensembl:ENSP00000476609;ensembl:ENST00000316099;ensembl:ENST00000316673;ensembl:ENST00000415691;ensembl:ENST00000443598;ensembl:ENST00000457232;ensembl:ENST00000609795;entrez-gene:3172;hgnc-id:5024;hgnc-symbol:HNF4A;hprd:02612;intact:EBI-104…	transcription factor	169760	P55212	gene	entrez-gene:839;refseq:NM_001226;uniprot:P55212	transcribed gene	241834	gene regulatory interaction	BIND	14988562
24349	HNF4A	protein	drugbank:6522;ensembl:ENSG00000101076;ensembl:ENSP00000312987;ensembl:ENSP00000315180;ensembl:ENSP00000396216;ensembl:ENSP00000410911;ensembl:ENSP00000412111;ensembl:ENSP00000476609;ensembl:ENST00000316099;ensembl:ENST00000316673;ensembl:ENST00000415691;ensembl:ENST00000443598;ensembl:ENST00000457232;ensembl:ENST00000609795;entrez-gene:3172;hgnc-id:5024;hgnc-symbol:HNF4A;hprd:02612;intact:EBI-104…	transcription factor	1648288	Q5VTL8	gene	entrez-gene:55119;refseq:NC_000001;refseq:NM_018061	transcribed gene	241003	gene regulatory interaction	BIND	14988562
70005	O43819	protein	dip:DIP-46088N;ensembl:ENSG00000130489;ensembl:ENSP00000252785;ensembl:ENSP00000379046;ensembl:ENSP00000444242;ensembl:ENSP00000444433;ensembl:ENST00000252785;ensembl:ENST00000395693;ensembl:ENST00000535425;ensembl:ENST00000543927;entrez-gene:9997;hgnc-id:10604;hgnc-symbol:SCO2;hprd:05042;intact:EBI-357012;pdb:2RLI;reactome:REACT_22393;reactome:REACT_265477;reactome:REACT_267716;refseq:NP_0011625…	physical interactor	95684	MYC	protein	dip:DIP-28143N;drugbank:7239;ensembl:ENSG00000136997;ensembl:ENSP00000367207;ensembl:ENST00000377970;entrez-gene:4609;hgnc-id:7553;hgnc-symbol:MYC;hprd:01818;intact:EBI-1058440;intact:EBI-447544;pdb:1A93;pdb:1EE4;pdb:1MV0;pdb:1NKP;pdb:2A93;pdb:2OR9;reactome:REACT_118780;reactome:REACT_120734;reactome:REACT_160243;reactome:REACT_160254;reactome:REACT_200799;reactome:REACT_9029;reactome:REACT_9224;…	physical interactor	192473	protein interaction	Biogrid	21150319
1682470	Q9UHE5	gene	entrez-gene:9027;refseq:NM_003960	transcribed gene	733535	Q9UHE5	protein	entrez-gene:9027;hgnc-id:18069;hgnc-symbol:NAT8;hprd:08413;refseq:NM_003960;refseq:NP_003951;uniprot:NAT8_HUMAN;uniprot:O75839;uniprot:Q6LEU4;uniprot:Q96QI8;uniprot:Q9UHE5;uniprot:Q9UQ17	product	245760	gene regulatory interaction	BIND	14988562
2568	TAF1	protein	dip:DIP-147N;ensembl:ENSG00000147133;ensembl:ENSP00000276072;ensembl:ENSP00000362895;ensembl:ENSP00000406549;ensembl:ENST00000276072;ensembl:ENST00000373790;ensembl:ENST00000423759;entrez-gene:6872;hgnc-id:11535;hgnc-symbol:TAF1;hprd:02436;intact:EBI-491289;intact:MINT-1211825;pdb:1EQF;pdb:3AAD;pdb:3UV4;pdb:3UV5;reactome:REACT_1655;reactome:REACT_1788;reactome:REACT_1851;reactome:REACT_2089;react…	transcription factor	1639430	O14772	gene	entrez-gene:8790;refseq:NC_000001	transcribed gene	244949	gene regulatory interaction	BIND	15988478
24349	HNF4A	protein	drugbank:6522;ensembl:ENSG00000101076;ensembl:ENSP00000312987;ensembl:ENSP00000315180;ensembl:ENSP00000396216;ensembl:ENSP00000410911;ensembl:ENSP00000412111;ensembl:ENSP00000476609;ensembl:ENST00000316099;ensembl:ENST00000316673;ensembl:ENST00000415691;ensembl:ENST00000443598;ensembl:ENST00000457232;ensembl:ENST00000609795;entrez-gene:3172;hgnc-id:5024;hgnc-symbol:HNF4A;hprd:02612;intact:EBI-104…	transcription factor	1680658	O14639	gene	entrez-gene:3983;refseq:NM_006720	transcribed gene	245497	gene regulatory interaction	BIND	14988562
56218	P25391	protein	ensembl:ENSG00000101680;ensembl:ENSP00000374309;ensembl:ENST00000389658;entrez-gene:284217;hgnc-id:6481;hprd:01033;intact:EBI-2529668;reactome:REACT_14067;reactome:REACT_163874;reactome:REACT_163906;reactome:REACT_169262;reactome:REACT_22205;refseq:NP_005550;uniprot:LAMA1_HUMAN;uniprot:P25391;uniprot:Q7Z5W6	physical interactor	64701	Q02388	protein	ensembl:ENSG00000114270;ensembl:ENSP00000332371;ensembl:ENST00000328333;entrez-gene:1294;hgnc-id:2214;hprd:00358;intact:EBI-724237;reactome:REACT_118779;reactome:REACT_121139;reactome:REACT_121551;reactome:REACT_122155;reactome:REACT_122488;reactome:REACT_122510;reactome:REACT_122591;reactome:REACT_122830;reactome:REACT_122860;reactome:REACT_123002;reactome:REACT_123346;reactome:REACT_123358;reac…	physical interactor	118351	protein interaction	HPRD	9169408
373778	Q14689	protein	ensembl:ENSG00000160305;ensembl:ENSP00000383133;ensembl:ENSP00000392066;ensembl:ENSP00000393434;ensembl:ENSP00000415089;ensembl:ENSP00000430249;ensembl:ENST00000400274;ensembl:ENST00000417564;ensembl:ENST00000435722;ensembl:ENST00000457905;ensembl:ENST00000466639;entrez-gene:23181;hgnc-id:17217;hprd:07611;intact:EBI-2564275;refseq:NP_001139586;refseq:NP_001139587;refseq:NP_001139588;refseq:NP_055…	physical interactor	338662	TRIM39	protein	ensembl:ENSG00000204599;ensembl:ENSG00000206495;ensembl:ENSG00000224994;ensembl:ENSG00000226437;ensembl:ENSG00000229929;ensembl:ENSG00000230308;ensembl:ENSG00000232839;ensembl:ENSP00000365844;ensembl:ENSP00000365847;ensembl:ENSP00000373095;ensembl:ENSP00000373096;ensembl:ENSP00000373097;ensembl:ENSP00000379796;ensembl:ENSP00000379797;ensembl:ENSP00000379800;ensembl:ENSP00000383486;ensembl:ENSP000…	physical interactor	230601	protein interaction	Biogrid	25416956
95684	MYC	protein	dip:DIP-28143N;drugbank:7239;ensembl:ENSG00000136997;ensembl:ENSP00000367207;ensembl:ENST00000377970;entrez-gene:4609;hgnc-id:7553;hgnc-symbol:MYC;hprd:01818;intact:EBI-1058440;intact:EBI-447544;pdb:1A93;pdb:1EE4;pdb:1MV0;pdb:1NKP;pdb:2A93;pdb:2OR9;reactome:REACT_118780;reactome:REACT_120734;reactome:REACT_160243;reactome:REACT_160254;reactome:REACT_200799;reactome:REACT_9029;reactome:REACT_9224;…	transcription factor	396049	Q9ULW3	protein	ensembl:ENSG00000146109;ensembl:ENSP00000274849;ensembl:ENST00000274849;entrez-gene:29777;hgnc-id:17369;hprd:16469;intact:EBI-2602396;refseq:NM_013375;refseq:NP_037507;uniprot:ABT1_HUMAN;uniprot:Q9ULW3	product	238998	gene regulatory interaction	BIND	12808131
[truncated: 120 more rows]

## Sheet: Network1 160 FCBF Genes
UniProt Id
Q99567
P01042
O43934
Q96BN2
Q04637
O00754
Q13099
Q9Y2X9
Q92968
Q9Y305
Q8WZ42
Q8NEC5
Q13023
P04070
P98164
Q8IU60
Q9UQ07
Q02388
[truncated: 142 more rows]

## Sheet: Network2 (177 interactors)
interactorA_cpdbID	interactorA_name	interactorA_type	interactorA_externalIdentifiers	interactorA_role	interactorB_cpdbID	interactorB_name	interactorB_type	interactorB_externalIdentifiers	interactorB_role	interaction_cpdbIDs	interaction_type	interaction_sourceDBs	interaction_pubmedIds
[truncated: 507 more rows]

[truncated: 6 more sheets: Network2 138 FCBF Genes, Network3 (138 interactors), Network3 111 FCBF Genes, Network4 (62 interactors), Network4 43 FCBF Genes, Network5 (8 FCBF interactors)]
