# Supplementary material for: Whole exome sequencing identifies novel candidate genes that modify chronic obstructive pulmonary disease susceptibility
Source: Hum Genomics. 2016 Jan 7;10:1. doi: 10.1186/s40246-015-0058-7 (PMC4705629; doi:10.1186/s40246-015-0058-7)
Supplement: Additional file 3: — The abundance of gene expression in primary human epithelial cell cultures using RNA-Seq. Expression level (FPKM) of 32,457 transcripts from five nonsmoking donors and the average expression level are shown. (XLSX 4.16 mb) [file 40246_2015_58_MOESM3_ESM.xlsx]

## Sheet: Average
gene id	transcript id	Average
A1BG	NM_130786	0.886219
A1CF	NM_014576	0.00145642
A1CF	NM_138933	0.00144498
A1CF	NM_001198818	0.00144061
A1CF	NM_138932	0.00143967
A1CF	NM_001198819	0.00142942
A1CF	NM_001198820	0.00142786
A2LD1	NM_001195087	2.5206
A2LD1	NM_033110	0.323747
A2M	NM_000014	0.00313229
A2ML1	NM_144670	2.56334
A4GALT	NM_017436	23.513
A4GNT	NM_016161	0.0227839
AAAS	NM_015665	18.19
AAAS	NM_001173466	1.50019
AACS	NM_023928	14.6831
AADAC	NM_001086	0.408204
AADACL2	NM_207365	0
AADACL3	NM_001103169	0
AADACL3	NM_001103170	0
AADACL4	NM_001013630	0
AADAT	NM_016228	1.35539
AADAT	NM_182662	0.883893
AAGAB	NM_024666	21.0378
AAK1	NM_014911	3.25739
AAMP	NM_001087	48.3762
AANAT	NM_001166579	0.0886972
AANAT	NM_001088	0.065522
AARS	NM_001605	66.9259
AARS2	NM_020745	4.28197
AARSD1	NM_025267	4.53318
AARSD1	NM_001136042	2.17892
AARSD1	NM_001142653	1.28826
AARSD1	NM_001142654	1.19143
AASDH	NM_181806	3.25368
AASDHPPT	NM_015423	15.9374
AASS	NM_005763	2.67777
AATF	NM_012138	21.5794
AATK	NM_001080395	0.295976
ABAT	NM_001127448	1.25323
ABAT	NM_020686	1.20529
ABAT	NM_000663	0.778837
ABCA1	NM_005502	7.06112
ABCA10	NM_080282	0.295458
ABCA12	NM_015657	2.2306
ABCA12	NM_173076	2.16642
ABCA13	NM_152701	0.279751
ABCA2	NM_001606	5.11756
ABCA2	NM_212533	1.66357
ABCA3	NM_001089	0.352618
ABCA4	NM_000350	0.0704755
ABCA5	NM_172232	1.60787
ABCA5	NM_018672	1.04761
ABCA6	NM_080284	0.0405166
ABCA7	NM_019112	5.91978
ABCA8	NM_007168	0.024991
ABCA9	NM_080283	0.073807
ABCB1	NM_000927	0.0179828
ABCB10	NM_012089	5.85848
ABCB11	NM_003742	0.0442143
ABCB4	NM_018850	0.00831323
ABCB4	NM_000443	0.00821557
ABCB4	NM_018849	0.00810054
ABCB5	NM_001163941	0
ABCB5	NM_001163942	0
ABCB5	NM_001163993	0
ABCB5	NM_178559	0
ABCB6	NM_005689	12.4472
ABCB7	NM_004299	5.88314
ABCB8	NM_007188	6.57596
ABCB9	NM_019625	1.00477
ABCB9	NM_019624	0.680338
ABCB9	NM_203444	0.424808
ABCC1	NM_004996	11.9707
ABCC1	NM_019899	6.33223
ABCC1	NM_019862	3.37529
ABCC1	NM_019898	2.08064
ABCC1	NM_019900	0.651571
ABCC10	NM_001198934	4.72018
ABCC10	NM_033450	0.753385
ABCC11	NM_032583	0.0468239
ABCC11	NM_033151	0.0462031
ABCC11	NM_145186	0.0080035
ABCC12	NM_033226	0
ABCC2	NM_000392	0.155811
ABCC3	NM_003786	5.86785
ABCC3	NM_001144070	1.71406
ABCC4	NM_005845	1.2714
ABCC4	NM_001105515	0.166801
ABCC5	NM_005688	5.31353
ABCC5	NM_001023587	5.08694
ABCC6	NM_001079528	0.106072
ABCC6	NM_001171	0.0484399
ABCC8	NM_000352	0.00200562
ABCC9	NM_020297	0.264599
ABCC9	NM_005691	0.162983
ABCC9	NM_020298	0.130438
ABCD1	NM_000033	1.89372
ABCD2	NM_005164	0.00745563
ABCD3	NM_002858	16.5583
ABCD3	NM_001122674	0.84673
ABCD4	NM_005050	4.14566
ABCE1	NM_002940	10.7985
ABCE1	NM_001040876	6.15273
ABCF1	NM_001025091_6	15.6799
ABCF1	NM_001090_1	4.92282
ABCF1	NM_001025091	0
ABCF1	NM_001025091_1	0
ABCF1	NM_001025091_2	0
ABCF1	NM_001025091_3	0
ABCF1	NM_001025091_4	0
ABCF1	NM_001025091_5	0
ABCF1	NM_001090	0
ABCF1	NM_001090_2	0
ABCF1	NM_001090_3	0
ABCF1	NM_001090_4	0
ABCF1	NM_001090_5	0
ABCF1	NM_001090_6	0
ABCF2	NM_007189	12.204
ABCF2	NM_005692	4.09059
ABCF3	NM_018358	17.6799
ABCG1	NM_207174	6.77478
ABCG1	NM_207628	5.24675
ABCG1	NM_207629	2.68879
ABCG1	NM_207627	1.81356
ABCG1	NM_016818	0.105162
ABCG1	NM_004915	0.0528389
ABCG2	NM_004827	0.284352
ABCG4	NM_001142505	0.0606998
ABCG4	NM_022169	0.0509274
ABCG5	NM_022436	0
ABCG8	NM_022437	0
ABHD1	NM_032604	0.0258177
ABHD10	NM_018394	6.59587
ABHD11	NM_148912	1.48231
ABHD11	NM_148913	0.986209
ABHD11	NM_001145364	0.23127
ABHD12	NM_001042472	16.665
ABHD12	NM_015600	2.92616
ABHD12B	NM_181814	0.0812678
ABHD12B	NM_181533	0.081237
ABHD13	NM_032859	4.43002
ABHD14A	NM_015407	2.32771
ABHD14B	NM_001146314	9.22186
ABHD14B	NM_032750	2.36852
ABHD15	NM_198147	4.29831
ABHD16A	NM_021160_6	3.47455
ABHD16A	NM_001177515	2.23722
ABHD16A	NM_001177515_1	0
ABHD16A	NM_001177515_2	0
ABHD16A	NM_001177515_3	0
ABHD16A	NM_001177515_4	0
ABHD16A	NM_001177515_5	0
ABHD16A	NM_001177515_6	0
ABHD16A	NM_021160	0
ABHD16A	NM_021160_1	0
ABHD16A	NM_021160_2	0
ABHD16A	NM_021160_3	0
ABHD16A	NM_021160_4	0
ABHD16A	NM_021160_5	0
ABHD16B	NM_080622	2.04642
ABHD2	NM_152924	9.50824
ABHD2	NM_007011	1.16378
ABHD3	NM_138340	8.7094
ABHD4	NM_022060	13.6982
ABHD5	NM_016006	5.15031
ABHD6	NM_020676	3.93785
ABHD8	NM_024527	7.4877
ABI1	NM_001178124	7.60502
ABI1	NM_001178123	7.60471
ABI1	NM_001012750	5.64308
ABI1	NM_001012752	5.38628
ABI1	NM_001178120	2.55285
ABI1	NM_001178121	2.25866
ABI1	NM_001178119	1.47278
ABI1	NM_001012751	1.46899
ABI1	NM_005470	0.0216818
ABI1	NM_001178116	0.0159184
ABI1	NM_001178125	0.0105653
ABI1	NM_001178122	0.00569455
ABI2	NM_005759	5.39391
ABI3	NM_001135186	0
ABI3	NM_016428	0
ABI3BP	NM_015429	0.610278
ABL1	NM_005157	12.3729
ABL1	NM_007313	4.20602
ABL2	NM_007314	1.37818
ABL2	NM_001168236	1.23197
ABL2	NM_001168237	0.908086
ABL2	NM_001168238	0.825354
ABL2	NM_005158	0.20539
ABL2	NM_001168239	0.186871
ABL2	NM_001136000	0.0922161
ABL2	NM_001136001	0.0001927
ABLIM1	NM_006720	8.95015
ABLIM1	NM_001003407	3.97405
ABLIM1	NM_002313	3.58495
ABLIM1	NM_001003408	0.146884
ABLIM2	NM_032432	0.0156062
ABLIM2	NM_001130087	0.0152598
ABLIM2	NM_001130086	0.0151169
ABLIM2	NM_001130085	0.0144283
ABLIM2	NM_001130084	0.0142267
ABLIM2	NM_001130083	0.0135738
ABLIM2	NM_001130088	2.866e-05
ABLIM3	NM_014945	11.634
ABO	NM_020469	0.901384
ABP1	NM_001091	0.0704929
ABR	NM_001092	10.1281
ABR	NM_021962	2.05674
ABR	NM_001159746	1.35172
ABRA	NM_139166	0.00794821
ABT1	NM_013375	9.43937
ABTB1	NM_172027	3.2678
ABTB2	NM_145804	1.66902
ACAA1	NM_001607	24.0272
ACAA1	NM_001130410	0.903363
ACAA2	NM_006111	13.8017
ACACA	NM_198836	6.5788
ACACA	NM_198834	2.6135
ACACA	NM_198839	2.16222
ACACA	NM_198838	0.163102
ACACA	NM_198837	0.102419
ACACB	NM_001093	0.292265
ACAD10	NM_025247	2.74323
ACAD10	NM_001136538	1.229
ACAD11	NM_032169	8.49885
ACAD8	NM_014384	7.17561
ACAD9	NM_014049	9.63446
ACADL	NM_001608	0.391337
ACADM	NM_000016	11.5408
ACADM	NM_001127328	1.20609
ACADS	NM_000017	2.98412
ACADSB	NM_001609	1.64414
ACADVL	NM_000018	74.8923
ACADVL	NM_001033859	18.0561
ACAN	NM_013227	0.00112935
ACAN	NM_001135	0.00112689
ACAP1	NM_014716	0.40053
ACAP2	NM_012287	9.61098
ACAP3	NM_030649	16.656
ACAT1	NM_000019	10.6919
ACAT2	NM_005891	45.1307
ACBD3	NM_022735	24.4235
ACBD4	NM_001135706	0.873579
ACBD4	NM_001135705	0.856746
ACBD4	NM_001135704	0.769512
ACBD4	NM_024722	0.422949
ACBD4	NM_001135707	0.37672
ACBD5	NM_001042473	3.49584
ACBD5	NM_145698	1.55542
ACBD6	NM_032360	30.691
ACBD7	NM_001039844	0.151522
ACCN1	NM_183377	0.00612978
ACCN1	NM_001094	0.00209512
ACCN2	NM_001095	1.01123
ACCN2	NM_020039	0.422183
ACCN3	NM_004769	0.230869
ACCN3	NM_020321	0.215705
ACCN3	NM_020322	0.0806493
ACCN4	NM_018674	0.0432166
ACCN4	NM_182847	0.0247383
ACCN5	NM_017419	0
ACCS	NM_032592	2.12578
ACCS	NM_001127219	1.05722
ACCSL	NM_001031854	0.00742035
ACD	NM_001082486	6.20839
ACD	NM_022914	1.10977
ACD	NM_001082487	0.683291
ACE	NM_000789	0.0674411
ACE	NM_152830	0.0427409
ACE	NM_001178057	0.0369092
ACE2	NM_021804	0.482948
ACER1	NM_133492	0.0367906
ACER2	NM_001010887	2.62189
ACER3	NM_018367	4.87367
ACHE	NM_015831	0.536762
ACHE	NM_000665	0.399097
ACIN1	NM_001164816	12.7155
ACIN1	NM_001164815	7.00458
ACIN1	NM_001164817	5.61404
ACIN1	NM_001164814	5.10547
ACIN1	NM_014977	2.20596
ACLY	NM_001096	39.4518
ACLY	NM_198830	14.2899
ACMSD	NM_138326	0.011863
ACN9	NM_020186	5.192
ACO1	NM_002197	13.6526
ACO2	NM_001098	23.1625
ACOT1	NM_001037161	2.86002
ACOT11	NM_147161	2.25096
ACOT11	NM_015547	0.164354
ACOT12	NM_130767	0
ACOT13	NM_018473	7.45351
ACOT13	NM_001160094	3.03972
ACOT2	NM_006821	5.14281
ACOT4	NM_152331	0.484343
ACOT6	NM_001037162	0
ACOT7	NM_181866	31.4292
ACOT7	NM_181864	14.0229
ACOT7	NM_007274	7.47087
ACOT7	NM_181865	3.55099
ACOT8	NM_005469	7.40691
ACOT9	NM_001037171	24.7351
ACOT9	NM_001033583	14.1519
ACOX1	NM_004035	4.95506
ACOX1	NM_007292	0.830195
ACOX1	NM_001185039	0.484433
ACOX2	NM_003500	0.0550511
ACOX3	NM_003501	3.87045
ACOX3	NM_001101667	1.40733
ACOXL	NM_001142807	0.0397901
ACP1	NM_004300	22.9533
ACP1	NM_007099	7.38771
ACP1	NM_001040649	2.96803
ACP2	NM_001610	10.689
ACP2	NM_001131064	0.469967
ACP5	NM_001111035	4.14969
ACP5	NM_001111036	4.09997
ACP5	NM_001611	2.43808
ACP5	NM_001111034	1.66446
ACP6	NM_016361	7.57407
ACPL2	NM_001037172	1.90859
ACPL2	NM_152282	0.951799
ACPP	NM_001134194	0.0968314
ACPP	NM_001099	0.0708958
ACPT	NM_033068	0.0335018
ACR	NM_001097	0.0349903
ACRBP	NM_032489	0.098119
ACRC	NM_052957	0.436733
ACRV1	NM_020113	0.0124752
ACRV1	NM_020111	0.0119068
ACRV1	NM_020115	0.0112206
ACRV1	NM_020110	0.010069
ACRV1	NM_001612	0.00834053
ACRV1	NM_020109	0.00800613
ACRV1	NM_020108	0.00656698
ACRV1	NM_020107	0.00644233
ACRV1	NM_020069	0.00560773
ACSBG1	NM_015162	0.0125119
ACSBG1	NM_001199377	0.0125091
ACSBG2	NM_030924	0.00381753
ACSF2	NM_025149	16.5184
ACSF3	NM_001127214	3.13614
ACSF3	NM_174917	0.407176
ACSL1	NM_001995	20.0394
ACSL3	NM_004457	28.5074
ACSL3	NM_203372	27.9526
ACSL4	NM_004458	32.5126
ACSL4	NM_022977	1.13217
ACSL5	NM_203379	0.054096
ACSL5	NM_016234	0.0503826
ACSL5	NM_203380	0.0501167
ACSL6	NM_015256	0.0438752
ACSL6	NM_001009185	0.0304396
ACSM1	NM_052956	0.159869
ACSM2A	NM_001010845	0
ACSM2B	NM_001105069	0
ACSM2B	NM_182617	0
ACSM3	NM_005622	0.236885
ACSM3	NM_202000	0.0583526
ACSM4	NM_001080454	0.00622073
ACSM5	NM_017888	0
ACSS1	NM_032501	0.448016
ACSS2	NM_018677	9.18946
ACSS2	NM_001076552	1.38005
ACSS3	NM_024560	0.256481
ACTA1	NM_001100	14.6563
ACTA2	NM_001613	6.9196
ACTA2	NM_001141945	3.6993
ACTB	NM_001101	3637.79
ACTBL2	NM_001017992	0.533437
ACTC1	NM_005159	0.153235
ACTG1	NM_001614	2619.39
ACTG1	NM_001199954	13.8685
ACTG2	NM_001615	2.03836
ACTG2	NM_001199893	0.872839
ACTL6A	NM_004301	16.034
ACTL6A	NM_177989	12.5157
ACTL6A	NM_178042	0.731084
ACTL6B	NM_016188	0.00721435
ACTL7A	NM_006687	0
ACTL7B	NM_006686	0
ACTL8	NM_030812	0
ACTL9	NM_178525	0.00785982
ACTN1	NM_001102	246.623
ACTN1	NM_001130004	12.0227
ACTN1	NM_001130005	12.0132
ACTN2	NM_001103	0.0246002
ACTN3	NM_001104	0.0135091
ACTN4	NM_004924	222.497
ACTR10	NM_018477	22.8332
ACTR1A	NM_005736	59.5962
ACTR1B	NM_005735	19.7095
ACTR2	NM_005722	69.1261
ACTR2	NM_001005386	30.6988
ACTR3	NM_005721	112.972
ACTR3B	NM_020445	1.61168
ACTR3B	NM_001040135	0.316516
ACTR3C	NM_001164458	2.28826
ACTR3C	NM_001164459	1.95238
ACTR5	NM_024855	2.84329
ACTR6	NM_022496	14.3506
ACTR8	NM_022899	5.53218
ACTRT1	NM_138289	0.021105
ACTRT2	NM_080431	0
ACVR1	NM_001111067	23.6529
ACVR1	NM_001105	0.490829
ACVR1B	NM_004302	3.30425
ACVR1B	NM_020327	2.90264
ACVR1B	NM_020328	0.689262
ACVR1C	NM_001111031	0.0286397
ACVR1C	NM_145259	0.0285774
ACVR1C	NM_001111033	0.0117983
ACVR1C	NM_001111032	0.0116624
ACVR2A	NM_001616	1.2358
ACVR2B	NM_001106	0.68927
ACVRL1	NM_000020	0
ACVRL1	NM_001077401	0
ACY1	NM_000666	19.6574
ACY1	NM_001198895	2.94794
ACY1	NM_001198898	1.57165
ACY1	NM_001198896	0.987873
ACY1	NM_001198897	0.966023
ACY3	NM_080658	0.0119195
ACYP1	NM_001107	7.3334
ACYP1	NM_203488	1.55258
ACYP2	NM_138448	5.43665
ADA	NM_000022	10.2484
ADAD1	NM_001159285	0
ADAD1	NM_001159295	0
ADAD1	NM_139243	0
ADAD2	NM_139174	0.144352
ADAD2	NM_001145400	0.0733653
ADAL	NM_001159280	1.11455
ADAL	NM_001012969	0.909142
ADAM10	NM_001110	31.4894
ADAM11	NM_002390	0.0279984
ADAM12	NM_003474	1.38834
ADAM12	NM_021641	0.224558
ADAM15	NM_003815	54.6727
ADAM15	NM_207195	12.8147
ADAM15	NM_207196	9.46865
ADAM15	NM_207194	9.07338
ADAM15	NM_207197	3.80753
ADAM15	NM_207191	3.26502
ADAM17	NM_003183	21.0601
ADAM18	NM_001190956	0
ADAM18	NM_014237	0
ADAM19	NM_033274	5.14626
ADAM2	NM_001464	0
ADAM20	NM_003814	0.025414
ADAM21	NM_003813	0.100845
ADAM22	NM_021721	0.0220375
ADAM22	NM_004194	0.022034
ADAM22	NM_016351	0.0119064
ADAM22	NM_021723	0.0118402
ADAM22	NM_021722	0.0115266
ADAM23	NM_003812	0.58995
ADAM28	NM_014265	4.9872
ADAM28	NM_021777	0.233886
ADAM29	NM_001130703	0.00190809
ADAM29	NM_001130705	0.00187849
ADAM29	NM_001130704	0.00186065
ADAM29	NM_014269	0.00183195
ADAM30	NM_021794	0
ADAM32	NM_145004	0.139438
ADAM33	NM_025220	0
ADAM33	NM_153202	0
ADAM7	NM_003817	0
ADAM8	NM_001109	8.65186
ADAM8	NM_001164489	1.03414
ADAM8	NM_001164490	0.671183
ADAM9	NM_003816	119.31
ADAMDEC1	NM_001145271	0
ADAMDEC1	NM_001145272	0
ADAMDEC1	NM_014479	0
ADAMTS1	NM_006988	55.5292
ADAMTS10	NM_030957	0.0342242
ADAMTS12	NM_030955	0
ADAMTS13	NM_139025	0.537766
ADAMTS13	NM_139027	0.340108
ADAMTS13	NM_139026	0.317754
ADAMTS14	NM_080722	0.0949668
ADAMTS14	NM_139155	0.0773363
ADAMTS15	NM_139055	5.31181
ADAMTS16	NM_139056	0.00675364
ADAMTS17	NM_139057	0.0109103
ADAMTS18	NM_199355	0
ADAMTS19	NM_133638	0.0930589
ADAMTS2	NM_014244	0
ADAMTS2	NM_021599	0
ADAMTS20	NM_025003	0
ADAMTS3	NM_014243	0.18004
ADAMTS4	NM_005099	0.0126498
ADAMTS5	NM_007038	0.90964
ADAMTS6	NM_197941	1.27533
ADAMTS7	NM_014272	2.15124
ADAMTS8	NM_007037	0.0037771
ADAMTS9	NM_182920	0.177685
ADAMTSL1	NM_001040272	0.00771163
ADAMTSL1	NM_052866	0.00221856
ADAMTSL2	NM_001145320	0.00671824
ADAMTSL2	NM_014694	0.00549839
ADAMTSL3	NM_207517	0.0779503
ADAMTSL4	NM_019032	4.97923
ADAMTSL4	NM_025008	0.286189
ADAMTSL5	NM_213604	4.4307
ADAP1	NM_006869	6.26906
ADAP2	NM_018404	0.359132
ADAR	NM_001025107	11.8988
ADAR	NM_015840	9.72653
ADAR	NM_015841	7.7959
ADAR	NM_001111	2.23687
ADAR	NM_001193495	1.30177
ADARB1	NM_015834	0.704558
ADARB1	NM_015833	0.698927
ADARB1	NM_001160230	0.617143
ADARB1	NM_001112	0.563362
ADARB2	NM_018702	0.0383103
ADAT1	NM_012091	2.33
ADAT2	NM_182503	1.07047
ADAT3	NM_138422	1.6128
ADC	NM_052998	1.30548
ADCK1	NM_020421	1.72294
ADCK1	NM_001142545	0.708125
ADCK2	NM_052853	10.9146
ADCK3	NM_020247	0.985881
ADCK4	NM_001142555	4.05986
ADCK4	NM_024876	3.55646
ADCK5	NM_174922	6.15411
ADCY1	NM_021116	0.278018
ADCY10	NM_018417	0.00758418
ADCY10	NM_001167749	0.00757964
ADCY2	NM_020546	0.0271393
ADCY3	NM_004036	8.04961
ADCY4	NM_139247	0.119864
ADCY4	NM_001198592	0.118625
ADCY4	NM_001198568	0.078695
ADCY5	NM_183357	0.0298377
ADCY5	NM_001199642	0.027628
ADCY6	NM_020983	7.94246
ADCY6	NM_015270	2.95043
ADCY7	NM_001114	5.90929
ADCY8	NM_001115	0
ADCY9	NM_001116	5.34099
ADCYAP1	NM_001099733	0
ADCYAP1	NM_001117	0
ADCYAP1R1	NM_001118	0
ADCYAP1R1	NM_001199635	0
ADCYAP1R1	NM_001199636	0
ADCYAP1R1	NM_001199637	0
ADD1	NM_014189	15.6882
ADD1	NM_014190	14.8489
ADD1	NM_176801	14.5369
ADD1	NM_001119	4.59341
ADD2	NM_017482	0.00250219
ADD2	NM_001185055	0.00248459
ADD2	NM_001185054	0.0011447
ADD2	NM_017488	0.00104488
ADD2	NM_001617	0.00102756
ADD3	NM_019903	10.0193
ADD3	NM_016824	6.86282
ADD3	NM_001121	1.2163
ADH1A	NM_000667	0.301973
ADH1B	NM_000668	0.0238689
ADH1C	NM_000669	0.0591914
ADH4	NM_000670	0.0169623
ADH5	NM_000671	54.5771
ADH6	NM_000672	0.265106
ADH6	NM_001102470	0.234986
ADH7	NM_001166504	6.14694
ADH7	NM_000673	3.34247
ADHFE1	NM_144650	2.32734
ADI1	NM_018269	24.8234
ADIG	NM_001018082	0
ADIPOQ	NM_004797	0.00297247
ADIPOQ	NM_001177800	0.00296692
ADIPOR1	NM_015999	68.7329
ADIPOR1	NM_001127687	3.77267
ADIPOR2	NM_024551	26.4741
ADK	NM_001123	20.532
ADK	NM_006721	15.4576
ADM	NM_001124	67.1441
ADM2	NM_024866	7.08728
ADNP	NM_181442	16.7898
ADNP	NM_015339	5.92296
ADNP2	NM_014913	7.4819
ADO	NM_032804	7.0612
ADORA1	NM_000674	0.0202046
ADORA1	NM_001048230	0.0201683
ADORA2A	NM_000675	0.104205
ADORA2B	NM_000676	14.5924
ADORA3	NM_000677	0
ADORA3	NM_001081976	0
ADORA3	NM_020683	0
ADPGK	NM_031284	9.96169
ADPRH	NM_001125	0.999606
ADPRHL1	NM_199162	0.255077
ADPRHL1	NM_138430	0.138527
ADPRHL2	NM_017825	25.6666
ADRA1A	NM_033302	0.00131395
ADRA1A	NM_033304	0.00127422
ADRA1A	NM_000680	0.00117056
ADRA1A	NM_033303	0.00113154
ADRA1B	NM_000679	0.767576
ADRA1D	NM_000678	0.00487069
ADRA2A	NM_000681	0.00587805
ADRA2B	NM_000682	0.00704322
ADRA2C	NM_000683	0.0647882
ADRB1	NM_000684	0.120568
ADRB2	NM_000024	13.8523
ADRB3	NM_000025	0.00535003
ADRBK1	NM_001619	25.859
ADRBK2	NM_005160	1.76515
ADRM1	NM_007002	72.9619
ADRM1	NM_175573	11.0461
ADSL	NM_000026	23.8215
ADSL	NM_001123378	2.92247
ADSS	NM_001126	20.8353
ADSSL1	NM_152328	4.18995
ADSSL1	NM_199165	0.743881
AEBP1	NM_001129	0.350609
AEBP2	NM_153207	4.42137
AEBP2	NM_001114176	1.41531
AEN	NM_022767	7.94165
AES	NM_001130	196.695
AES	NM_198970	7.54594
AES	NM_198969	3.8061
AFAP1	NM_198595	8.2143
AFAP1	NM_001134647	0.348732
AFAP1L1	NM_152406	4.10466
AFAP1L1	NM_001146337	0.481263
AFAP1L2	NM_001001936	7.20529
AFAP1L2	NM_032550	2.83001
AFF1	NM_001166693	8.4931
AFF1	NM_005935	0.7551
AFF2	NM_001169125	0.0108001
AFF2	NM_001169124	0.0107527
AFF2	NM_001169122	0.010715
AFF2	NM_001169123	0.0105127
AFF2	NM_002025	0.0104167
AFF2	NM_001170628	0.00654114
AFF3	NM_001025108	0.0036355
AFF3	NM_002285	0.0036312
AFF4	NM_014423	18.2573
AFG3L2	NM_006796	20.5258
AFM	NM_001133	0
AFMID	NM_001145526	2.87214
AFMID	NM_001010982	2.76066
AFP	NM_001134	0.0470406
AFTPH	NM_017657	5.44587
AFTPH	NM_001002243	3.78553
AFTPH	NM_203437	0.861061
AGA	NM_000027	5.87016
AGA	NM_001171988	1.26356
AGAP1	NM_001037131	2.89161
AGAP1	NM_014914	1.623
AGAP11	NM_133447	0.774458
AGAP2	NM_014770	0.254266
AGAP2	NM_001122772	0.213251
AGAP3	NM_031946	32.2343
AGAP3	NM_001042535	10.0786
AGAP4	NM_133446	2.02188
AGAP5	NM_001144000	2.14897
AGAP6	NM_001077665	2.88522
AGAP7	NM_001077685	1.68776
AGAP8	NM_001077686	2.0131
AGAP9	NM_001190810	1.82198
AGAP9	NM_001190810_1	1.79474
AGBL1	NM_152336	0.00616249
AGBL2	NM_024783	0.312771
AGBL3	NM_178563	0.052144
AGBL4	NM_032785	0
AGBL5	NM_001035507	7.92127
AGBL5	NM_021831	2.43725
AGER	NM_001136_4	2.63304
AGER	NM_172197_5	0.372159
AGER	NM_001136	0
AGER	NM_001136_1	0
AGER	NM_001136_2	0
AGER	NM_001136_3	0
AGER	NM_001136_5	0
AGER	NM_001136_6	0
AGER	NM_172197	0
AGER	NM_172197_1	0
AGER	NM_172197_2	0
AGER	NM_172197_3	0
AGER	NM_172197_4	0
AGER	NM_172197_6	0
AGFG1	NM_004504	6.13708
AGFG1	NM_001135188	4.20762
AGFG1	NM_001135187	2.87231
AGFG1	NM_001135189	0.365681
AGFG2	NM_006076	1.86918
AGGF1	NM_018046	6.43827
AGK	NM_018238	7.02637
AGL	NM_000643	1.88336
AGL	NM_000028	1.28549
AGL	NM_000644	1.13454
AGL	NM_000642	0.410533
AGL	NM_000645	0.374396
AGL	NM_000646	0.333189
AGMAT	NM_024758	0.481882
AGPAT1	NM_032741	19.9418
AGPAT1	NM_006411	17.9079
AGPAT1	NM_006411_1	0
AGPAT1	NM_006411_2	0
AGPAT1	NM_006411_3	0
AGPAT1	NM_006411_4	0
AGPAT1	NM_006411_5	0
AGPAT1	NM_006411_6	0
AGPAT1	NM_032741_1	0
AGPAT1	NM_032741_2	0
AGPAT1	NM_032741_3	0
AGPAT1	NM_032741_4	0
AGPAT1	NM_032741_5	0
AGPAT1	NM_032741_6	0
AGPAT2	NM_006412	26.9757
AGPAT2	NM_001012727	3.86966
AGPAT3	NM_001037553	5.86227
AGPAT3	NM_020132	5.25935
AGPAT4	NM_020133	1.8605
AGPAT5	NM_018361	5.43554
AGPAT6	NM_178819	9.87905
AGPAT9	NM_032717	0.602155
AGPHD1	NM_001083612	0.862303
AGPHD1	NM_001013619	0.359208
AGPS	NM_003659	10.2562
AGR2	NM_006408	104.988
AGR3	NM_176813	0.0414519
AGRN	NM_198576	116.676
AGRP	NM_001138	0
AGT	NM_000029	0.00504485
AGTPBP1	NM_015239	4.41932
AGTR1	NM_000685	0
AGTR1	NM_004835	0
AGTR1	NM_009585	0
AGTR1	NM_031850	0
AGTR1	NM_032049	0
AGTR2	NM_000686	0
AGTRAP	NM_001040197	15.22
AGTRAP	NM_001040194	15.1086
AGTRAP	NM_001040196	14.29
AGTRAP	NM_020350	5.30681
AGTRAP	NM_001040195	1.31553
AGXT	NM_000030	0
AGXT2	NM_031900	0
AGXT2L1	NM_001146590	0
AGXT2L1	NM_001146627	0
AGXT2L1	NM_031279	0
AGXT2L2	NM_153373	4.93151
AHCTF1	NM_015446	7.67346
AHCY	NM_000687	87.6176
AHCY	NM_001161766	0.333302
AHCYL1	NM_006621	36.5604
AHCYL2	NM_001130720	2.09587
AHCYL2	NM_015328	2.09539
AHCYL2	NM_001130722	0.0722887
AHCYL2	NM_001130723	0.0524624
AHDC1	NM_001029882	11.0396
AHI1	NM_001134831	0.469665
AHI1	NM_017651	0.403516
AHI1	NM_001134830	0.287616
AHI1	NM_001134832	0.0864924
AHNAK	NM_001620	131.547
AHNAK	NM_024060	5.38585
AHNAK2	NM_138420	75.2209
AHR	NM_001621	23.7399
AHRR	NM_020731	0.10629
AHSA1	NM_012111	53.2513
AHSA2	NM_152392	14.3174
AHSG	NM_001622	0.047287
AHSP	NM_016633	0
AICDA	NM_020661	0.00462999
AIDA	NM_022831	16.4138
AIF1	NM_004847_5	0.0319091
AIF1	NM_001623	0
AIF1	NM_001623_1	0
AIF1	NM_001623_2	0
AIF1	NM_001623_3	0
AIF1	NM_001623_4	0
AIF1	NM_001623_5	0
AIF1	NM_004847	0
AIF1	NM_004847_1	0
AIF1	NM_004847_2	0
AIF1	NM_004847_3	0
AIF1	NM_004847_4	0
AIF1	NM_032955	0
AIF1	NM_032955_1	0
AIF1	NM_032955_2	0
AIF1	NM_032955_3	0
AIF1	NM_032955_4	0
AIF1	NM_032955_5	0
AIF1L	NM_031426	0.26862
AIF1L	NM_001185096	0.0486116
AIF1L	NM_001185095	0.0106878
AIFM1	NM_004208	12.2898
AIFM1	NM_145813	2.24497
AIFM1	NM_145812	0.455236
AIFM1	NM_001130847	0.340026
AIFM1	NM_001130846	0.193501
AIFM2	NM_032797	2.47534
AIFM2	NM_001198696	1.3552
AIFM3	NM_001146288	0.339924
AIFM3	NM_001018060	0.33788
AIFM3	NM_144704	0.215525
AIG1	NM_016108	26.7346
AIM1	NM_001624	27.2425
AIM1L	NM_001039775	5.24088
AIM2	NM_004833	0.227014
AIMP1	NM_001142416	8.40028
AIMP1	NM_001142415	1.59855
AIMP1	NM_004757	0.454011
AIMP2	NM_006303	23.3978
AIP	NM_003977	16.6605
AIPL1	NM_001033054	0.00503303
AIPL1	NM_001033055	0.00502667
AIPL1	NM_014336	0.00485642
AIRE	NM_000383	0.00466348
AIRE	NM_000658	0
AJAP1	NM_018836	0.201808
AJAP1	NM_001042478	0.122738
AK1	NM_000476	14.1913
AK2	NM_001625	11.3241
AK2	NM_013411	3.42471
AK2	NM_001199199	0.819989
AK3	NM_016282	6.79935
AK3	NM_001199854	6.65292
AK3	NM_001199855	1.47138
AK3	NM_001199853	1.31428
AK3	NM_001199856	1.1232
AK3	NM_001199852	0.760787
AK4	NM_013410	10.7782
AK4	NM_203464	4.04378
AK4	NM_001005353	1.81006
AK5	NM_174858	0.00800148
AK5	NM_012093	0.00798561
AK7	NM_152327	0.174309
AK8	NM_152572	0.13255
AKAP1	NM_003488	7.50305
AKAP10	NM_007202	8.77124
AKAP11	NM_016248	6.21225
AKAP12	NM_144497	6.76992
AKAP12	NM_005100	3.30231
AKAP13	NM_144767	2.53203
AKAP13	NM_007200	1.89428
AKAP13	NM_006738	1.30358
AKAP14	NM_001008535	0.0359611
AKAP14	NM_001008534	0
AKAP14	NM_178813	0
AKAP17A	NM_005088	6.88713
AKAP17A	NM_005088_1	6.88713
AKAP2	NM_001136562	10.7911
AKAP2	NM_001004065	2.07939
AKAP2	NM_001198656	0.748357
AKAP3	NM_006422	0.267382
AKAP4	NM_003886	0
AKAP4	NM_139289	0
AKAP5	NM_004857	0.0461534
AKAP6	NM_004274	0.675129
AKAP7	NM_138633	0.276422
AKAP7	NM_016377	0.234101
AKAP7	NM_004842	0.226972
AKAP8	NM_005858	8.23052
AKAP8L	NM_014371	26.0253
AKAP9	NM_005751	3.12676
AKAP9	NM_147185	1.71841
AKD1	NM_145025	0.685779
AKD1	NM_001145128	0.0685409
AKIRIN1	NM_024595	29.4265
AKIRIN1	NM_001136275	3.70448
AKIRIN2	NM_018064	24.5183
AKNA	NM_030767	1.57696
AKNAD1	NM_152763	0.0252037
AKR1A1	NM_153326	31.5517
AKR1A1	NM_006066	10.8737
AKR1B1	NM_001628	42.5773
AKR1B10	NM_020299	8.49408
AKR1B15	NM_001080538	0.78126
AKR1C1	NM_001353	64.0895
AKR1C2	NM_205845	77.2885
AKR1C2	NM_001135241	10.4084
AKR1C2	NM_001354	2.23085
AKR1C3	NM_003739	51.2575
AKR1C4	NM_001818	5.01328
AKR1D1	NM_001190907	0.00823141
AKR1D1	NM_005989	0.0081559
AKR1D1	NM_001190906	0.00585744
AKR1E2	NM_001040177	0.541358
AKR7A2	NM_003689	21.5513
AKR7A3	NM_012067	0.523697
AKR7L	NM_201252	0.319507
AKR7L	NM_001145289	0.125948
AKT1	NM_001014431	51.7407
AKT1	NM_005163	6.45594
AKT1	NM_001014432	1.68128
AKT1S1	NM_001098633	23.8671
AKT1S1	NM_032375	4.78214
AKT1S1	NM_001098632	2.61648
AKT2	NM_001626	17.5145
AKT3	NM_005465	4.17397
AKT3	NM_181690	0.631364
AKTIP	NM_022476	12.531
AKTIP	NM_001012398	4.86981
ALAD	NM_000031	5.12795
ALAS1	NM_199166	13.6251
ALAS1	NM_000688	2.16469
ALAS2	NM_000032	0
ALAS2	NM_001037967	0
ALAS2	NM_001037968	0
ALB	NM_000477	0.0164459
ALCAM	NM_001627	84.4271
ALDH16A1	NM_153329	7.21921
ALDH16A1	NM_001145396	1.85136
ALDH18A1	NM_002860	16.2679
ALDH18A1	NM_001017423	4.8182
ALDH1A1	NM_000689	2.41126
ALDH1A2	NM_170697	0.0102844
ALDH1A2	NM_170696	0.0101348
ALDH1A2	NM_003888	0.00973134
ALDH1A3	NM_000693	130.595
ALDH1B1	NM_000692	17.9515
ALDH1L1	NM_012190	3.62026
ALDH1L2	NM_001034173	7.40514
ALDH2	NM_000690	40.6949
ALDH3A1	NM_000691	7.20515
ALDH3A1	NM_001135167	4.16457
ALDH3A1	NM_001135168	1.2916
ALDH3A2	NM_000382	20.9307
ALDH3A2	NM_001031806	4.15297
ALDH3B1	NM_000694	1.56162
ALDH3B1	NM_001161473	0.830928
ALDH3B1	NM_001030010	0.576941
ALDH3B2	NM_000695	1.21481
ALDH3B2	NM_001031615	0.509536
ALDH4A1	NM_001161504	9.8979
ALDH4A1	NM_003748	8.17412
ALDH4A1	NM_170726	0.258754
ALDH5A1	NM_001080	0.320053
ALDH5A1	NM_170740	0.320018
ALDH6A1	NM_005589	5.3048
ALDH7A1	NM_001182	21.4494
ALDH8A1	NM_022568	0.0840967
ALDH8A1	NM_001193480	0.0837075
ALDH8A1	NM_170771	0.0597585
ALDH9A1	NM_000696	21.3502
ALDOA	NM_184041	881.437
ALDOA	NM_184043	61.5369
ALDOA	NM_000034	4.80025
ALDOA	NM_001127617	4.16065
ALDOB	NM_000035	0.0135503
ALDOC	NM_005165	19.4763
ALG1	NM_019109	3.43319
ALG10	NM_032834	1.5049
ALG10B	NM_001013620	1.20188
ALG11	NM_001004127	3.56084
ALG12	NM_024105	12.0678
ALG13	NM_018466	1.81556
ALG13	NM_001039210	0.758741
ALG13	NM_001099922	0.757817
ALG13	NM_001168385	0.308261
ALG14	NM_144988	6.91505
ALG1L	NM_001195223	1.12608
ALG1L	NM_001015050	1.05365
ALG1L2	NM_001136152	0.408147
ALG2	NM_033087	12.113
ALG3	NM_005787	9.88666
ALG3	NM_001006941	2.13433
ALG5	NM_013338	28.0402
ALG5	NM_001142364	0.891303
ALG6	NM_013339	2.98142
ALG8	NM_024079	12.2671
ALG8	NM_001007027	1.2165
ALG9	NM_024740	1.42911
ALG9	NM_001077692	1.42822
ALG9	NM_001077691	1.42805
ALG9	NM_001077690	1.42803
ALK	NM_004304	0.0138253
ALKBH1	NM_006020	3.96845
ALKBH2	NM_001145374	2.48266
ALKBH2	NM_001001655	1.96696
ALKBH2	NM_001145375	0.878638
ALKBH3	NM_139178	12.0223
ALKBH4	NM_017621	3.397
ALKBH5	NM_017758	24.635
ALKBH6	NM_032878	8.04382
ALKBH6	NM_198867	2.9744
ALKBH7	NM_032306	13.2528
ALKBH8	NM_138775	2.569
ALLC	NM_018436	0.0193403
ALMS1	NM_015120	1.00262
ALOX12	NM_000697	0.305976
ALOX12B	NM_001139	0.181569
ALOX15	NM_001140	0.0583801
ALOX15B	NM_001141	7.22879
ALOX15B	NM_001039130	2.85927
ALOX15B	NM_001039131	0.651823
ALOX5	NM_000698	0.963902
ALOX5AP	NM_001629	1.52588
ALOXE3	NM_021628	0.912823
ALOXE3	NM_001165960	0.90326
ALPI	NM_001631	0
ALPK1	NM_025144	2.23175
ALPK1	NM_001102406	1.98469
ALPK2	NM_052947	0.00578787
ALPK3	NM_020778	0.0933776
ALPL	NM_000478	0.0378415
ALPL	NM_001127501	0.0309825
ALPL	NM_001177520	0.0276074
ALPP	NM_001632	0
ALPPL2	NM_031313	0.0041809
ALS2	NM_020919	4.54854
ALS2	NM_001135745	1.08612
ALS2CL	NM_182775	13.0932
ALS2CL	NM_147129	9.09337
ALS2CL	NM_001190707	2.96775
ALS2CR11	NM_152525	0.0167812
ALS2CR11	NM_001168216	0.0118851
ALS2CR11	NM_001168217	0.00792101
ALS2CR11	NM_001168221	0.00667681
ALS2CR12	NM_001127391	0.0270454
ALS2CR12	NM_139163	0.0270349
ALS2CR4	NM_001044385	6.58045
ALS2CR4	NM_152388	2.63449
ALS2CR8	NM_001104586	0.761615
ALS2CR8	NM_024744	0.332593
ALX1	NM_006982	0.233288
ALX3	NM_006492	1.45554
ALX4	NM_021926	0.0120571
AMAC1	NM_152462	0.0303341
AMAC1L2	NM_054028	0.0729255
AMAC1L3	NM_001102614	0.0755144
AMACR	NM_014324	5.91431
AMACR	NM_203382	1.51122
AMACR	NM_001167598	1.39011
AMACR	NM_001167596	1.16605
AMACR	NM_001167597	1.13361
AMACR	NM_001167595	0.0649616
AMBN	NM_016519	0
AMBP	NM_001633	0.0322864
AMBRA1	NM_017749	4.96282
AMD1	NM_001634	15.3988
AMD1	NM_001033059	7.59013
AMDHD1	NM_152435	0.211906
AMDHD2	NM_015944	4.14703
AMDHD2	NM_001145815	0.816722
AMELX	NM_001142	0
AMELX	NM_182680	0
AMELX	NM_182681	0
AMELY	NM_001143	0.0682137
AMFR	NM_001144	33.4048
AMH	NM_000479	0.453316
AMHR2	NM_001164691	0.00948295
AMHR2	NM_020547	0.00854514
AMHR2	NM_001164690	0.00837573
AMICA1	NM_001098526	0
AMICA1	NM_153206	0
AMIGO1	NM_020703	0.145587
AMIGO2	NM_001143668	97.2682
AMIGO2	NM_181847	6.54345
AMIGO3	NM_198722	0.885025
AMMECR1	NM_015365	5.17051
AMMECR1	NM_001025580	2.1814
AMMECR1	NM_001171689	0.337147
AMMECR1L	NM_001199140	9.41517
AMMECR1L	NM_031445	2.38606
AMN	NM_030943	0.269944
AMN1	NM_001113402	1.09521
AMOT	NM_001113490	0.128078
AMOT	NM_133265	0.100756
AMOTL1	NM_130847	16.9893
AMOTL2	NM_016201	22.394
AMPD1	NM_000036	0.00462035
AMPD1	NM_001172626	0.00460894
AMPD2	NM_139156	5.20647
AMPD2	NM_203404	2.18313
AMPD2	NM_004037	0.668577
AMPD3	NM_001025389	2.2445
AMPD3	NM_001172431	1.30651
AMPD3	NM_000480	0.675752
AMPD3	NM_001172430	0.573516
AMPD3	NM_001025390	0.569819
AMPH	NM_139316	0.00911984
AMPH	NM_001635	0.00910873
AMT	NM_000481	3.28307
AMT	NM_001164711	0.500204
AMT	NM_001164712	0.460043
AMT	NM_001164710	0.354297
AMTN	NM_212557	14.2801
AMY1A	NM_004038	0.0640586
AMY1A	NM_004038_1	0.0640586
AMY1A	NM_004038_2	0.0634366
AMY1A	NM_001008221_2	0.0281063
AMY1A	NM_001008221	0.0276492
AMY1A	NM_001008221_1	0.0276492
AMY1B	NM_001008218	0.0674211
AMY1B	NM_001008218_1	0.0673143
AMY1B	NM_001008218_2	0.0673143
AMY1C	NM_001008219_1	0.0806001
AMY1C	NM_001008219	0.0805181
AMY1C	NM_001008219_2	0.0805181
AMY2A	NM_000699	0.464538
AMY2B	NM_020978	1.75899
AMZ1	NM_133463	0.0185413
AMZ2	NM_001033569	11.3781
AMZ2	NM_016627	10.7094
AMZ2	NM_001033572	9.082
AMZ2	NM_001033571	7.31888
AMZ2	NM_001033574	5.86889
AMZ2	NM_001033570	3.39534
ANAPC1	NM_022662	7.45893
ANAPC10	NM_014885	8.31247
ANAPC11	NM_001002248	18.7283
ANAPC11	NM_001002246	16.9952
ANAPC11	NM_001002245	10.7978
ANAPC11	NM_001002247	8.54784
ANAPC11	NM_016476	3.53462
ANAPC11	NM_001002249	1.39856
ANAPC11	NM_001002244	1.23103
ANAPC13	NM_015391	21.2907
ANAPC16	NM_173473	21.8588
ANAPC2	NM_013366	8.61952
ANAPC4	NM_013367	8.72474
ANAPC5	NM_016237	20.0785
ANAPC5	NM_001137559	12.9749
ANAPC7	NM_016238	9.97365
ANAPC7	NM_001137664	1.64955
ANG	NM_001145	2.81901
ANG	NM_001097577	2.1068
ANGEL1	NM_015305	3.09865
ANGEL2	NM_144567	3.67674
ANGPT1	NM_001199859	0.0236483
ANGPT1	NM_001146	0.0236407
ANGPT2	NM_001118888	0.59611
ANGPT2	NM_001147	0.58281
ANGPT2	NM_001118887	0.398632
ANGPT4	NM_015985	0.114129
ANGPTL1	NM_004673	0
ANGPTL2	NM_012098	0.00712104
ANGPTL3	NM_014495	0.0135947
ANGPTL4	NM_139314	96.8523
ANGPTL4	NM_001039667	13.0363
ANGPTL5	NM_178127	0
ANGPTL6	NM_031917	0.267599
ANGPTL7	NM_021146	0.00470704
ANK1	NM_001142445	0.0114462
ANK1	NM_020478	0.01136
ANK1	NM_020480	0.00880177
ANK1	NM_020475	0.00836289
ANK1	NM_000037	0.00825866
ANK1	NM_020476	0.00817524
ANK1	NM_001142446	0.0078684
ANK1	NM_020477	0.00496897
ANK2	NM_001127493	0.0788879
ANK2	NM_020977	0.0594804
ANK2	NM_001148	0.0155862
ANK3	NM_001149	3.6718
ANK3	NM_020987	0.50389
ANKAR	NM_144708	0.191091
ANKDD1A	NM_182703	0.479006
ANKFN1	NM_153228	0.015001
ANKFY1	NM_016376	8.25478
ANKFY1	NM_020740	0.112186
ANKH	NM_054027	5.23962
ANKHD1	NM_017747	5.39753
ANKHD1	NM_024668	5.02349
ANKHD1	NM_017978	4.19772
ANKHD1	NM_001197030	1.01715
ANKHD1-EIF4EBP3	NM_020690	3.01833
ANKIB1	NM_019004	16.2442
ANKK1	NM_178510	0.390762
ANKLE1	NM_152363	0.227856
ANKLE2	NM_015114	40.4474
ANKMY1	NM_016552	0.539872
ANKMY1	NM_017844	0.488646
ANKMY2	NM_020319	5.06866
ANKRA2	NM_023039	8.20026
ANKRD1	NM_014391	10.3161
ANKRD10	NM_017664	8.92022
ANKRD11	NM_013275	19.8615
ANKRD12	NM_001083625	2.29681
ANKRD12	NM_015208	1.33768
ANKRD13A	NM_033121	13.7469
ANKRD13B	NM_152345	2.07414
ANKRD13C	NM_030816	3.78407
ANKRD13D	NM_207354	10.8037
ANKRD16	NM_001009941	0.807077
ANKRD16	NM_001009943	0.564259
ANKRD16	NM_019046	0.435737
ANKRD17	NM_198889	5.24291
ANKRD17	NM_032217	5.22742
ANKRD18A	NM_147195	1.01645
ANKRD2	NM_020349	0.704756
ANKRD2	NM_001129981	0.277388
ANKRD20A1	NM_032250	0.0272661
ANKRD20A2	NM_001012421_1	0.0271935
ANKRD20A2	NM_001012421	0.0258768
ANKRD20A3	NM_001012419_1	0.0251545
ANKRD20A3	NM_001012419	0.0244186
ANKRD20A3	NM_001012419_2	0.0239761
ANKRD20A4	NM_001098805	0.0452276
ANKRD22	NM_144590	0.353738
ANKRD23	NM_144994	0.660971
ANKRD24	NM_133475	0.138414
ANKRD26	NM_014915	1.28406
ANKRD27	NM_032139	8.64418
ANKRD28	NM_015199	2.88588
ANKRD28	NM_001195099	2.2973
ANKRD28	NM_001195098	1.97497
ANKRD29	NM_173505	3.68659
ANKRD30A	NM_052997	0
ANKRD30B	NM_001145029	0
ANKRD31	NM_001164443	0.0342779
ANKRD32	NM_032290	1.43553
ANKRD33	NM_001130015	0
ANKRD33	NM_182608	0
ANKRD33B	NM_001164440	0.205051
ANKRD34A	NM_001039888	0.256996
ANKRD34B	NM_001004441	0.0282288
ANKRD34C	NM_001146341	0.00183427
ANKRD35	NM_144698	0.408233
ANKRD36	NM_001164315	1.08704
ANKRD36B	NM_025190	1.04837
ANKRD37	NM_181726	5.30592
ANKRD39	NM_016466	7.12404
ANKRD40	NM_052855	10.7069
ANKRD42	NM_182603	1.81196
ANKRD43	NM_175873	0.00695959
ANKRD44	NM_001195144	0.32924
ANKRD44	NM_153697	0.107537
ANKRD45	NM_198493	0.0768939
ANKRD46	NM_198401	3.06043
ANKRD49	NM_017704	6.72076
ANKRD5	NM_198798	2.36481
ANKRD5	NM_022096	0.921183
ANKRD50	NM_020337	3.58273
ANKRD50	NM_001167882	2.49127
ANKRD52	NM_173595	11.1355
ANKRD53	NM_024933	0.0958989
ANKRD53	NM_001115116	0.0804819
ANKRD54	NM_138797	5.40675
ANKRD55	NM_024669	0
ANKRD56	NM_001029870	2.95822
ANKRD57	NM_023016	24.695
ANKRD58	NM_001105576	0.0792439
ANKRD6	NM_014942	2.85219
ANKRD7	NM_019644	0.253527
ANKRD9	NM_152326	9.44282
ANKS1A	NM_015245	5.49746
ANKS1B	NM_020140	0.00782821
ANKS1B	NM_152788	0.00345534
ANKS1B	NM_181670	0.000630757
ANKS3	NM_133450	4.50092
ANKS4B	NM_145865	0
ANKS6	NM_173551	4.31326
ANKZF1	NM_001042410	10.2388
ANKZF1	NM_018089	9.24523
ANLN	NM_018685	17.8301
ANO1	NM_018043	3.69087
ANO10	NM_018075	14.145
ANO2	NM_020373	0.0523986
ANO3	NM_031418	0.00705568
ANO4	NM_178826	1.5482
ANO5	NM_213599	0.0120015
ANO5	NM_001142649	0.0119937
ANO6	NM_001142678	10.1186
ANO6	NM_001025356	9.98066
ANO6	NM_001142680	0.337618
ANO6	NM_001142679	0.333544
ANO7	NM_001001891	0.303091
ANO7	NM_001001666	0
ANO8	NM_020959	3.19206
ANO9	NM_001012302	12.2678
ANP32A	NM_006305	30.6705
ANP32B	NM_006401	75.7461
ANP32C	NM_012403	8.15148
ANP32D	NM_012404	8.96627
ANP32E	NM_030920	10.921
ANP32E	NM_001136479	4.4695
ANP32E	NM_001136478	0.824239
ANPEP	NM_001150	0.0778512
ANTXR1	NM_032208	6.16206
ANTXR1	NM_018153	1.31561
ANTXR1	NM_053034	0.164504
ANTXR2	NM_058172	7.27349
ANTXR2	NM_001145794	2.65419
ANUBL1	NM_001128324	0.507212
ANUBL1	NM_174890	0.374946
ANXA1	NM_000700	602.6
ANXA10	NM_007193	1.01435
ANXA11	NM_145868	57.0698
ANXA11	NM_001157	22.1118
ANXA11	NM_145869	1.63992
ANXA13	NM_004306	0.0130444
ANXA13	NM_001003954	0.0130414
ANXA2	NM_004039	975.303
ANXA2	NM_001002857	311.403
ANXA2	NM_001136015	10.2249
ANXA2	NM_001002858	5.14404
ANXA3	NM_005139	174.013
ANXA4	NM_001153	62.6447
ANXA5	NM_001154	337.971
ANXA6	NM_001155	5.75679
ANXA6	NM_001193544	3.8078
ANXA7	NM_001156	58.927
ANXA7	NM_004034	0.867386
ANXA8	NM_001040084_1	17.4536
ANXA8	NM_001040084	17.4259
ANXA8L1	NM_001098845_1	126.038
ANXA8L1	NM_001098845	119.054
ANXA8L2	NM_001630	140.504
ANXA9	NM_003568	1.08371
AOAH	NM_001177507	0.00342783
AOAH	NM_001637	0.00341072
AOAH	NM_001177506	0.00326846
AOC2	NM_009590	0.488992
AOC2	NM_001158	0.24979
AOC3	NM_003734	0.299913
AOX1	NM_001159	3.17095
AP1AR	NM_018569	8.67524
AP1AR	NM_001128426	0.962139
AP1B1	NM_145730	24.4171
AP1B1	NM_001166019	2.5751
AP1B1	NM_001127	0.825002
AP1G1	NM_001128	12.1113
AP1G1	NM_001030007	3.19465
AP1G2	NM_003917	30.4321
AP1M1	NM_032493	20.8129
AP1M1	NM_001130524	1.14153
AP1M2	NM_005498	42.328
AP1S1	NM_001283	67.5245
AP1S2	NM_003916	1.74337
AP1S3	NM_001039569	13.1733
AP2A1	NM_130787	31.7754
AP2A1	NM_014203	1.64863
AP2A2	NM_012305	14.6663
AP2B1	NM_001030006	48.8953
AP2B1	NM_001282	11.109
AP2M1	NM_001025205	211.997
AP2M1	NM_004068	3.44268
AP2S1	NM_004069	117.658
AP2S1	NM_021575	2.66793
AP3B1	NM_003664	21.6875
AP3B2	NM_004644	0.528204
AP3D1	NM_003938	26.752
AP3D1	NM_001077523	13.9932
AP3M1	NM_207012	5.57558
AP3M1	NM_012095	4.59122
AP3M2	NM_006803	2.52376
AP3M2	NM_001134296	1.88899
AP3S1	NM_001284	50.6076
AP3S2	NM_005829	2.81267
AP4B1	NM_006594	4.3389
AP4E1	NM_007347	4.9556
AP4M1	NM_004722	7.26461
AP4S1	NM_001128126	2.1379
AP4S1	NM_007077	0.320019
APAF1	NM_181861	1.38111
APAF1	NM_013229	1.35939
APAF1	NM_001160	0.955923
APAF1	NM_181868	0.935469
APAF1	NM_181869	0.042089
APBA1	NM_001163	0.498036
APBA2	NM_001130414	1.28812
APBA2	NM_005503	0.475209
APBA3	NM_004886	5.13097
APBB1	NM_001164	1.60309
APBB1	NM_145689	1.196
APBB1IP	NM_019043	0.00492875
APBB2	NM_001166052	2.48006
APBB2	NM_001166051	1.90824
APBB2	NM_001166054	1.07042
APBB2	NM_001166053	0.952408
APBB2	NM_001166050	0.411023
APBB2	NM_004307	0.408309
APBB2	NM_173075	0.00528016
APBB3	NM_006051	1.1324
APBB3	NM_133172	1.06809
APBB3	NM_133173	0.81821
APBB3	NM_133174	0.104014
APC	NM_000038	1.96152
APC	NM_001127510	0.806234
APC	NM_001127511	0.309404
APC2	NM_005883	0.216918
APCDD1	NM_153000	0.149005
APCDD1L	NM_153360	0.75608
APCS	NM_001639	0
APEH	NM_001640	32.5495
APEX1	NM_001641	35.6351
APEX1	NM_080648	12.8744
APEX1	NM_080649	11.2024
APEX2	NM_014481	14.6391
APH1A	NM_016022	49.3579
APH1A	NM_001077628	28.8212
APH1B	NM_031301	2.8653
APH1B	NM_001145646	0.37263
API5	NM_001142930	16.048
API5	NM_001142931	7.03107
API5	NM_006595	1.65364
APIP	NM_015957	5.46681
APITD1	NM_199294	0.892886
APITD1-CORT	NM_198544	1.53576
APITD1-CORT	NM_199006	1.36884
APLF	NM_173545	1.18109
APLN	NM_017413	0.82895
APLNR	NM_005161	0.0144313
APLP1	NM_005166	0.92319
APLP1	NM_001024807	0.818358
APLP2	NM_001142276	98.6806
APLP2	NM_001142277	95.7038
APLP2	NM_001642	28.8169
APLP2	NM_001142278	18.6245
APOA1	NM_000039	0
APOA1BP	NM_144772	50.9633
APOA2	NM_001643	0
APOA4	NM_000482	0
APOA5	NM_001166598	0.00381136
APOA5	NM_052968	0.00380202
APOB	NM_000384	0.000938808
APOB48R	NM_018690	0.0533899
APOBEC1	NM_001644	0
APOBEC2	NM_006789	0.207859
APOBEC3A	NM_001193289	0.334223
APOBEC3A	NM_145699	0.20992
APOBEC3B	NM_004900	1.62764
APOBEC3C	NM_014508	36.8314
APOBEC3D	NM_152426	0.57356
APOBEC3F	NM_001006666	1.75167
APOBEC3F	NM_145298	0.779417
APOBEC3G	NM_021822	1.15958
APOBEC3H	NM_181773	0.0466978
APOBEC3H	NM_001166002	0.0463403
APOBEC3H	NM_001166003	0.0418181
APOBEC3H	NM_001166004	0.0122294
APOBEC4	NM_203454	0
APOC1	NM_001645	2.25927
APOC2	NM_000483	0
APOC3	NM_000040	0
APOC4	NM_001646	0
APOD	NM_001647	10.129
APOE	NM_000041	18.719
APOF	NM_001638	0.0142575
APOH	NM_000042	0.0120267
APOL1	NM_003661	11.1612
APOL1	NM_001136540	2.1619
APOL1	NM_001136541	1.55484
APOL1	NM_145343	1.17334
APOL2	NM_030882	9.014
APOL2	NM_145637	2.32746
APOL3	NM_145640	0.0226613
APOL3	NM_145642	0.0101104
APOL3	NM_145641	0.00983982
APOL4	NM_030643	0.00346148
APOL4	NM_145660	0.00345848
APOL5	NM_030642	0.0183595
APOL6	NM_030641	2.13965
APOLD1	NM_001130415	0.506764
APOLD1	NM_030817	0.286709
APOM	NM_019101_2	0.987767
APOM	NM_019101	0
APOM	NM_019101_1	0
APOM	NM_019101_3	0
APOM	NM_019101_4	0
APOM	NM_019101_5	0
APOM	NM_019101_6	0
APOO	NM_024122	4.39322
APOOL	NM_198450	2.74195
APP	NM_000484	165.519
APP	NM_201413	161.436
APP	NM_001136130	51.9217
APP	NM_201414	47.1731
APP	NM_001136129	40.8499
APPBP2	NM_006380	4.90916
APPL1	NM_012096	8.11919
APPL2	NM_018171	8.20111
APRT	NM_000485	70.4684
APRT	NM_001030018	20.0633
APTX	NM_001195248	4.60927
APTX	NM_001195249	3.61688
APTX	NM_175069	1.42901
APTX	NM_001195251	1.42834
APTX	NM_175073	1.4281
APTX	NM_001195254	0.117855
APTX	NM_001195250	0.117772
APTX	NM_001195252	0.000895998
AQP1	NM_001185060	0.00238499
AQP1	NM_001185062	0.0023763
AQP1	NM_001185061	0.00219113
AQP1	NM_198098	0.00208838
AQP10	NM_080429	0.519894
AQP11	NM_173039	0.243211
AQP12A	NM_198998	0
AQP12B	NM_001102467	0
AQP2	NM_000486	0
AQP3	NM_004925	55.2963
AQP4	NM_001650	0.0410887
AQP4	NM_004028	0.0410581
AQP5	NM_001651	0.329972
AQP6	NM_001652	0.0228456
AQP7	NM_001170	0.0313561
AQP8	NM_001169	0.0173425
AQP9	NM_020980	0.00889478
AQPEP	NM_173800	0.0331936
AQR	NM_014691	7.4099
AR	NM_001011645	0.16716
AR	NM_000044	0.138765
ARAF	NM_001654	16.5944
ARAP1	NM_015242	14.7237
ARAP1	NM_001135190	8.06671
ARAP1	NM_001040118	2.62119
ARAP2	NM_015230	5.68838
ARAP3	NM_022481	6.05258
ARC	NM_015193	0.133858
ARCN1	NM_001655	33.7128
ARCN1	NM_001142281	9.64777
AREG	NM_001657	214.443
AREG	NM_001657_1	201.055
ARF1	NM_001658	167.93
ARF1	NM_001024227	14.1585
ARF1	NM_001024228	13.1335
ARF1	NM_001024226	1.67259
ARF3	NM_001659	55.3986
ARF4	NM_001660	154.362
ARF5	NM_001662	140.985
ARF6	NM_001663	39.7654
ARFGAP1	NM_018209	26.5883
ARFGAP1	NM_175609	0.629532
ARFGAP2	NM_032389	19.7627
ARFGAP3	NM_014570	27.188
ARFGAP3	NM_001142293	2.05201
ARFGEF1	NM_006421	14.1715
ARFGEF2	NM_006420	6.92822
ARFIP1	NM_001025595	7.14954
ARFIP1	NM_014447	3.38424
ARFIP1	NM_001025593	2.12182
ARFIP2	NM_012402	18.6521
ARFRP1	NM_003224	10.4045
ARFRP1	NM_001134758	1.20716
ARG1	NM_000045	0.037324
ARG2	NM_001172	19.1404
ARGFX	NM_001012659	0.000179066
ARGLU1	NM_018011	40.5947
ARHGAP1	NM_004308	35.0258
ARHGAP10	NM_024605	6.70177
ARHGAP11A	NM_014783	5.02365
ARHGAP11A	NM_199357	0.66855
ARHGAP11B	NM_001039841	2.21253
ARHGAP12	NM_018287	7.51545
ARHGAP15	NM_018460	0.00615674
ARHGAP17	NM_018054	7.57419
ARHGAP17	NM_001006634	1.09758
ARHGAP18	NM_033515	3.21203
ARHGAP19	NM_032900	2.79199
ARHGAP20	NM_020809	0.0690497
ARHGAP21	NM_020824	31.0035
ARHGAP22	NM_021226	6.30399
ARHGAP23	NM_001199417	16.269
ARHGAP23	NM_020876	0.477397
ARHGAP24	NM_001025616	1.48647
ARHGAP24	NM_001042669	0.492503
ARHGAP24	NM_031305	0.127312
ARHGAP25	NM_014882	0.662822
ARHGAP25	NM_001166276	0.648974
ARHGAP25	NM_001166277	0.583086
ARHGAP25	NM_001007231	0.444391
ARHGAP26	NM_001135608	1.87303
ARHGAP26	NM_015071	0.769608
ARHGAP27	NM_199282	6.79164
ARHGAP27	NM_001159330_1	3.84212
ARHGAP27	NM_001159330	0
ARHGAP27	NM_199282_1	0
ARHGAP28	NM_001010000	0.304936
ARHGAP29	NM_004815	4.16346
ARHGAP30	NM_001025598	0.227163
ARHGAP30	NM_181720	0.0729717
ARHGAP31	NM_020754	0.539622
ARHGAP32	NM_001142685	2.95619
ARHGAP32	NM_014715	2.65987
ARHGAP33	NM_001172630	0.604062
ARHGAP33	NM_052948	0.259826
ARHGAP36	NM_144967	0
ARHGAP39	NM_025251	2.04009
ARHGAP4	NM_001666	0.232452
ARHGAP4	NM_001164741	0.202269
ARHGAP40	NM_001164431	1.14297
ARHGAP42	NM_152432	1.16433
ARHGAP44	NM_014859	0.769242
ARHGAP5	NM_001173	9.08437
ARHGAP5	NM_001030055	4.72849
ARHGAP6	NM_013423	0.0861581
ARHGAP6	NM_013427	0.0798783
ARHGAP6	NM_006125	0.00713196
ARHGAP8	NM_181335	0.161287
ARHGAP8	NM_001198726	0.0470271
ARHGAP8	NM_001017526	0.0231631
ARHGAP9	NM_001080156	0.190147
ARHGAP9	NM_001080157	0.121845
ARHGAP9	NM_032496	0.0745917
ARHGDIA	NM_004309	169.158
ARHGDIA	NM_001185077	7.28558
ARHGDIA	NM_001185078	1.29279
ARHGDIB	NM_001175	20.2126
ARHGDIG	NM_001176	0
ARHGEF1	NM_004706	17.1154
ARHGEF1	NM_199002	5.8222
ARHGEF1	NM_198977	4.39604
ARHGEF10	NM_014629	10.9494
ARHGEF10L	NM_001011722	3.6617
ARHGEF10L	NM_018125	0.574061
ARHGEF11	NM_014784	3.29573
ARHGEF11	NM_198236	1.88514
ARHGEF12	NM_001198665	13.6093
ARHGEF12	NM_015313	4.89346
ARHGEF15	NM_025014	0
ARHGEF15	NM_173728	0
ARHGEF16	NM_014448	6.95762
ARHGEF17	NM_014786	4.53375
ARHGEF18	NM_015318	22.0162
ARHGEF18	NM_001130955	1.14122
ARHGEF19	NM_153213	4.8959
ARHGEF2	NM_001162383	9.89989
ARHGEF2	NM_001162384	5.08194
ARHGEF2	NM_004723	3.58922
ARHGEF25	NM_001111270	0.184689
ARHGEF25	NM_182947	0.134253
ARHGEF26	NM_015595	0.784009
ARHGEF3	NM_019555	4.34797
ARHGEF3	NM_001128615	4.10848
ARHGEF3	NM_001128616	0.138144
ARHGEF33	NM_001145451	0.0734902
ARHGEF35	NM_001003702	12.4701
ARHGEF37	NM_001001669	8.41181
ARHGEF38	NM_017700	0.0270314
ARHGEF4	NM_015320	11.7046
ARHGEF4	NM_032995	2.18961
ARHGEF40	NM_018071	8.18492
ARHGEF5	NM_005435	13.0621
ARHGEF6	NM_004840	0.541782
ARHGEF7	NM_001113513	6.11754
ARHGEF7	NM_003899	2.86713
ARHGEF7	NM_145735	0.675682
ARHGEF7	NM_001113511	0.446321
ARHGEF7	NM_001113512	0.353768
ARHGEF9	NM_015185	1.50288
ARHGEF9	NM_001173480	0.339137
ARHGEF9	NM_001173479	0.228865
ARID1A	NM_006015	8.45005
ARID1A	NM_139135	2.52373
ARID1B	NM_017519	3.74276
ARID1B	NM_020732	1.3497
ARID2	NM_152641	3.23521
ARID3A	NM_005224	3.13491
ARID3B	NM_006465	4.33901
ARID3C	NM_001017363	0.233145
ARID4A	NM_002892	1.8313
ARID4A	NM_023001	0.470956
ARID4A	NM_023000	0.342015
ARID4B	NM_016374	4.62618
ARID4B	NM_031371	2.21149
ARID5A	NM_212481	5.25212
ARID5B	NM_032199	3.95861
ARIH1	NM_005744	16.0573
ARIH2	NM_006321	14.7529
ARL1	NM_001177	20.7019
ARL10	NM_173664	0.729691
ARL11	NM_138450	0.0433211
ARL13A	NM_001012990	0.0101484
ARL13A	NM_001162490	0.00934242
ARL13A	NM_001162491	0.00664225
ARL13B	NM_001174150	1.38742
ARL13B	NM_001174151	0.749215
ARL13B	NM_144996	0.43814
ARL13B	NM_182896	0.319703
ARL14	NM_025047	1.4223
ARL15	NM_019087	5.80117
ARL16	NM_001040025	14.3439
ARL17A	NM_001113738_1	0.866432
ARL17A	NM_016632_1	0.681292
ARL17A	NM_001113738	0.641865
ARL17A	NM_016632_3	0.312168
ARL17A	NM_001113738_2	0
ARL17A	NM_001113738_3	0
ARL17A	NM_001113738_4	0
ARL17A	NM_016632	0
ARL17A	NM_016632_2	0
ARL17A	NM_016632_4	0
ARL17B	NM_001039083_1	1.60535
ARL17B	NM_001103154_1	1.24028
ARL17B	NM_001039083	0
ARL17B	NM_001103154	0
ARL2	NM_001667	31.2432
ARL2	NM_001199745	6.40688
ARL2BP	NM_012106	28.341
ARL3	NM_004311	6.5987
ARL4A	NM_001195396	2.63244
ARL4A	NM_005738	2.5202
ARL4A	NM_001037164	1.26938
ARL4A	NM_212460	0.74596
ARL4C	NM_005737	28.9937
ARL4D	NM_001661	42.1472
ARL5A	NM_177985	5.21435
ARL5A	NM_012097	4.82753
ARL5A	NM_001037174	3.44057
ARL5B	NM_178815	5.42501
ARL5C	NM_001143968	0
ARL6	NM_177976	1.10246
ARL6	NM_032146	1.00224
ARL6IP1	NM_015161	80.8801
ARL6IP4	NM_001002251	26.0163
ARL6IP4	NM_016638	22.4426
ARL6IP4	NM_018694	16.1833
ARL6IP4	NM_001002252	4.98424
ARL6IP5	NM_006407	68.5692
ARL6IP6	NM_152522	5.44311
ARL8A	NM_138795	23.3604
ARL8B	NM_018184	48.0666
ARL9	NM_206919	0.61599
ARMC1	NM_018120	12.4523
ARMC10	NM_001161012	4.30702
ARMC10	NM_001161009	3.93135
ARMC10	NM_031905	3.74906
ARMC10	NM_001161010	2.96068
ARMC10	NM_001161011	1.05047
ARMC10	NM_001161013	0.894536
ARMC2	NM_032131	0.404408
ARMC3	NM_173081	0.0046051
ARMC4	NM_018076	0
ARMC5	NM_001105247	2.96518
ARMC5	NM_024742	0.519241
ARMC6	NM_033415	5.7798
ARMC6	NM_001199196	3.26752
ARMC7	NM_024585	3.97108
ARMC8	NM_015396	2.63322
ARMC8	NM_213654	2.52486
ARMC8	NM_014154	1.90647
ARMC9	NM_025139	4.19124
ARMCX1	NM_016608	4.19966
ARMCX2	NM_177949	10.0899
ARMCX2	NM_014782	5.51478
ARMCX3	NM_177947	11.8908
ARMCX3	NM_177948	3.93405
ARMCX3	NM_016607	3.18596
ARMCX5	NM_022838	0.960124
ARMCX5	NM_001168485	0.78033
ARMCX5	NM_001168478	0.777542
ARMCX5	NM_001168480	0.758679
ARMCX5	NM_001168482	0.208141
ARMCX5	NM_001168479	0.0957716
ARMCX6	NM_019007	5.50458
ARMCX6	NM_001184768	5.11879
ARMCX6	NM_001009584	0.184695
ARMS2	NM_001099667	0
ARNT	NM_001668	4.46909
ARNT	NM_178427	2.37833
ARNT	NM_001197325	1.19487
ARNT2	NM_014862	0.254717
ARNTL	NM_001030272	4.04081
ARNTL	NM_001030273	3.18829
ARNTL	NM_001178	2.27211
ARNTL2	NM_020183	20.5534
ARPC1A	NM_006409	88.4129
ARPC1A	NM_001190996	4.29421
ARPC1B	NM_005720	169.863
ARPC2	NM_005731	289.337
ARPC2	NM_152862	97.3553
ARPC3	NM_005719	215.12
ARPC4	NM_001198780	59.3091
ARPC4	NM_001024960	48.8854
ARPC4	NM_005718	5.17934
ARPC4	NM_001024959	1.09439
ARPC4-TTLL3	NM_001198793	3.92192
ARPC5	NM_005717	126.87
ARPC5L	NM_030978	72.7046
ARPM1	NM_032487	1.48878
ARPP19	NM_006628	35.2739
ARPP21	NM_001025068	0
ARPP21	NM_001025069	0
ARPP21	NM_016300	0
ARPP21	NM_198399	0
ARR3	NM_004312	0.0477313
ARRB1	NM_004041	0.0285412
ARRB1	NM_020251	0.0285335
ARRB2	NM_004313	3.42919
ARRB2	NM_199004	0.986475
ARRDC1	NM_152285	35.4314
ARRDC2	NM_015683	2.65951
ARRDC2	NM_001025604	2.38283
ARRDC3	NM_020801	12.8541
ARRDC4	NM_183376	13.7395
ARRDC5	NM_001080523	0
ARSA	NM_000487	10.322
ARSA	NM_001085426	3.94912
ARSA	NM_001085425	0.920211
ARSA	NM_001085427	0.658743
ARSA	NM_001085428	0.634935
ARSB	NM_000046	1.87317
ARSB	NM_198709	0.412714
ARSD	NM_001669	6.18333
ARSD	NM_009589	0.617664
ARSE	NM_000047	0.14168
ARSF	NM_004042	0.00529533
ARSG	NM_014960	0.374541
ARSH	NM_001011719	0
ARSI	NM_001012301	7.03428
ARSJ	NM_024590	5.87153
ARSK	NM_198150	3.18369
ART1	NM_004314	0
ART3	NM_001179	0.031825
ART3	NM_001130017	0.0317347
ART3	NM_001130016	0.0309576
ART4	NM_021071	0
ART5	NM_001079536	0
ART5	NM_053017	0
ARTN	NM_057090	8.38474
ARTN	NM_057091	7.0143
ARTN	NM_001136215	0.829105
ARV1	NM_022786	7.88608
ARVCF	NM_001670	5.18139
ARX	NM_139058	0
AS3MT	NM_020682	1.40066
ASAH1	NM_177924	25.5535
ASAH1	NM_004315	9.80857
ASAH1	NM_001127505	3.29307
ASAH2	NM_001143974	0.211929
ASAH2	NM_019893	0.21173
ASAH2B	NM_001079516	2.13535
ASAM	NM_024769	2.8542
ASAP1	NM_018482	7.6592
ASAP2	NM_001135191	18.487
ASAP2	NM_003887	4.7265
ASAP3	NM_017707	1.16812
ASAP3	NM_001143778	0.45382
ASB1	NM_001040445	6.76442
ASB10	NM_001142459	0
ASB10	NM_001142460	0
ASB10	NM_080871	0
ASB11	NM_001012428	0.0124961
ASB11	NM_080873	0
ASB12	NM_130388	0.0538919
ASB13	NM_024701	2.57358
ASB14	NM_130387	0.289031
ASB14	NM_001142733	0.152055
ASB15	NM_080928	0
ASB16	NM_080863	0.592261
ASB17	NM_080868	0
ASB18	NM_212556	0.00799769
ASB2	NM_016150	1.73989
ASB3	NM_016115	5.54848
ASB3	NM_145863	3.00365
ASB4	NM_016116	0
ASB4	NM_145872	0
ASB5	NM_080874	0.0186721
ASB6	NM_017873	5.5616
ASB6	NM_177999	0.540321
ASB7	NM_198243	3.58842
ASB7	NM_024708	0.332244
ASB8	NM_024095	5.90204
ASB9	NM_001168530	0.0778005
ASB9	NM_024087	0.076594
ASB9	NM_001168531	0.0437947
ASB9	NM_001031739	0.0279607
ASCC1	NM_001198800	4.62007
ASCC1	NM_001198798	4.12679
ASCC1	NM_015947	3.69351
ASCC1	NM_001198799	0.482889
ASCC2	NM_032204	25.4633
ASCC3	NM_006828	14.0069
ASCC3	NM_022091	1.46374
ASCL1	NM_004316	0.00839847
ASCL2	NM_005170	0.54084
ASCL3	NM_020646	0
ASCL4	NM_203436	0
ASF1A	NM_014034	11.4087
ASF1B	NM_018154	5.8624
ASGR1	NM_001671	0.074518
ASGR1	NM_001197216	0.0488411
ASGR2	NM_080914	0.00506484
ASGR2	NM_080913	0.00458855
ASGR2	NM_001181	0.00449364
ASGR2	NM_080912	0.00410091
ASH1L	NM_018489	4.41112
ASH2L	NM_004674	14.5282
ASH2L	NM_001105214	2.12525
ASIP	NM_001672	0.0792016
ASL	NM_000048	9.78522
ASL	NM_001024943	4.01886
ASL	NM_001024946	2.66698
ASL	NM_001024944	1.61934
ASMT	NM_001171039	0.614406
ASMT	NM_001171039_1	0.614406
ASMT	NM_001171038	0.35695
ASMT	NM_001171038_1	0.35695
ASMT	NM_004043	0.237806
ASMT	NM_004043_1	0.237806
ASMTL	NM_004192	2.30885
ASMTL	NM_004192_1	2.30885
ASMTL	NM_001173473	1.07912
ASMTL	NM_001173473_1	1.07912
ASMTL	NM_001173474	0.996898
ASMTL	NM_001173474_1	0.996898
ASNA1	NM_004317	45.6885
ASNS	NM_001673	28.139
ASNS	NM_001178077	9.61576
ASNS	NM_183356	6.86301
ASNS	NM_133436	4.99709
ASNS	NM_001178076	1.90009
ASNS	NM_001178075	1.06393
ASNSD1	NM_019048	12.274
ASPA	NM_000049	0.00405864
ASPA	NM_001128085	0.00405057
ASPDH	NM_001114598	0.120237
ASPDH	NM_001024656	0.0830972
ASPG	NM_001080464	0.0373992
ASPH	NM_032466	23.076
ASPH	NM_001164750	12.0472
ASPH	NM_004318	10.542
ASPH	NM_001164755	6.78021
ASPH	NM_001164751	5.8647
ASPH	NM_001164754	3.97764
ASPH	NM_001164752	0.956879
ASPH	NM_032467	0.145861
ASPH	NM_001164756	0.0963745
ASPH	NM_032468	0.0439214
ASPH	NM_001164753	0.0128152
ASPH	NM_020164	0.000301249
ASPHD1	NM_181718	1.83818
ASPHD2	NM_020437	2.51913
ASPM	NM_018136	2.2352
ASPN	NM_001193335	0.00593446
ASPN	NM_017680	0.0059242
ASPRV1	NM_152792	0.283302
ASPSCR1	NM_024083	6.64653
ASRGL1	NM_025080	0.0357418
ASRGL1	NM_001083926	0.0357113
ASS1	NM_054012	32.7676
ASS1	NM_000050	0.715361
ASTE1	NM_014065	0.499457
ASTL	NM_001002036	0
ASTN1	NM_004319	0.0286202
ASTN1	NM_207108	0.0105523
ASTN2	NM_198187	0.0802588
ASTN2	NM_198188	0.0785243
ASTN2	NM_001184734	0.0737546
ASTN2	NM_198186	0.0267624
ASTN2	NM_001184735	0.001207
ASTN2	NM_014010	0.00113299
ASXL1	NM_015338	8.00368
ASXL1	NM_001164603	0.537652
ASXL2	NM_018263	4.14752
ASXL3	NM_030632	0.074136
ASZ1	NM_130768	0
ATAD1	NM_032810	20.2084
ATAD2	NM_014109	4.37607
ATAD2B	NM_017552	1.84216
ATAD3A	NM_001170536	8.24272
ATAD3A	NM_001170535	3.36492
ATAD3A	NM_018188	1.17802
ATAD3B	NM_031921	9.10301
ATAD3C	NM_001039211	0.912514
ATAD5	NM_024857	0.571999
ATAT1	NM_024909_3	0.600502
ATAT1	NM_001031722_5	0.590329
ATAT1	NM_001190724_5	0.312537
ATAT1	NM_001031722	0
ATAT1	NM_001031722_1	0
ATAT1	NM_001031722_2	0
ATAT1	NM_001031722_3	0
ATAT1	NM_001031722_4	0
ATAT1	NM_001031722_6	0
ATAT1	NM_001190724	0
ATAT1	NM_001190724_1	0
ATAT1	NM_001190724_2	0
ATAT1	NM_001190724_3	0
ATAT1	NM_001190724_4	0
ATAT1	NM_001190724_6	0
ATAT1	NM_024909	0
ATAT1	NM_024909_1	0
ATAT1	NM_024909_2	0
ATAT1	NM_024909_4	0
ATAT1	NM_024909_5	0
ATAT1	NM_024909_6	0
ATCAY	NM_033064	0.0084881
ATE1	NM_007041	2.57235
ATE1	NM_001001976	2.30424
ATF1	NM_005171	9.9032
ATF2	NM_001880	12.6653
ATF3	NM_001030287	15.2028
ATF3	NM_001040619	4.18916
ATF3	NM_001674	3.10912
ATF4	NM_182810	270.113
ATF4	NM_001675	13.2898
ATF5	NM_001193646	5.01179
ATF5	NM_012068	2.57259
ATF6	NM_007348	19.4671
ATF6B	NM_004381_2	27.0606
ATF6B	NM_001136153_3	4.68255
ATF6B	NM_001136153	0
ATF6B	NM_001136153_1	0
[truncated: 30,458 more rows]

## Sheet: Raw data
gene id	transcript id	24430 p2 control	121003 p2 control	DD038D p3 control	DD039C p2 control	DD042E p2 control	Average
A1BG	NM_130786	0.350237	1.52662	1.31221	0.611202	0.630821	0.886219
A1CF	NM_001198818	0.00236513	0	0.0037573	0	0.00108065	0.00144061
A1CF	NM_001198819	0.00238011	0	0.00370873	0	0.00105824	0.00142942
A1CF	NM_001198820	0.0023352	0	0.0037172	0	0.0010869	0.00142786
A1CF	NM_014576	0.00244084	0	0.0037382	0	0.00110307	0.00145642
A1CF	NM_138932	0.00238506	0	0.00368994	0	0.00112333	0.00143967
A1CF	NM_138933	0.00234633	0	0.00378916	0	0.00108938	0.00144498
A2LD1	NM_001195087	1.68881	3.82496	2.22876	2.68383	2.17663	2.5206
A2LD1	NM_033110	0.159018	0.288359	0.613981	0.406926	0.150452	0.323747
A2M	NM_000014	0	0	0	0	0.0156615	0.00313229
A2ML1	NM_144670	9.39779	0.105662	1.31847	1.8504	0.144366	2.56334
A4GALT	NM_017436	16.8843	39.934	15.7705	18.1417	26.8346	23.513
A4GNT	NM_016161	0.0833716	0.030548	0	0	0	0.0227839
AAAS	NM_001173466	2.03287	1.28157	1.41047	2.16031	0.615708	1.50019
AAAS	NM_015665	17.7709	18.9052	18.6683	16.835	18.7707	18.19
AACS	NM_023928	13.5176	13.2084	21.6746	11.1843	13.8308	14.6831
AADAC	NM_001086	0.838643	0.512137	0	0.433656	0.256586	0.408204
AADACL2	NM_207365	0	0	0	0	0	0
AADACL3	NM_001103169	0	0	0	0	0	0
AADACL3	NM_001103170	0	0	0	0	0	0
AADACL4	NM_001013630	0	0	0	0	0	0
AADAT	NM_016228	1.89816	1.13744	0.560229	1.62483	1.55626	1.35539
AADAT	NM_182662	0.423323	1.62366	0.615883	0.530958	1.22564	0.883893
AAGAB	NM_024666	19.4167	17.7096	23.6759	26.8603	17.5267	21.0378
AAK1	NM_014911	2.27983	2.81236	5.30186	3.9147	1.97821	3.25739
AAMP	NM_001087	54.5513	45.5793	42.4506	50.8898	48.4103	48.3762
AANAT	NM_001088	0.157038	0.0641124	0.0406538	0	0.0658063	0.065522
AANAT	NM_001166579	0.153795	0.0811984	0.0405207	0.0592946	0.108677	0.0886972
AARS	NM_001605	24.944	27.0619	139.477	120.061	23.0861	66.9259
AARS2	NM_020745	5.72205	4.55509	3.34178	3.69693	4.09403	4.28197
AARSD1	NM_001136042	0.307112	0.372185	3.56568	5.48721	1.1624	2.17892
AARSD1	NM_001142653	0.0212263	0.0609468	3.99746	1.1302	1.23148	1.28826
AARSD1	NM_001142654	0.0281497	0.0844705	0.425001	4.25932	1.16022	1.19143
AARSD1	NM_025267	6.93816	8.98028	0.0511523	1.81347	4.88285	4.53318
AASDH	NM_181806	3.54159	2.05354	4.71012	4.10562	1.85754	3.25368
AASDHPPT	NM_015423	13.6598	14.6545	17.1387	18.9381	15.296	15.9374
AASS	NM_005763	3.04324	1.62201	3.65989	2.46792	2.59577	2.67777
AATF	NM_012138	19.9307	17.349	22.5273	29.6109	18.4793	21.5794
AATK	NM_001080395	0.201015	0.183384	0.689799	0.330221	0.0754596	0.295976
ABAT	NM_000663	2.61809	0.0773809	0.00895027	0.158478	1.03128	0.778837
ABAT	NM_001127448	2.21496	0.981107	0.722139	0.672221	1.67571	1.25323
ABAT	NM_020686	3.35566	0.985521	0.722665	0.689895	0.272728	1.20529
ABCA1	NM_005502	7.25077	3.60765	14.1284	2.31275	8.00604	7.06112
ABCA10	NM_080282	0.199531	0.191635	0.542199	0.273439	0.270485	0.295458
ABCA12	NM_015657	1.11103	0.357351	6.99015	2.21573	0.478751	2.2306
ABCA12	NM_173076	2.35697	0.226971	5.09542	2.34342	0.809327	2.16642
ABCA13	NM_152701	0.334715	0.140978	0.096752	0.674465	0.151845	0.279751
ABCA2	NM_001606	4.63006	2.94651	11.3902	1.89742	4.72355	5.11756
ABCA2	NM_212533	1.04138	1.55672	2.70717	1.90102	1.11158	1.66357
ABCA3	NM_001089	0.183186	0.119333	1.39163	0.0315769	0.0373643	0.352618
ABCA4	NM_000350	0.0550425	0.0537848	0.0144189	0.128089	0.101043	0.0704755
ABCA5	NM_018672	0.547905	0.752105	2.07424	0.813641	1.05017	1.04761
ABCA5	NM_172232	1.31033	1.65958	1.86632	1.72052	1.48261	1.60787
ABCA6	NM_080284	0.0128291	0.0188038	0.0604925	0.0398056	0.070652	0.0405166
ABCA7	NM_019112	6.73609	4.94385	9.004	4.58158	4.3334	5.91978
ABCA8	NM_007168	0.047372	0	0.0558428	0	0.0217404	0.024991
ABCA9	NM_080283	0.0428579	0.0471132	0.252607	0.0166223	0.00983439	0.073807
ABCB1	NM_000927	0	0	0	0	0.0899141	0.0179828
ABCB10	NM_012089	5.36478	5.71388	7.47646	4.9104	5.82688	5.85848
ABCB11	NM_003742	0.0285826	0.0104735	0.0449248	0.110856	0.0262349	0.0442143
ABCB4	NM_000443	0.0236089	0.00849788	0	0.00897102	0	0.00821557
ABCB4	NM_018849	0.0229167	0.00851997	0	0.00906601	0	0.00810054
ABCB4	NM_018850	0.0236729	0.00870511	0	0.00918812	0	0.00831323
ABCB5	NM_001163941	0	0	0	0	0	0
ABCB5	NM_001163942	0	0	0	0	0	0
ABCB5	NM_001163993	0	0	0	0	0	0
ABCB5	NM_178559	0	0	0	0	0	0
ABCB6	NM_005689	12.5356	11.7895	14.1933	13.4689	10.2488	12.4472
ABCB7	NM_004299	7.24153	5.24103	4.98546	6.59184	5.35583	5.88314
ABCB8	NM_007188	5.83394	8.33708	4.19505	7.21787	7.29585	6.57596
ABCB9	NM_019624	0.47267	0.512934	0.873972	0.866225	0.675888	0.680338
ABCB9	NM_019625	1.23756	0.71334	1.36497	1.03467	0.673294	1.00477
ABCB9	NM_203444	0.350778	0.67957	0.167125	0.482227	0.44434	0.424808
ABCC1	NM_004996	12.4812	8.47312	15.3632	15.7498	7.78594	11.9707
ABCC1	NM_019862	4.24867	1.56733	3.91701	4.34005	2.80339	3.37529
ABCC1	NM_019898	2.09525	1.04021	1.88496	3.06333	2.31944	2.08064
ABCC1	NM_019899	2.79812	8.76541	7.61257	6.58522	5.89982	6.33223
ABCC1	NM_019900	0.835363	0.252808	0.818576	0.709038	0.642068	0.651571
ABCC10	NM_001198934	3.5248	7.35672	1.34629	5.00932	6.3638	4.72018
ABCC10	NM_033450	0.008833	0.458149	1.55536	1.71987	0.0247052	0.753385
ABCC11	NM_032583	0.0299054	0.00732736	0.0681713	0.0559015	0.0728137	0.0468239
ABCC11	NM_033151	0.0273522	0.00692001	0.067996	0.0559167	0.0728308	0.0462031
ABCC11	NM_145186	0.0314233	0.00739302	0.000301481	0.000436948	0.000462787	0.0080035
ABCC12	NM_033226	0	0	0	0	0	0
ABCC2	NM_000392	0.0404327	0.158034	0.19065	0.16727	0.222669	0.155811
ABCC3	NM_001144070	1.79903	2.71174	0.400784	1.89369	1.76504	1.71406
ABCC3	NM_003786	3.2874	3.69307	9.2379	6.64984	6.47106	5.86785
ABCC4	NM_001105515	0.0869023	0.0943576	0.407713	0.141183	0.103849	0.166801
ABCC4	NM_005845	1.16075	1.11528	1.52307	1.13256	1.42535	1.2714
ABCC5	NM_001023587	7.3468	4.6003	3.40143	5.23126	4.8549	5.08694
ABCC5	NM_005688	7.95914	4.74585	3.6124	3.8942	6.35604	5.31353
ABCC6	NM_001079528	0.264942	0.119919	0	0	0.145499	0.106072
ABCC6	NM_001171	0.0321091	0.0345461	0.125393	0.0206279	0.0295233	0.0484399
ABCC8	NM_000352	0	0.0100281	0	0	0	0.00200562
ABCC9	NM_005691	0.135654	0.078068	0.0886404	0.392329	0.120223	0.162983
ABCC9	NM_020297	0.276187	0.0694123	0.172074	0.668909	0.13641	0.264599
ABCC9	NM_020298	0.140848	0.0653023	0.0833169	0.258536	0.104186	0.130438
ABCD1	NM_000033	1.68032	1.78487	2.01788	1.23017	2.75535	1.89372
ABCD2	NM_005164	0	0.0372781	0	0	0	0.00745563
ABCD3	NM_001122674	1.19657	1.25725	0.694803	0.70125	0.383784	0.84673
ABCD3	NM_002858	19.7204	15.3912	16.7263	16.1197	14.8337	16.5583
ABCD4	NM_005050	3.00216	6.49772	2.72128	5.00215	3.50499	4.14566
ABCE1	NM_001040876	7.80964	2.19398	11.5714	7.36826	1.82039	6.15273
ABCE1	NM_002940	9.89724	12.147	2.64105	15.9733	13.3338	10.7985
ABCF1	NM_001025091	0	0	0	0	0	0
ABCF1	NM_001025091_1	0	0	0	0	0	0
ABCF1	NM_001025091_2	0	0	0	0	0	0
ABCF1	NM_001025091_3	0	0	0	0	0	0
ABCF1	NM_001025091_4	0	0	0	0	0	0
ABCF1	NM_001025091_5	0	0	0	0	0	0
ABCF1	NM_001025091_6	19.3323	15.7974	14.127	13.3271	15.8157	15.6799
ABCF1	NM_001090	0	0	0	0	0	0
ABCF1	NM_001090_1	1.76975	6.15143	2.5931	4.87353	9.22629	4.92282
ABCF1	NM_001090_2	0	0	0	0	0	0
ABCF1	NM_001090_3	0	0	0	0	0	0
ABCF1	NM_001090_4	0	0	0	0	0	0
ABCF1	NM_001090_5	0	0	0	0	0	0
ABCF1	NM_001090_6	0	0	0	0	0	0
ABCF2	NM_005692	6.4651	0.650221	10.3174	1.98341	1.03675	4.09059
ABCF2	NM_007189	11.0504	12.605	6.49273	16.0099	14.8619	12.204
ABCF3	NM_018358	16.4413	15.2024	17.3	20.5417	18.9141	17.6799
ABCG1	NM_004915	0.115524	0.0123981	0.0845095	0.0229333	0.0288295	0.0528389
ABCG1	NM_016818	0.273554	0.00738967	0.202373	0.0101194	0.032373	0.105162
ABCG1	NM_207174	9.66322	2.80682	15.3978	1.98069	4.02536	6.77478
ABCG1	NM_207627	0.469881	0.274357	3.75649	3.03987	1.52721	1.81356
ABCG1	NM_207628	8.89612	1.42775	11.3806	2.23488	2.29442	5.24675
ABCG1	NM_207629	0.217756	2.43087	1.10617	4.29779	5.39136	2.68879
ABCG2	NM_004827	0.278178	0.101932	0.534388	0.0959016	0.411363	0.284352
ABCG4	NM_001142505	0.102016	0.0864635	0.0291688	0.0432599	0.0425907	0.0606998
ABCG4	NM_022169	0.102177	0.0375318	0.0291852	0.0431401	0.0426026	0.0509274
ABCG5	NM_022436	0	0	0	0	0	0
ABCG8	NM_022437	0	0	0	0	0	0
ABHD1	NM_032604	0	0.0476617	0	0.0814268	0	0.0258177
ABHD10	NM_018394	4.14967	4.72831	13.2549	7.18512	3.66138	6.59587
ABHD11	NM_001145364	0.253974	0.491993	0.0532271	0.0546347	0.30252	0.23127
ABHD11	NM_148912	0.853648	2.65602	1.38674	2.04606	0.469062	1.48231
ABHD11	NM_148913	1.37536	1.04517	0.0703462	0.133009	2.30716	0.986209
ABHD12	NM_001042472	14.0057	20.7739	18.379	13.522	16.6443	16.665
ABHD12	NM_015600	2.85206	2.16423	3.09608	3.95925	2.55917	2.92616
ABHD12B	NM_181533	0.0739158	0.126501	0.0387293	0.0765344	0.0905047	0.081237
ABHD12B	NM_181814	0.0740405	0.126477	0.0387874	0.0764715	0.0905628	0.0812678
ABHD13	NM_032859	4.13892	5.09922	3.46416	3.89636	5.55142	4.43002
ABHD14A	NM_015407	3.09429	2.4538	0.738979	1.53737	3.81409	2.32771
ABHD14B	NM_001146314	10.2736	5.42549	14.4516	10.3109	5.64768	9.22186
ABHD14B	NM_032750	2.46746	1.75089	3.25696	3.49706	0.870236	2.36852
ABHD15	NM_198147	4.10482	4.38062	5.70231	2.50862	4.7952	4.29831
ABHD16A	NM_001177515	0.14937	2.92794	3.68783	4.25293	0.168026	2.23722
ABHD16A	NM_001177515_1	0	0	0	0	0	0
ABHD16A	NM_001177515_2	0	0	0	0	0	0
ABHD16A	NM_001177515_3	0	0	0	0	0	0
ABHD16A	NM_001177515_4	0	0	0	0	0	0
ABHD16A	NM_001177515_5	0	0	0	0	0	0
ABHD16A	NM_001177515_6	0	0	0	0	0	0
ABHD16A	NM_021160	0	0	0	0	0	0
ABHD16A	NM_021160_1	0	0	0	0	0	0
ABHD16A	NM_021160_2	0	0	0	0	0	0
ABHD16A	NM_021160_3	0	0	0	0	0	0
ABHD16A	NM_021160_4	0	0	0	0	0	0
ABHD16A	NM_021160_5	0	0	0	0	0	0
ABHD16A	NM_021160_6	7.44574	0.299616	0.0402436	0.359942	9.2272	3.47455
ABHD16B	NM_080622	1.66213	2.16201	2.67777	1.28922	2.44097	2.04642
ABHD2	NM_007011	0.445524	4.08912	0.645511	0.206824	0.431937	1.16378
ABHD2	NM_152924	11.2	5.95349	9.41035	13.5048	7.47262	9.50824
ABHD3	NM_138340	8.88528	6.69151	12.9719	8.39016	6.60817	8.7094
ABHD4	NM_022060	11.5344	18.2866	17.9955	10.2438	10.4309	13.6982
ABHD5	NM_016006	4.80841	4.62102	5.70312	6.04253	4.57648	5.15031
ABHD6	NM_020676	2.98416	3.49903	6.61342	3.33318	3.25947	3.93785
ABHD8	NM_024527	6.2344	10.5842	6.15156	4.83576	9.63257	7.4877
ABI1	NM_001012750	8.92811	6.1152	6.57529	5.19067	1.40615	5.64308
ABI1	NM_001012751	0.490487	0.57918	2.23176	2.27572	1.76781	1.46899
ABI1	NM_001012752	8.52719	5.46968	4.2433	5.5478	3.14344	5.38628
ABI1	NM_001178116	0.00116372	0.0141389	0.0150258	0.0400941	0.00916971	0.0159184
ABI1	NM_001178119	0.485454	0.579797	2.23586	2.30521	1.75757	1.47278
ABI1	NM_001178120	0.395386	2.23301	2.78411	4.05223	3.29952	2.55285
ABI1	NM_001178121	0.077819	1.63003	0.450507	4.08901	5.04592	2.25866
ABI1	NM_001178122	0.00150645	0.00404618	0.0206933	0.00114828	0.00107849	0.00569455
ABI1	NM_001178123	8.32272	7.15559	4.96537	9.34993	8.22995	7.60471
ABI1	NM_001178124	8.33633	7.15943	4.94593	9.3531	8.23029	7.60502
ABI1	NM_001178125	0.0166372	0.00292362	0.0266318	0.00516654	0.00146755	0.0105653
ABI1	NM_005470	0.00221854	0.000604245	0.0558429	0.0401549	0.00958833	0.0216818
ABI2	NM_005759	4.70343	5.69322	5.26798	7.3878	3.9171	5.39391
ABI3	NM_001135186	0	0	0	0	0	0
ABI3	NM_016428	0	0	0	0	0	0
ABI3BP	NM_015429	0.811021	0.41493	0.601285	0.830884	0.39327	0.610278
ABL1	NM_005157	10.7895	16.5286	4.98699	11.8273	17.7318	12.3729
ABL1	NM_007313	3.87544	2.30414	5.03185	5.55218	4.26648	4.20602
ABL2	NM_001136000	0.0299617	0.0260605	0.0695232	0.308812	0.0267234	0.0922161
ABL2	NM_001136001	6.07e-05	0	0.00024122	0.000259498	0.000402083	0.0001927
ABL2	NM_001168236	1.28297	1.69618	0.745186	0.680915	1.75458	1.23197
ABL2	NM_001168237	1.30619	0.487866	0.374558	0.627492	1.74432	0.908086
ABL2	NM_001168238	1.28465	0.450607	0.359734	0.264588	1.76719	0.825354
ABL2	NM_001168239	0.00460049	0.0624655	0.0759765	0.783868	0.00744334	0.186871
ABL2	NM_005158	0.0316266	0.0373359	0.0751905	0.850417	0.0323801	0.20539
ABL2	NM_007314	1.30433	1.73336	0.733629	1.38793	1.73165	1.37818
ABLIM1	NM_001003407	5.43884	3.91454	1.57915	8.84424	0.0934539	3.97405
ABLIM1	NM_001003408	0.716714	0.00273187	0.00161667	0.010534	0.00282234	0.146884
ABLIM1	NM_002313	2.53344	3.91486	2.50173	8.84917	0.125561	3.58495
ABLIM1	NM_006720	8.93043	0.0393768	28.7546	0.296998	6.72937	8.95015
ABLIM2	NM_001130083	0.00908815	0.00851643	0.0380378	0.00943825	0.00278821	0.0135738
ABLIM2	NM_001130084	0.00966688	0.00976523	0.0391989	0.00962481	0.00287766	0.0142267
ABLIM2	NM_001130085	0.00978758	0.00863557	0.0406833	0.0100387	0.00299621	0.0144283
ABLIM2	NM_001130086	0.00998638	0.00967551	0.0424365	0.0103917	0.00309428	0.0151169
ABLIM2	NM_001130087	0.0100483	0.0102835	0.0421963	0.0106679	0.003103	0.0152598
ABLIM2	NM_001130088	1.61e-05	3.57e-05	4.24e-05	4.91e-05	0	2.866e-05
ABLIM2	NM_032432	0.0101379	0.0105398	0.0436743	0.0105663	0.0031126	0.0156062
ABLIM3	NM_014945	13.2991	2.21348	29.7512	1.57008	11.3359	11.634
ABO	NM_020469	2.75535	0.208877	0.896013	0.515864	0.130812	0.901384
ABP1	NM_001091	0.352465	0	0	0	0	0.0704929
ABR	NM_001092	12.427	11.3834	0.153775	11.0447	15.6314	10.1281
ABR	NM_001159746	0.49653	0.0981223	4.67262	0.181863	1.30944	1.35172
ABR	NM_021962	1.37019	1.21055	4.66993	0.534632	2.4984	2.05674
ABRA	NM_139166	0	0	0	0.0397411	0	0.00794821
ABT1	NM_013375	9.44795	9.66754	8.0134	7.31604	12.7519	9.43937
ABTB1	NM_172027	0.2799	5.45659	4.4723	1.38899	4.74122	3.2678
ABTB2	NM_145804	1.45971	2.1497	1.31103	1.57441	1.85022	1.66902
ACAA1	NM_001130410	1.73874	1.42779	0.0029298	0.727331	0.620018	0.903363
ACAA1	NM_001607	30.8917	26.8817	17.6704	20.266	24.4265	24.0272
ACAA2	NM_006111	11.9317	22.4406	6.29079	7.20472	21.1408	13.8017
ACACA	NM_198834	0.559404	4.16231	1.69024	6.39614	0.259417	2.6135
ACACA	NM_198836	15.0403	0.0128908	9.94151	0.0160255	7.88329	6.5788
ACACA	NM_198837	0.0117225	0.00987334	0.448579	0.0330687	0.00885149	0.102419
ACACA	NM_198838	0.194529	0.0082717	0.414025	0.0305576	0.168127	0.163102
ACACA	NM_198839	1.07e-08	4.16176	0.253597	6.39572	5.8e-08	2.16222
ACACB	NM_001093	0.310563	0.206429	0.544888	0.28012	0.119325	0.292265
ACAD10	NM_001136538	1.15944	0.462261	1.75354	1.5887	1.18106	1.229
ACAD10	NM_025247	3.6645	3.48451	2.40767	2.44221	1.71726	2.74323
ACAD11	NM_032169	6.39217	4.75589	14.1821	11.8515	5.31261	8.49885
ACAD8	NM_014384	7.19632	7.0715	5.55259	7.56093	8.49672	7.17561
ACAD9	NM_014049	10.019	10.4105	8.42695	10.8109	8.50499	9.63446
ACADL	NM_001608	0.457208	0.355998	0.494049	0.17732	0.47211	0.391337
ACADM	NM_000016	13.3419	13.1975	11.2527	7.40338	12.5083	11.5408
ACADM	NM_001127328	0.704993	1.33294	1.06779	1.81745	1.10729	1.20609
ACADS	NM_000017	1.90666	3.46515	4.73494	2.18878	2.62507	2.98412
ACADSB	NM_001609	1.73079	1.10987	2.5593	1.28957	1.53114	1.64414
ACADVL	NM_000018	82.643	97.3643	29.6801	78.223	86.5512	74.8923
ACADVL	NM_001033859	5.07619	12.0854	47.709	4.67033	20.7397	18.0561
ACAN	NM_001135	0	0.00563444	0	0	0	0.00112689
ACAN	NM_013227	0	0.00564674	0	0	0	0.00112935
ACAP1	NM_014716	0.481988	0.436327	0.49019	0.307886	0.286258	0.40053
ACAP2	NM_012287	6.84585	4.79026	20.0018	10.977	5.44	9.61098
ACAP3	NM_030649	19.4229	25.391	7.39374	11.6594	19.413	16.656
ACAT1	NM_000019	11.5415	9.77248	11.9694	9.24103	10.9352	10.6919
ACAT2	NM_005891	46.1303	52.9269	25.7276	43.0669	57.8016	45.1307
ACBD3	NM_022735	23.8093	19.1151	34.2147	22.554	22.4245	24.4235
ACBD4	NM_001135704	0.682356	0.793336	0.87851	0.82204	0.671318	0.769512
ACBD4	NM_001135705	0.579729	1.0057	0.937622	1.39989	0.360793	0.856746
ACBD4	NM_001135706	0.787616	0.80986	2.22616	0.133763	0.410491	0.873579
ACBD4	NM_001135707	0.188298	0.220517	1.27418	0.155396	0.045209	0.37672
ACBD4	NM_024722	0.644275	0.277985	0.35158	0.61241	0.228497	0.422949
ACBD5	NM_001042473	3.00934	2.99664	3.88297	4.10904	3.4812	3.49584
ACBD5	NM_145698	2.29149	1.31449	1.32023	2.0401	0.810797	1.55542
ACBD6	NM_032360	27.7568	25.4933	37.9553	36.815	25.4344	30.691
ACBD7	NM_001039844	0.144432	0.31754	0.129721	0.128038	0.0378768	0.151522
ACCN1	NM_001094	0	0	0	0	0.0104756	0.00209512
ACCN1	NM_183377	0.0201744	0	0	0	0.0104745	0.00612978
ACCN2	NM_001095	1.12599	1.5144	0.479664	1.09699	0.839083	1.01123
ACCN2	NM_020039	0.869284	0.347473	0.478617	0.254262	0.161282	0.422183
ACCN3	NM_004769	0.223202	0.207443	0.490852	0.0731658	0.159684	0.230869
ACCN3	NM_020321	0.199591	0.211518	0.431522	0.0714229	0.16447	0.215705
ACCN3	NM_020322	0.0316431	0.0688957	0.0665614	0.0744602	0.161686	0.0806493
ACCN4	NM_018674	0.0244567	0	0.180392	0	0.011234	0.0432166
ACCN4	NM_182847	0.0245032	0	0.0879531	0	0.011235	0.0247383
ACCN5	NM_017419	0	0	0	0	0	0
ACCS	NM_001127219	0.979918	1.22566	1.93255	0.665914	0.482067	1.05722
ACCS	NM_032592	2.25272	2.50813	2.6859	1.33842	1.84375	2.12578
ACCSL	NM_001031854	0	0	0	0	0.0371017	0.00742035
ACD	NM_001082486	5.59148	7.64997	2.96116	8.69979	6.13954	6.20839
ACD	NM_001082487	0.628608	0.571403	0.914933	0.67271	0.6288	0.683291
ACD	NM_022914	0.889858	0.82178	1.61417	0.918757	1.3043	1.10977
ACE	NM_000789	0.0135799	0.00364721	0.294363	0.0256147	0	0.0674411
ACE	NM_001178057	0.0222531	0.00510537	0.0854963	0.0716912	0	0.0369092
ACE	NM_152830	0.0215389	0.0050653	0.0970869	0.0900134	0	0.0427409
ACE2	NM_021804	0.949316	0.434814	0.155426	0.276137	0.599047	0.482948
ACER1	NM_133492	0	0	0.116134	0	0.067819	0.0367906
ACER2	NM_001010887	3.50303	2.8293	2.86927	1.22465	2.68319	2.62189
ACER3	NM_018367	5.02864	5.63087	3.11733	6.42031	4.17123	4.87367
ACHE	NM_000665	0.0817563	1.37573	0.034519	0.128265	0.375211	0.399097
ACHE	NM_015831	0.272802	1.50455	0.0495125	0.12768	0.729262	0.536762
ACIN1	NM_001164814	5.70899	6.33405	0.912215	6.4613	6.11082	5.10547
ACIN1	NM_001164815	8.85652	6.03182	4.94379	8.28898	6.9018	7.00458
ACIN1	NM_001164816	12.018	20.2581	3.85138	14.4241	13.0258	12.7155
ACIN1	NM_001164817	2.98116	3.14532	11.3386	5.34412	5.26105	5.61404
ACIN1	NM_014977	0.896337	3.39671	1.74013	1.291	3.70561	2.20596
ACLY	NM_001096	67.412	35.5548	30.2538	24.0172	40.021	39.4518
ACLY	NM_198830	15.756	14.3033	3.3023	14.1901	23.8977	14.2899
ACMSD	NM_138326	0	0.059315	0	0	0	0.011863
ACN9	NM_020186	4.93533	4.10757	5.15294	6.78123	4.98294	5.192
ACO1	NM_002197	14.6903	13.5932	10.2245	13.9406	15.8146	13.6526
ACO2	NM_001098	25.87	17.4739	32.5929	19.2681	20.6078	23.1625
ACOT1	NM_001037161	2.21783	2.29245	3.41249	2.49887	3.87847	2.86002
ACOT11	NM_015547	0.183499	0.0713068	0.269959	0.19361	0.103393	0.164354
ACOT11	NM_147161	2.4995	2.61906	0.946726	2.10873	3.08077	2.25096
ACOT12	NM_130767	0	0	0	0	0	0
ACOT13	NM_001160094	3.19122	3.08448	0.292902	5.34621	3.28381	3.03972
ACOT13	NM_018473	8.13308	7.36104	4.51529	9.67291	7.58522	7.45351
ACOT2	NM_006821	4.63897	3.69045	7.38984	5.219	4.77578	5.14281
ACOT4	NM_152331	0.205844	0.402251	0.611123	0.425762	0.776737	0.484343
ACOT6	NM_001037162	0	0	0	0	0	0
ACOT7	NM_007274	8.2984	7.83284	4.81943	8.72577	7.6779	7.47087
ACOT7	NM_181864	12.7616	7.77684	16.331	17.7256	15.5194	14.0229
ACOT7	NM_181865	3.75061	2.57317	4.51315	3.96755	2.95048	3.55099
ACOT7	NM_181866	36.66	36.2066	15.0115	30.5291	38.7387	31.4292
ACOT8	NM_005469	10.469	11.034	4.65101	0.145054	10.7355	7.40691
ACOT9	NM_001033583	10.6736	15.8833	11.9192	26.382	5.90143	14.1519
ACOT9	NM_001037171	27.6019	24.4406	17.6166	17.5328	36.4834	24.7351
ACOX1	NM_001185039	0.456314	0.644387	0.359999	0.705481	0.255985	0.484433
ACOX1	NM_004035	5.47958	4.03573	5.7313	4.12105	5.40764	4.95506
ACOX1	NM_007292	1.99203	1.07694	0.552312	0.294534	0.235153	0.830195
ACOX2	NM_003500	0.0930972	0.0682244	0	0	0.113934	0.0550511
ACOX3	NM_001101667	1.6464	1.37154	0.544472	1.12601	2.3482	1.40733
ACOX3	NM_003501	2.8728	7.82543	2.00739	3.34341	3.30323	3.87045
ACOXL	NM_001142807	0.0301168	0.0662116	0.0473362	0	0.0552861	0.0397901
ACP1	NM_001040649	4.32228	1.66927	5.59944	1.34028	1.90889	2.96803
ACP1	NM_004300	20.5212	21.3615	16.718	29.4383	26.7275	22.9533
ACP1	NM_007099	7.03332	8.43469	1.86554	12.6792	6.92577	7.38771
ACP2	NM_001131064	0.139619	0.389229	0.740736	0.401167	0.679083	0.469967
ACP2	NM_001610	2.97615	14.5532	6.57844	12.8213	16.5161	10.689
ACP5	NM_001111034	2.64498	1.40934	0.0900373	3.44551	0.732453	1.66446
ACP5	NM_001111035	4.85573	3.63529	4.91287	3.62989	3.71465	4.14969
ACP5	NM_001111036	5.94349	3.22169	4.75428	1.40677	5.17363	4.09997
ACP5	NM_001611	5.08528	2.30515	0.467601	0.905165	3.42723	2.43808
ACP6	NM_016361	5.66068	6.14775	8.32111	8.84456	8.89627	7.57407
ACPL2	NM_001037172	0.955831	1.59422	3.88687	1.79818	1.30784	1.90859
ACPL2	NM_152282	0.65799	0.766346	1.13428	0.894053	1.30632	0.951799
ACPP	NM_001099	0.10865	0.120595	0	0.0586354	0.0665994	0.0708958
ACPP	NM_001134194	0.240897	0.0414392	0	0.140827	0.0609938	0.0968314
ACPT	NM_033068	0	0.167509	0	0	0	0.0335018
ACR	NM_001097	0	0	0.08805	0.0869013	0	0.0349903
ACRBP	NM_032489	0	0.0284597	0.366243	0.0602462	0.035646	0.098119
ACRC	NM_052957	0.329478	0.338038	0.552382	0.681515	0.282254	0.436733
ACRV1	NM_001612	0.0136743	0.0280284	0	0	0	0.00834053
ACRV1	NM_020069	0	0.0280386	0	0	0	0.00560773
ACRV1	NM_020107	0.0160824	0.0161292	0	0	0	0.00644233
ACRV1	NM_020108	0.0165588	0.0162761	0	0	0	0.00656698
ACRV1	NM_020109	0	0.0255689	0	0	0.0144617	0.00800613
ACRV1	NM_020110	0	0.0332238	0	0	0.0171212	0.010069
ACRV1	NM_020111	0.0154269	0.0293279	0	0	0.0147793	0.0119068
ACRV1	NM_020113	0.017207	0.0299057	0	0	0.0152634	0.0124752
ACRV1	NM_020115	0	0.0359691	0	0	0.0201338	0.0112206
ACSBG1	NM_001199377	0.0118057	0	0	0.0182698	0.0324702	0.0125091
ACSBG1	NM_015162	0.0117771	0	0	0.0183152	0.032467	0.0125119
ACSBG2	NM_030924	0	0.0190876	0	0	0	0.00381753
ACSF2	NM_025149	23.0797	16.6783	11.5033	10.7064	20.6242	16.5184
ACSF3	NM_001127214	2.55792	1.73988	5.73976	3.2447	2.39845	3.13614
ACSF3	NM_174917	0.28306	0.350729	0.279558	0.458814	0.663719	0.407176
ACSL1	NM_001995	16.4356	9.73155	42.199	23.9215	7.9091	20.0394
ACSL3	NM_004457	27.0139	20.1313	37.2512	34.8315	23.3093	28.5074
ACSL3	NM_203372	22.5568	25.1538	41.1415	25.58	25.3306	27.9526
ACSL4	NM_004458	44.4553	31.3834	24.8949	22.9238	38.9054	32.5126
ACSL4	NM_022977	0.80956	1.53915	0.351772	2.4385	0.52185	1.13217
ACSL5	NM_016234	0.115186	0.0305072	0.0108189	0.0325379	0.0628631	0.0503826
ACSL5	NM_203379	0.126604	0.0318202	0.011206	0.033319	0.0675306	0.054096
ACSL5	NM_203380	0.115354	0.0300058	0.0109706	0.0318562	0.0623973	0.0501167
ACSL6	NM_001009185	0.0803657	0.028607	0	0	0.0432255	0.0304396
ACSL6	NM_015256	0.0804752	0.0555865	0	0	0.0833141	0.0438752
ACSM1	NM_052956	0.0707337	0.155506	0.333528	0.10973	0.129847	0.159869
ACSM2A	NM_001010845	0	0	0	0	0	0
ACSM2B	NM_001105069	0	0	0	0	0	0
ACSM2B	NM_182617	0	0	0	0	0	0
ACSM3	NM_005622	0.140235	0.199379	0.441734	0.403077	0	0.236885
ACSM3	NM_202000	0.0463262	0	0.038042	0.207395	0	0.0583526
ACSM4	NM_001080454	0	0.0311037	0	0	0	0.00622073
ACSM5	NM_017888	0	0	0	0	0	0
ACSS1	NM_032501	0.474371	0.291572	0.817748	0.403572	0.252817	0.448016
ACSS2	NM_001076552	1.01942	1.01403	1.1624	2.6688	1.0356	1.38005
ACSS2	NM_018677	10.6399	5.31971	12.9298	12.3742	4.6837	9.18946
ACSS3	NM_024560	0.738911	0.135376	0.0725866	0.250755	0.0847772	0.256481
ACTA1	NM_001100	13.6304	25.4566	8.21021	6.8051	19.1793	14.6563
ACTA2	NM_001141945	4.89764	3.44319	4.63291	2.48975	3.03298	3.6993
ACTA2	NM_001613	3.20369	16.9506	8.0223	2.82514	3.59627	6.9196
ACTB	NM_001101	3473.42	5559.37	1418.11	2457.41	5280.67	3637.79
ACTBL2	NM_001017992	0.403546	1.07204	0.0396422	0.156509	0.995448	0.533437
ACTC1	NM_005159	0.196593	0.15322	0.250139	0.00726158	0.158963	0.153235
ACTG1	NM_001199954	14.622	24.695	12.4871	6.93342	10.6049	13.8685
ACTG1	NM_001614	2831.77	3689.9	1694.49	1358.94	3521.84	2619.39
ACTG2	NM_001199893	0.523069	1.76206	0.435896	0.230575	1.4126	0.872839
ACTG2	NM_001615	0.522092	7.22412	0.433861	0.230366	1.78136	2.03836
ACTL6A	NM_004301	13.6363	16.1739	14.0714	21.0742	15.2145	16.034
ACTL6A	NM_177989	9.88341	14.2949	10.358	17.5971	10.445	12.5157
ACTL6A	NM_178042	0.66204	0.568733	0.782494	1.00017	0.641989	0.731084
ACTL6B	NM_016188	0	0.0360717	0	0	0	0.00721435
ACTL7A	NM_006687	0	0	0	0	0	0
ACTL7B	NM_006686	0	0	0	0	0	0
ACTL8	NM_030812	0	0	0	0	0	0
ACTL9	NM_178525	0	0.0392991	0	0	0	0.00785982
ACTN1	NM_001102	257.086	378.865	81.6495	138.52	376.993	246.623
ACTN1	NM_001130004	13.2961	1.48351	24.1948	18.3051	2.83384	12.0227
ACTN1	NM_001130005	11.8976	2.00687	25.0611	19.432	1.66855	12.0132
ACTN2	NM_001103	0.0302153	0.0387509	0	0.00781253	0.0462224	0.0246002
ACTN3	NM_001104	0.0246227	0.00902226	0	0	0.0339004	0.0135091
ACTN4	NM_004924	254.237	318.899	132.312	147.226	259.813	222.497
ACTR10	NM_018477	21.7307	17.4194	25.5189	22.2654	27.2317	22.8332
ACTR1A	NM_005736	63.6598	82.8659	29.4094	41.8802	80.1656	59.5962
ACTR1B	NM_005735	20.7991	15.1956	23.7934	18.5012	20.2583	19.7095
ACTR2	NM_001005386	54.7947	3.69355	32.5149	6.46704	56.0237	30.6988
ACTR2	NM_005722	55.5256	106.189	32.7063	94.3457	56.8636	69.1261
ACTR3	NM_005721	101.58	124.127	76.2679	120.209	142.676	112.972
ACTR3B	NM_001040135	0.178725	0.321033	0.358049	0.500857	0.223915	0.316516
ACTR3B	NM_020445	1.57548	1.0085	2.40725	1.52441	1.54278	1.61168
ACTR3C	NM_001164458	2.46702	1.30846	3.32688	3.05792	1.28103	2.28826
ACTR3C	NM_001164459	1.78417	1.38379	2.96652	2.70788	0.919554	1.95238
ACTR5	NM_024855	3.27335	2.29361	2.97863	2.85084	2.82	2.84329
ACTR6	NM_022496	14.5721	13.8884	13.6363	15.3535	14.3029	14.3506
ACTR8	NM_022899	5.91435	4.11061	7.13684	4.05488	6.44421	5.53218
ACTRT1	NM_138289	0.105525	0	0	0	0	0.021105
ACTRT2	NM_080431	0	0	0	0	0	0
ACVR1	NM_001105	0.59024	0.218548	0.675424	0.519763	0.450172	0.490829
ACVR1	NM_001111067	14.8657	30.1186	23.596	24.018	25.6665	23.6529
ACVR1B	NM_004302	3.82753	1.70134	4.2717	2.88109	3.83957	3.30425
ACVR1B	NM_020327	1.57153	4.09866	3.50022	4.06001	1.28279	2.90264
ACVR1B	NM_020328	0.536344	0.393937	0.998819	1.00158	0.515634	0.689262
ACVR1C	NM_001111031	0.0244897	0.0477702	0.00906237	0.00303523	0.058841	0.0286397
ACVR1C	NM_001111032	0.0178353	0.028229	0.00892952	0.00294288	0.000375113	0.0116624
ACVR1C	NM_001111033	0.0178314	0.028235	0.00955444	0.00306991	0.000300704	0.0117983
ACVR1C	NM_145259	0.0244938	0.0477728	0.00886014	0.00292714	0.0588331	0.0285774
ACVR2A	NM_001616	1.38422	1.68108	0.48072	0.812276	1.82069	1.2358
ACVR2B	NM_001106	0.538102	0.728704	0.910115	0.689628	0.5798	0.68927
ACVRL1	NM_000020	0	0	0	0	0	0
ACVRL1	NM_001077401	0	0	0	0	0	0
ACY1	NM_000666	22.1837	10.2064	24.4616	23.2816	18.1538	19.6574
ACY1	NM_001198895	4.86284	1.67518	1.94511	3.69496	2.5616	2.94794
ACY1	NM_001198896	1.67151	0.503486	1.03862	1.12996	0.595794	0.987873
ACY1	NM_001198897	0.601501	0.519558	1.14155	2.09952	0.467984	0.966023
ACY1	NM_001198898	1.05297	0.919986	2.35307	1.91398	1.61821	1.57165
ACY3	NM_080658	0.0595977	0	0	0	0	0.0119195
ACYP1	NM_001107	8.00876	7.51667	8.35656	10.7509	2.03407	7.3334
ACYP1	NM_203488	0.62018	2.25219	0.892329	1.09747	2.90072	1.55258
ACYP2	NM_138448	6.80133	3.85547	5.24416	5.27519	6.00711	5.43665
ADA	NM_000022	13.2805	13.2284	6.1075	7.24874	11.3771	10.2484
ADAD1	NM_001159285	0	0	0	0	0	0
ADAD1	NM_001159295	0	0	0	0	0	0
ADAD1	NM_139243	0	0	0	0	0	0
ADAD2	NM_001145400	0.0661367	0.0536465	0.124659	0.0768878	0.0454963	0.0733653
ADAD2	NM_139174	0.0660354	0.203389	0.329965	0.0768856	0.0454867	0.144352
ADAL	NM_001012969	0.422707	0.602967	1.42773	1.16667	0.925641	0.909142
ADAL	NM_001159280	0.865527	0.870699	1.59287	1.46139	0.782277	1.11455
ADAM10	NM_001110	29.6534	20.7799	36.8449	41.5662	28.6027	31.4894
ADAM11	NM_002390	0.0155611	0.022808	0.0489163	0.024141	0.0285658	0.0279984
ADAM12	NM_003474	0.227987	2.78303	0	0.208355	3.72234	1.38834
ADAM12	NM_021641	0.131329	0.41553	0	0.0599463	0.515984	0.224558
ADAM15	NM_003815	67.3843	28.9772	78.1752	50.0233	48.8037	54.6727
ADAM15	NM_207191	2.40926	0.752304	5.48015	6.45883	1.22457	3.26502
ADAM15	NM_207194	8.41811	5.69241	14.8479	9.54988	6.85859	9.07338
ADAM15	NM_207195	10.473	11.9637	14.7431	16.1462	10.7478	12.8147
ADAM15	NM_207196	15.5262	4.29168	8.9896	9.32961	9.2062	9.46865
ADAM15	NM_207197	6.99508	1.70392	3.73503	3.77704	2.82657	3.80753
ADAM17	NM_003183	17.8088	13.9946	33.6014	24.4807	15.415	21.0601
ADAM18	NM_001190956	0	0	0	0	0	0
ADAM18	NM_014237	0	0	0	0	0	0
ADAM19	NM_033274	1.61312	10.0753	0.47437	1.43696	12.1315	5.14626
ADAM2	NM_001464	0	0	0	0	0	0
ADAM20	NM_003814	0.0252411	0.055493	0	0	0.0463357	0.025414
ADAM21	NM_003813	0.0741637	0.0760894	0	0	0.353974	0.100845
ADAM22	NM_004194	0.0369686	0.0260527	0	0.0296892	0.0174596	0.022034
ADAM22	NM_016351	0.0144033	0.0239165	0.00378265	0.00535082	0.0120788	0.0119064
ADAM22	NM_021721	0.0369727	0.0260562	0	0.0296986	0.0174598	0.0220375
ADAM22	NM_021722	0.0140535	0.0221853	0.00372597	0.0055127	0.0121555	0.0115266
ADAM22	NM_021723	0.0149067	0.0231663	0.00379084	0.00545743	0.0118799	0.0118402
ADAM23	NM_003812	0.941075	0.639196	0.324689	0.39169	0.653099	0.58995
ADAM28	NM_014265	2.40351	7.12361	1.3435	4.04167	10.0237	4.9872
ADAM28	NM_021777	0.103999	0.357246	0.136719	0.357475	0.213993	0.233886
ADAM29	NM_001130703	0.00541842	0.00412202	0	0	0	0.00190809
ADAM29	NM_001130704	0.00541508	0.00388816	0	0	0	0.00186065
ADAM29	NM_001130705	0.00544034	0.0039521	0	0	0	0.00187849
ADAM29	NM_014269	0.00530732	0.00385245	0	0	0	0.00183195
ADAM30	NM_021794	0	0	0	0	0	0
ADAM32	NM_145004	0.0776741	0.113845	0.122084	0.240998	0.142588	0.139438
ADAM33	NM_025220	0	0	0	0	0	0
ADAM33	NM_153202	0	0	0	0	0	0
ADAM7	NM_003817	0	0	0	0	0	0
ADAM8	NM_001109	4.28386	4.43507	4.47152	21.6291	8.4398	8.65186
ADAM8	NM_001164489	0.913099	0.503965	1.12243	1.92099	0.710197	1.03414
ADAM8	NM_001164490	0.554002	0.207495	0.985033	0.985971	0.623413	0.671183
ADAM9	NM_003816	125.215	114.304	105.366	115.656	136.01	119.31
ADAMDEC1	NM_001145271	0	0	0	0	0	0
ADAMDEC1	NM_001145272	0	0	0	0	0	0
ADAMDEC1	NM_014479	0	0	0	0	0	0
ADAMTS1	NM_006988	62.1525	47.4219	20.3412	28.35	119.38	55.5292
ADAMTS10	NM_030957	0.0323954	0.047482	0.0763763	0	0.0148672	0.0342242
ADAMTS12	NM_030955	0	0	0	0	0	0
ADAMTS13	NM_139025	0.889345	0.48541	0.845409	0.146587	0.32208	0.537766
ADAMTS13	NM_139026	0.199954	0.206914	0.552483	0.233407	0.396013	0.317754
ADAMTS13	NM_139027	0.253132	0.211119	0.519427	0.222472	0.49439	0.340108
ADAMTS14	NM_080722	0.0258479	0.259862	0.0101575	0.0100048	0.168961	0.0949668
ADAMTS14	NM_139155	0.0258084	0.260665	0.0101403	0.0100298	0.0800375	0.0773363
ADAMTS15	NM_139055	2.17276	10.5776	0.600446	0.574143	12.6341	5.31181
ADAMTS16	NM_139056	0.0136951	0.0200731	0	0	0	0.00675364
ADAMTS17	NM_139057	0.021324	0.0234413	0	0	0.00978624	0.0109103
ADAMTS18	NM_199355	0	0	0	0	0	0
ADAMTS19	NM_133638	0.0802363	0.107803	0.0630558	0.103731	0.110469	0.0930589
ADAMTS2	NM_014244	0	0	0	0	0	0
ADAMTS2	NM_021599	0	0	0	0	0	0
ADAMTS20	NM_025003	0	0	0	0	0	0
ADAMTS3	NM_014243	0.0348901	0.323881	0.127957	0.306725	0.106748	0.18004
ADAMTS4	NM_005099	0	0.0364488	0	0.0122752	0.0145251	0.0126498
ADAMTS5	NM_007038	0.0207189	1.2451	0.02171	0.0214288	3.23924	0.90964
ADAMTS6	NM_197941	0.66584	2.6906	0.0290704	1.04732	1.94379	1.27533
ADAMTS7	NM_014272	2.42222	4.08917	0.854663	0.843586	2.54655	2.15124
ADAMTS8	NM_007037	0.0188855	0	0	0	0	0.0037771
ADAMTS9	NM_182920	0.496289	0.222268	0.0433357	0	0.126535	0.177685
ADAMTSL1	NM_001040272	0	0.00628862	0.0134871	0.0109064	0.00787608	0.00771163
ADAMTSL1	NM_052866	0	0	0	0.0110928	0	0.00221856
ADAMTSL2	NM_001145320	0	0.00619483	0	0.0273964	0	0.00671824
ADAMTSL2	NM_014694	0	0	0	0.0274919	0	0.00549839
ADAMTSL3	NM_207517	0.0641263	0.0335683	0	0.241606	0.0504506	0.0779503
ADAMTSL4	NM_019032	6.9119	1.01406	6.86181	6.64722	3.46114	4.97923
ADAMTSL4	NM_025008	0.585164	0.0949894	0.377223	0.144464	0.229103	0.286189
ADAMTSL5	NM_213604	4.67832	4.51113	2.12855	7.21948	3.61604	4.4307
ADAP1	NM_006869	4.50292	5.31145	8.67719	8.94718	3.90659	6.26906
ADAP2	NM_018404	0.385014	0.0940509	0.887548	0.358372	0.0706778	0.359132
ADAR	NM_001025107	11.9253	14.6543	8.44179	12.69	11.7826	11.8988
ADAR	NM_001111	1.68876	2.29096	4.59576	1.29239	1.31646	2.23687
ADAR	NM_001193495	3.61021	0.48004	1.42883	0.20971	0.780039	1.30177
ADAR	NM_015840	9.51566	4.62151	13.5891	10.0418	10.8646	9.72653
ADAR	NM_015841	10.2554	4.3561	7.61342	8.09334	8.66124	7.7959
ADARB1	NM_001112	0.436187	0.617644	0.649426	0.588213	0.525343	0.563362
ADARB1	NM_001160230	0.698039	0.618787	0.654334	0.588805	0.52575	0.617143
ADARB1	NM_015833	1.11134	0.613204	0.656585	0.588238	0.525268	0.698927
ADARB1	NM_015834	1.13983	0.621015	0.647452	0.588744	0.52575	0.704558
ADARB2	NM_018702	0.132543	0.0416289	0	0	0.0173795	0.0383103
ADAT1	NM_012091	1.68293	1.89248	4.50922	2.02098	1.54437	2.33
ADAT2	NM_182503	1.29594	0.747921	0.763835	1.69217	0.852469	1.07047
ADAT3	NM_138422	2.19097	1.99562	1.00854	1.39784	1.47104	1.6128
ADC	NM_052998	1.12284	1.23427	1.60911	1.07587	1.48529	1.30548
ADCK1	NM_001142545	0.669019	0.691209	0.70411	0.46613	1.01016	0.708125
ADCK1	NM_020421	2.32648	1.24119	2.24954	1.72725	1.07024	1.72294
ADCK2	NM_052853	6.22991	8.48823	21.7228	10.4153	7.71678	10.9146
ADCK3	NM_020247	0.984666	1.12641	1.39666	0.782408	0.639264	0.985881
ADCK4	NM_001142555	4.4269	3.91397	4.4435	3.71305	3.80186	4.05986
ADCK4	NM_024876	2.86509	3.63519	3.66965	4.81773	2.79466	3.55646
ADCK5	NM_174922	5.51739	7.70197	4.75856	4.67097	8.12165	6.15411
ADCY1	NM_021116	0.223176	0.194713	0.684852	0.028853	0.258495	0.278018
ADCY10	NM_001167749	0	0.00957652	0.010296	0	0.0180257	0.00757964
ADCY10	NM_018417	0	0.00961192	0.010283	0	0.018026	0.00758418
ADCY2	NM_020546	0.0308676	0.0603244	0.0161721	0	0.0283322	0.0271393
ADCY3	NM_004036	7.50221	5.59864	11.1227	10.9729	5.05158	8.04961
ADCY4	NM_001198568	0.129145	0.01039	0.0842095	0.0470897	0.122641	0.078695
ADCY4	NM_001198592	0.19133	0.0772728	0.0969567	0.0533923	0.174172	0.118625
ADCY4	NM_139247	0.195966	0.0752536	0.0984969	0.0527834	0.17682	0.119864
ADCY5	NM_001199642	0.0180814	0.035404	0.0475566	0.0093699	0.0277283	0.027628
ADCY5	NM_183357	0.0292436	0.0354334	0.0474126	0.00937477	0.027724	0.0298377
ADCY6	NM_015270	4.05499	3.06199	2.14654	1.94426	3.54437	2.95043
ADCY6	NM_020983	10.4339	9.66354	6.17174	4.84039	8.60275	7.94246
ADCY7	NM_001114	5.50439	3.63861	9.17063	6.52412	4.70871	5.90929
ADCY8	NM_001115	0	0	0	0	0	0
ADCY9	NM_001116	5.8093	3.9265	7.88878	5.68502	3.39535	5.34099
ADCYAP1	NM_001099733	0	0	0	0	0	0
ADCYAP1	NM_001117	0	0	0	0	0	0
ADCYAP1R1	NM_001118	0	0	0	0	0	0
ADCYAP1R1	NM_001199635	0	0	0	0	0	0
ADCYAP1R1	NM_001199636	0	0	0	0	0	0
ADCYAP1R1	NM_001199637	0	0	0	0	0	0
ADD1	NM_001119	7.9703	2.34768	0.383502	1.61006	10.6555	4.59341
ADD1	NM_014189	14.9486	20.5121	13.9684	14.6707	14.3413	15.6882
ADD1	NM_014190	14.5027	18.5061	12.5757	14.5605	14.0994	14.8489
ADD1	NM_176801	14.1745	17.7048	12.5983	14.1469	14.0599	14.5369
ADD2	NM_001185054	0	0	0	0.00572349	0	0.0011447
ADD2	NM_001185055	0	0.00673044	0	0.00569253	0	0.00248459
ADD2	NM_001617	0	0	0	0.00513778	0	0.00102756
ADD2	NM_017482	0	0.00674527	0	0.00576567	0	0.00250219
ADD2	NM_017488	0	0	0	0.00522442	0	0.00104488
ADD3	NM_001121	1.10301	1.75627	1.22929	1.17158	0.821346	1.2163
ADD3	NM_016824	9.07587	4.88979	10.4514	5.64442	4.25263	6.86282
ADD3	NM_019903	10.1894	10.6535	9.09899	10.5377	9.61692	10.0193
ADH1A	NM_000667	0.226807	0.480147	0.514922	0.195465	0.0925233	0.301973
ADH1B	NM_000668	0.0395423	0.0386374	0.0207169	0.0204478	0	0.0238689
ADH1C	NM_000669	0.102948	0.11316	0	0.0798494	0	0.0591914
ADH4	NM_000670	0	0.0269688	0.0578426	0	0	0.0169623
ADH5	NM_000671	51.5975	68.1666	43.6328	42.7129	66.7759	54.5771
ADH6	NM_000672	0.261725	0.115897	0.136011	0.413755	0.39814	0.265106
ADH6	NM_001102470	0.256567	0.112435	0.134931	0.277479	0.393518	0.234986
ADH7	NM_000673	3.08842	0.461876	10.0016	2.55866	0.601757	3.34247
ADH7	NM_001166504	5.24588	1.66166	8.86567	8.98868	5.97279	6.14694
ADHFE1	NM_144650	0.811215	1.81173	7.28588	1.01874	0.709126	2.32734
ADI1	NM_018269	29.4212	22.7959	27.2714	21.6156	23.013	24.8234
ADIG	NM_001018082	0	0	0	0	0	0
ADIPOQ	NM_001177800	0.0148346	0	0	0	0	0.00296692
ADIPOQ	NM_004797	0.0148624	0	0	0	0	0.00297247
ADIPOR1	NM_001127687	1.98003	6.27256	2.94619	3.46805	4.19653	3.77267
ADIPOR1	NM_015999	84.4938	48.0444	83.1482	67.7598	60.2183	68.7329
ADIPOR2	NM_024551	24.7336	23.5994	29.4566	30.4757	24.1049	26.4741
ADK	NM_001123	18.5256	20.2071	14.9235	26.8136	22.1903	20.532
ADK	NM_006721	16.1109	11.1693	13.4155	19.1095	17.483	15.4576
ADM	NM_001124	61.1753	58.8624	101.43	28.4859	85.7667	67.1441
ADM2	NM_024866	0.49293	1.07781	16.7103	16.3839	0.771375	7.08728
ADNP	NM_015339	6.14341	2.95329	8.64106	7.4607	4.41635	5.92296
ADNP	NM_181442	14.4241	15.7611	18.586	19.2694	15.9084	16.7898
ADNP2	NM_014913	6.64854	6.15635	8.20141	9.47362	6.92959	7.4819
ADO	NM_032804	6.73664	7.71141	6.59218	7.94619	6.31957	7.0612
ADORA1	NM_000674	0.0123685	0.0545554	0	0	0.0340992	0.0202046
ADORA1	NM_001048230	0.0123999	0.0543416	0	0	0.0341	0.0201683
ADORA2A	NM_000675	0.13828	0.0260201	0.113962	0.14622	0.0965438	0.104205
ADORA2B	NM_000676	12.0852	12.5582	9.95552	22.9072	15.4558	14.5924
ADORA3	NM_000677	0	0	0	0	0	0
ADORA3	NM_001081976	0	0	0	0	0	0
ADORA3	NM_020683	0	0	0	0	0	0
ADPGK	NM_031284	10.7332	7.88919	4.68958	12.121	14.3755	9.96169
ADPRH	NM_001125	1.13081	1.06549	1.17433	0.626535	1.00086	0.999606
ADPRHL1	NM_138430	0.144774	0.0914364	0.269114	0.117551	0.0697605	0.138527
ADPRHL1	NM_199162	0.0655287	0.0899081	0.865778	0.137224	0.116949	0.255077
ADPRHL2	NM_017825	22.8207	26.3968	18.2277	22.6242	38.2637	25.6666
ADRA1A	NM_000680	0	0.00585282	0	0	0	0.00117056
ADRA1A	NM_033302	0	0.00656975	0	0	0	0.00131395
ADRA1A	NM_033303	0	0.00565771	0	0	0	0.00113154
ADRA1A	NM_033304	0	0.00637111	0	0	0	0.00127422
ADRA1B	NM_000679	0.509839	1.23763	0.0500838	0.197731	1.8426	0.767576
ADRA1D	NM_000678	0	0	0	0	0.0243535	0.00487069
ADRA2A	NM_000681	0	0.0130481	0	0	0.0163422	0.00587805
ADRA2B	NM_000682	0	0.0156345	0	0	0.0195816	0.00704322
ADRA2C	NM_000683	0.0372419	0.218333	0	0	0.0683658	0.0647882
ADRB1	NM_000684	0.0491528	0.0540317	0.309024	0.190632	0	0.120568
ADRB2	NM_000024	27.2947	9.97507	11.8982	8.54571	11.5478	13.8523
ADRB3	NM_000025	0.0267501	0	0	0	0	0.00535003
ADRBK1	NM_001619	24.9605	21.6019	25.3517	35.4697	21.911	25.859
ADRBK2	NM_005160	1.7972	1.42799	1.7807	2.44466	1.37522	1.76515
ADRM1	NM_007002	64.3315	76.9015	56.3753	79.7901	87.4112	72.9619
ADRM1	NM_175573	10.2139	11.136	3.30376	22.9639	7.61291	11.0461
ADSL	NM_000026	22.1861	24.0033	16.2113	36.2962	20.4106	23.8215
ADSL	NM_001123378	2.89676	1.76253	4.11825	2.41835	3.41645	2.92247
ADSS	NM_001126	15.5075	14.2242	29.3921	26.3767	18.6759	20.8353
ADSSL1	NM_152328	6.55683	2.26407	8.70663	2.7298	0.692426	4.18995
ADSSL1	NM_199165	0.500242	0.644251	0.413183	0.517862	1.64387	0.743881
AEBP1	NM_001129	0.0505483	1.22246	0.0794494	0.261396	0.139189	0.350609
AEBP2	NM_001114176	0.29723	1.9891	1.94026	1.75866	1.09132	1.41531
AEBP2	NM_153207	5.57627	3.64694	4.03665	5.27635	3.57065	4.42137
AEN	NM_022767	6.97661	7.84176	6.69919	10.0575	8.13314	7.94165
AES	NM_001130	189.163	194.007	194.598	209.951	195.753	196.695
AES	NM_198969	4.59474	3.15656	1.60435	7.82546	1.84939	3.8061
AES	NM_198970	3.95759	8.66453	7.40367	12.0916	5.61231	7.54594
AFAP1	NM_001134647	0.395422	0.17725	0.468244	0.477537	0.225206	0.348732
AFAP1	NM_198595	6.18969	11.85	8.06023	7.70879	7.26278	8.2143
AFAP1L1	NM_001146337	0.531945	0.271288	0.495718	0.695745	0.411617	0.481263
AFAP1L1	NM_152406	4.69262	2.28163	5.61722	4.88942	3.04242	4.10466
AFAP1L2	NM_001001936	12.8725	6.43567	1.65329	3.65882	11.4062	7.20529
AFAP1L2	NM_032550	2.91388	1.79434	0.771777	1.774	6.89605	2.83001
AFF1	NM_001166693	11.7432	9.26781	7.2336	6.29153	7.92934	8.4931
AFF1	NM_005935	0.716245	0.532764	0.51758	1.0082	1.00071	0.7551
AFF2	NM_001169122	0.00701259	0.00652649	0.0166121	0.00126305	0.0221608	0.010715
AFF2	NM_001169123	0.00665147	0.00630403	0.016728	0.00121934	0.0216608	0.0105127
AFF2	NM_001169124	0.00688379	0.00628062	0.0166571	0.00126002	0.0226823	0.0107527
AFF2	NM_001169125	0.00682156	0.00638176	0.0171715	0.00129401	0.0223314	0.0108001
AFF2	NM_001170628	9.81e-06	6.81e-06	2.08e-05	0.00133918	0.0313291	0.00654114
AFF2	NM_002025	0.00657144	0.00648779	0.01666	0.00128682	0.0210772	0.0104167
AFF3	NM_001025108	0.00412679	0	0.00648394	0	0.00756676	0.0036355
AFF3	NM_002285	0.00411683	0	0.00647298	0	0.00756621	0.0036312
AFF4	NM_014423	22.5814	14.2616	18.5949	18.7865	17.0622	18.2573
AFG3L2	NM_006796	16.4127	16.8709	22.9265	28.8005	17.6185	20.5258
AFM	NM_001133	0	0	0	0	0	0
AFMID	NM_001010982	3.61049	1.57139	2.8179	2.29508	3.50846	2.76066
AFMID	NM_001145526	2.8306	2.97156	3.08699	2.41759	3.05396	2.87214
AFP	NM_001134	0.0714688	0.130935	0	0	0.0327992	0.0470406
AFTPH	NM_001002243	4.22372	2.45853	5.36816	4.13367	2.74355	3.78553
AFTPH	NM_017657	3.74245	4.77407	7.91968	6.5156	4.27752	5.44587
AFTPH	NM_203437	0.993048	0.547359	1.28068	0.702264	0.781955	0.861061
AGA	NM_000027	4.03389	5.25883	6.67539	4.36447	9.01822	5.87016
AGA	NM_001171988	1.3588	0.924222	1.37278	1.5451	1.11689	1.26356
AGAP1	NM_001037131	1.84575	1.60986	6.27437	3.31438	1.41367	2.89161
AGAP1	NM_014914	1.36201	0.920242	3.43497	0.968379	1.42939	1.623
AGAP11	NM_133447	0.709983	0.70707	1.03986	0.864663	0.550712	0.774458
AGAP2	NM_001122772	1.06511	0.000170845	0.000397561	0.000372838	0.000205923	0.213251
AGAP2	NM_014770	1.07117	0.0460683	0.0672433	0.0313275	0.0555275	0.254266
AGAP3	NM_001042535	10.3328	15.6107	3.59414	14.2942	6.56107	10.0786
AGAP3	NM_031946	32.6793	35.5984	24.7039	31.7047	36.485	32.2343
AGAP4	NM_133446	1.58872	2.46903	1.92838	2.05523	2.06803	2.02188
AGAP5	NM_001144000	1.42976	2.23481	2.50036	2.58455	1.99536	2.14897
AGAP6	NM_001077665	2.2511	3.41426	2.95051	2.76783	3.0424	2.88522
AGAP7	NM_001077685	1.28817	1.88727	1.76824	1.51058	1.98456	1.68776
AGAP8	NM_001077686	1.55547	2.23993	2.45252	2.08611	1.73145	2.0131
AGAP9	NM_001190810	1.6575	2.38771	1.73181	1.83801	1.49487	1.82198
AGAP9	NM_001190810_1	1.62601	2.3709	1.67649	1.82099	1.4793	1.79474
AGBL1	NM_152336	0	0	0	0.0308125	0	0.00616249
AGBL2	NM_024783	0.409945	0.255362	0.386599	0.286187	0.225763	0.312771
AGBL3	NM_178563	0	0.0143806	0.215897	0.0304422	0	0.052144
AGBL4	NM_032785	0	0	0	0	0	0
AGBL5	NM_001035507	10.7173	8.13268	9.15207	6.18658	5.41769	7.92127
AGBL5	NM_021831	2.5119	2.18083	1.95373	3.80376	1.73604	2.43725
AGER	NM_001136	0	0	0	0	0	0
AGER	NM_001136_1	0	0	0	0	0	0
AGER	NM_001136_2	0	0	0	0	0	0
AGER	NM_001136_3	0	0	0	0	0	0
AGER	NM_001136_4	2.2749	3.61933	0.879693	3.67738	2.7139	2.63304
AGER	NM_001136_5	0	0	0	0	0	0
AGER	NM_001136_6	0	0	0	0	0	0
AGER	NM_172197	0	0	0	0	0	0
AGER	NM_172197_1	0	0	0	0	0	0
AGER	NM_172197_2	0	0	0	0	0	0
AGER	NM_172197_3	0	0	0	0	0	0
AGER	NM_172197_4	0	0	0	0	0	0
AGER	NM_172197_5	0.613155	0.253557	0.354628	0.396366	0.243091	0.372159
AGER	NM_172197_6	0	0	0	0	0	0
AGFG1	NM_001135187	3.45201	4.94052	1.3348	0.960249	3.67397	2.87231
AGFG1	NM_001135188	4.58888	4.65337	2.65196	3.89901	5.24486	4.20762
AGFG1	NM_001135189	0.647303	0.144988	0.385125	0.289945	0.361046	0.365681
AGFG1	NM_004504	3.81913	3.81208	6.81251	11.6176	4.62407	6.13708
AGFG2	NM_006076	2.05605	2.4732	1.29264	1.64985	1.87415	1.86918
AGGF1	NM_018046	6.18497	6.03986	7.49073	6.53415	5.94164	6.43827
AGK	NM_018238	6.10989	7.37172	7.15054	8.47297	6.02671	7.02637
AGL	NM_000028	2.06152	1.47625	0.900967	0.592584	1.39613	1.28549
AGL	NM_000642	1.15423	0.497341	0.0177458	0.0072952	0.376058	0.410533
AGL	NM_000643	2.40152	1.11135	2.50908	1.89982	1.49503	1.88336
AGL	NM_000644	0.348783	0.594479	1.99119	2.0615	0.676756	1.13454
AGL	NM_000645	0.723268	0.651602	0.0402253	0.0229083	0.433977	0.374396
AGL	NM_000646	0.86657	0.36875	0.0050869	0.0366704	0.388867	0.333189
AGMAT	NM_024758	0.655853	0.312408	0.309252	0.830907	0.300991	0.481882
AGPAT1	NM_006411	27.5359	13.1546	16.3463	15.8225	16.6801	17.9079
AGPAT1	NM_006411_1	0	0	0	0	0	0
AGPAT1	NM_006411_2	0	0	0	0	0	0
AGPAT1	NM_006411_3	0	0	0	0	0	0
AGPAT1	NM_006411_4	0	0	0	0	0	0
AGPAT1	NM_006411_5	0	0	0	0	0	0
AGPAT1	NM_006411_6	0	0	0	0	0	0
AGPAT1	NM_032741	14.916	28.6583	12.986	17.1462	26.0025	19.9418
AGPAT1	NM_032741_1	0	0	0	0	0	0
AGPAT1	NM_032741_2	0	0	0	0	0	0
AGPAT1	NM_032741_3	0	0	0	0	0	0
AGPAT1	NM_032741_4	0	0	0	0	0	0
AGPAT1	NM_032741_5	0	0	0	0	0	0
AGPAT1	NM_032741_6	0	0	0	0	0	0
AGPAT2	NM_001012727	4.25149	3.51598	1.19133	2.86526	7.52424	3.86966
AGPAT2	NM_006412	21.8597	35.0219	26.5469	23.9536	27.4964	26.9757
AGPAT3	NM_001037553	2.20896	7.77498	8.0209	4.70169	6.60484	5.86227
AGPAT3	NM_020132	8.34503	3.19674	6.92345	5.87123	1.96029	5.25935
AGPAT4	NM_020133	1.75339	3.02534	1.32443	1.59778	1.60155	1.8605
AGPAT5	NM_018361	5.55547	4.62082	4.34659	5.73941	6.91544	5.43554
AGPAT6	NM_178819	10.4794	11.3767	6.95328	7.05405	13.5318	9.87905
AGPAT9	NM_032717	0.168215	0.123274	0.660982	1.82671	0.231598	0.602155
AGPHD1	NM_001013619	0.195926	0.330039	0.667021	0.228539	0.374516	0.359208
AGPHD1	NM_001083612	1.30905	0.809328	1.00448	0.578045	0.610614	0.862303
AGPS	NM_003659	10.6207	9.32993	10.7205	11.0706	9.53936	10.2562
AGR2	NM_006408	30.1005	13.1478	306.267	158.801	16.623	104.988
AGR3	NM_176813	0.119616	0.0876433	0	0	0	0.0414519
AGRN	NM_198576	120.965	144.594	84.6849	106.489	126.646	116.676
AGRP	NM_001138	0	0	0	0	0	0
AGT	NM_000029	0	0	0	0	0.0252243	0.00504485
AGTPBP1	NM_015239	3.14616	2.33974	9.25662	4.7366	2.61746	4.41932
AGTR1	NM_000685	0	0	0	0	0	0
AGTR1	NM_004835	0	0	0	0	0	0
AGTR1	NM_009585	0	0	0	0	0	0
AGTR1	NM_031850	0	0	0	0	0	0
AGTR1	NM_032049	0	0	0	0	0	0
AGTR2	NM_000686	0	0	0	0	0	0
AGTRAP	NM_001040194	16.3105	20.8456	8.8773	12.7876	16.7218	15.1086
AGTRAP	NM_001040195	1.40279	1.53978	0.0135076	2.14393	1.47763	1.31553
AGTRAP	NM_001040196	15.7076	15.4489	8.86265	17.1733	14.2577	14.29
AGTRAP	NM_001040197	16.2265	17.24	8.89975	18.6505	15.0835	15.22
AGTRAP	NM_020350	8.47027	0.929284	8.77637	6.79943	1.55869	5.30681
AGXT	NM_000030	0	0	0	0	0	0
AGXT2	NM_031900	0	0	0	0	0	0
AGXT2L1	NM_001146590	0	0	0	0	0	0
AGXT2L1	NM_001146627	0	0	0	0	0	0
AGXT2L1	NM_031279	0	0	0	0	0	0
AGXT2L2	NM_153373	3.17765	3.4136	10.1025	4.64944	3.31437	4.93151
AHCTF1	NM_015446	7.13964	5.89708	8.3097	11.1365	5.88436	7.67346
AHCY	NM_000687	113.273	73.8287	74.6004	100.693	75.693	87.6176
AHCY	NM_001161766	0.307479	0.195632	0.409123	0.454911	0.299366	0.333302
AHCYL1	NM_006621	35.0922	29.6922	51.3913	43.8234	22.8028	36.5604
AHCYL2	NM_001130720	2.14548	1.87627	2.64839	2.20584	1.60336	2.09587
AHCYL2	NM_001130722	0.0994099	0.0214149	0.089536	0.101195	0.0498876	0.0722887
AHCYL2	NM_001130723	0.0391513	0.0196758	0.0885599	0.0634769	0.0514484	0.0524624
AHCYL2	NM_015328	2.12816	1.87617	2.64852	2.22055	1.60353	2.09539
AHDC1	NM_001029882	13.819	12.2731	12.6469	7.16768	9.29138	11.0396
AHI1	NM_001134830	0.369781	0.00209687	0.729177	0.258518	0.0785059	0.287616
AHI1	NM_001134831	0.387304	0.525571	0.952393	0.216867	0.266192	0.469665
AHI1	NM_001134832	0.205598	0.000570899	0.215975	0.000353189	0.0099651	0.0864924
AHI1	NM_017651	0.40067	0.526737	0.586663	0.242566	0.260943	0.403516
AHNAK	NM_001620	222.837	85.0676	126.86	122.732	100.236	131.547
AHNAK	NM_024060	3.55834	2.1382	10.6478	7.92752	2.6574	5.38585
AHNAK2	NM_138420	95.0026	50.123	129.196	51.4774	50.3048	75.2209
AHR	NM_001621	14.4571	11.5552	32.6918	45.3118	14.6835	23.7399
AHRR	NM_020731	0.134109	0.1173	0.140595	0.0315751	0.107873	0.10629
AHSA1	NM_012111	53.0314	53.8694	44.466	57.4415	57.4481	53.2513
AHSA2	NM_152392	17.7694	12.361	20.7788	11.8012	8.87666	14.3174
AHSG	NM_001622	0.0477142	0.0699306	0.074995	0	0.0437951	0.047287
AHSP	NM_016633	0	0	0	0	0	0
AICDA	NM_020661	0	0	0	0	0.02315	0.00462999
AIDA	NM_022831	14.5865	16.6323	15.9702	20.4466	14.4333	16.4138
AIF1	NM_001623	0	0	0	0	0	0
AIF1	NM_001623_1	0	0	0	0	0	0
AIF1	NM_001623_2	0	0	0	0	0	0
AIF1	NM_001623_3	0	0	0	0	0	0
AIF1	NM_001623_4	0	0	0	0	0	0
AIF1	NM_001623_5	0	0	0	0	0	0
AIF1	NM_004847	0	0	0	0	0	0
AIF1	NM_004847_1	0	0	0	0	0	0
AIF1	NM_004847_2	0	0	0	0	0	0
AIF1	NM_004847_3	0	0	0	0	0	0
AIF1	NM_004847_4	0	0	0	0	0	0
AIF1	NM_004847_5	0	0	0.159545	0	0	0.0319091
AIF1	NM_032955	0	0	0	0	0	0
AIF1	NM_032955_1	0	0	0	0	0	0
AIF1	NM_032955_2	0	0	0	0	0	0
AIF1	NM_032955_3	0	0	0	0	0	0
AIF1	NM_032955_4	0	0	0	0	0	0
AIF1	NM_032955_5	0	0	0	0	0	0
AIF1L	NM_001185095	0.00123349	0.000585848	0.00221316	0.000343225	0.0490632	0.0106878
AIF1L	NM_001185096	0.000961056	0.000628412	0.00196654	0.186109	0.0533931	0.0486116
AIF1L	NM_031426	0.321084	0.117539	0.679093	0.174577	0.0508085	0.26862
AIFM1	NM_001130846	0.0617717	0.0336981	0.0869781	0.52729	0.257767	0.193501
AIFM1	NM_001130847	0.421151	0.200313	0.249422	0.437486	0.391757	0.340026
AIFM1	NM_004208	12.1261	9.82316	15.0042	14.0049	10.4906	12.2898
AIFM1	NM_145812	0.285743	0.385818	0.490393	0.690114	0.424116	0.455236
AIFM1	NM_145813	2.04339	1.19616	5.07158	1.95699	0.956747	2.24497
AIFM2	NM_001198696	0.888696	1.15346	1.5622	1.82522	1.3464	1.3552
AIFM2	NM_032797	0.892202	1.15801	6.4891	2.48566	1.35171	2.47534
AIFM3	NM_001018060	0.469889	0.446088	0.327381	0.00528137	0.440764	0.33788
AIFM3	NM_001146288	0.388304	0.194541	0.327671	0.675639	0.113464	0.339924
AIFM3	NM_144704	0.616863	0.227167	0.00207608	0.00310765	0.228412	0.215525
AIG1	NM_016108	20.7961	12.8075	37.2068	41.998	20.8648	26.7346
AIM1	NM_001624	35.175	15.1386	30.0639	36.7361	19.0988	27.2425
AIM1L	NM_001039775	10.9891	1.84242	5.66235	5.04614	2.66436	5.24088
AIM2	NM_004833	0.102063	0.37396	0	0.23749	0.421559	0.227014
AIMP1	NM_001142415	1.01722	1.26966	0.281967	3.58809	1.83584	1.59855
AIMP1	NM_001142416	8.34876	9.03253	7.96082	8.93951	7.71978	8.40028
AIMP1	NM_004757	0.27868	0.0284299	0.287871	1.54899	0.126082	0.454011
AIMP2	NM_006303	16.3273	17.8379	30.8661	32.48	19.4775	23.3978
AIP	NM_003977	15.1077	18.5131	22.6481	13.9825	13.0511	16.6605
AIPL1	NM_001033054	0	0.0122665	0	0.0128986	0	0.00503303
AIPL1	NM_001033055	0	0.0122205	0	0.0129129	0	0.00502667
AIPL1	NM_014336	0	0.011748	0	0.0125341	0	0.00485642
AIRE	NM_000383	0	0.0233174	0	0	0	0.00466348
AIRE	NM_000658	0	0	0	0	0	0
AJAP1	NM_001042478	0.230098	0.150751	0.0224234	0.0885739	0.121844	0.122738
AJAP1	NM_018836	0.226485	0.424734	0.0223723	0.0882954	0.247154	0.201808
AK1	NM_000476	18.4375	15.2991	11.9999	9.77987	15.4401	14.1913
AK2	NM_001199199	0.276567	0.0241822	0.257122	3.401	0.141074	0.819989
AK2	NM_001625	12.678	6.90171	12.7332	12.7921	11.5153	11.3241
AK2	NM_013411	8.0906	7.21447	0.742583	0.335514	0.740395	3.42471
AK3	NM_001199852	0.547739	0.537312	0.775057	0.722594	1.22123	0.760787
AK3	NM_001199853	0.646939	0.681617	1.49848	1.37581	2.36854	1.31428
AK3	NM_001199854	5.23559	7.23499	8.80411	7.9344	4.05549	6.65292
AK3	NM_001199855	0.6996	0.733436	2.33191	1.51365	2.0783	1.47138
AK3	NM_001199856	0.352775	1.15459	2.33603	1.03128	0.741317	1.1232
AK3	NM_016282	8.13725	3.74034	11.3257	8.18693	2.60656	6.79935
AK4	NM_001005353	1.6413	1.11449	1.47352	1.01469	3.80628	1.81006
AK4	NM_013410	6.88007	15.7686	8.66133	6.7172	15.864	10.7782
AK4	NM_203464	6.17869	5.34514	1.74776	3.19112	3.75617	4.04378
AK5	NM_012093	0.00963381	0	0.0302942	0	0	0.00798561
AK5	NM_174858	0.0096585	0	0.0303489	0	0	0.00800148
AK7	NM_152327	0.240554	0.0783497	0.462112	0.0414645	0.0490656	0.174309
AK8	NM_152572	0.103033	0.100673	0.269903	0	0.189139	0.13255
AKAP1	NM_003488	6.42144	6.2958	11.7296	6.91955	6.14887	7.50305
AKAP10	NM_007202	9.73118	6.81367	8.89685	10.986	7.42849	8.77124
AKAP11	NM_016248	7.71278	4.11489	8.19094	6.56178	4.48086	6.21225
AKAP12	NM_005100	3.15881	6.23089	1.07903	1.37809	4.66474	3.30231
AKAP12	NM_144497	10.4513	7.42576	0.761332	1.80686	13.4044	6.76992
AKAP13	NM_006738	1.67902	0.720973	1.39161	1.90243	0.823837	1.30358
AKAP13	NM_007200	2.62551	1.11891	2.06716	2.48639	1.17341	1.89428
AKAP13	NM_144767	1.34705	3.19648	4.09335	1.6867	2.33656	2.53203
AKAP14	NM_001008534	0	0	0	0	0	0
AKAP14	NM_001008535	0	0.179805	0	0	0	0.0359611
AKAP14	NM_178813	0	0	0	0	0	0
AKAP17A	NM_005088	6.99373	6.86816	9.1377	6.35973	5.07633	6.88713
AKAP17A	NM_005088_1	6.99373	6.86816	9.1377	6.35973	5.07633	6.88713
AKAP2	NM_001004065	0.0362117	2.83687	2.06061	2.98668	2.47657	2.07939
AKAP2	NM_001136562	3.36812	19.3842	1.17588	9.55203	20.4751	10.7911
AKAP2	NM_001198656	1.3096	0.0789449	2.1622	0.108485	0.082554	0.748357
AKAP3	NM_006422	0.162383	0.374003	0.401069	0.14395	0.255506	0.267382
AKAP4	NM_003886	0	0	0	0	0	0
AKAP4	NM_139289	0	0	0	0	0	0
AKAP5	NM_004857	0.0337912	0.0457185	0.0653678	0	0.0858894	0.0461534
AKAP6	NM_004274	0.404162	0.371421	1.36123	0.726543	0.512285	0.675129
AKAP7	NM_004842	0.270909	0.313251	0.0837207	0.11467	0.352308	0.226972
AKAP7	NM_016377	0.169464	0.120207	0.220965	0.515662	0.144209	0.234101
AKAP7	NM_138633	0.238692	0.226715	0.229401	0.356848	0.330454	0.276422
AKAP8	NM_005858	8.99272	8.51844	5.771	8.10251	9.76791	8.23052
AKAP8L	NM_014371	27.2235	24.2609	25.2109	27.3767	26.0547	26.0253
AKAP9	NM_005751	3.84876	2.42792	3.57228	3.54123	2.24361	3.12676
AKAP9	NM_147185	1.06122	1.99687	1.96791	2.08458	1.48148	1.71841
AKD1	NM_001145128	0.103131	0.0460942	0.0556005	0.0787704	0.0591086	0.0685409
AKD1	NM_145025	0.564542	0.87698	1.20802	0.398022	0.38133	0.685779
AKIRIN1	NM_001136275	2.46222	4.88356	2.81454	6.60206	1.76	3.70448
AKIRIN1	NM_024595	31.5398	32.2329	18.1598	28.308	36.8918	29.4265
AKIRIN2	NM_018064	18.4853	23.9347	19.3101	39.3493	21.5123	24.5183
AKNA	NM_030767	0.937263	1.02699	2.93199	2.28697	0.701586	1.57696
AKNAD1	NM_152763	0.0459384	0.0168328	0	0	0.0632476	0.0252037
AKR1A1	NM_006066	10.3211	9.05651	15.4501	10.3325	9.20807	10.8737
AKR1A1	NM_153326	25.3403	37.528	34.8796	29.0826	30.9283	31.5517
AKR1B1	NM_001628	40.1547	36.3205	61.3936	38.6131	36.4045	42.5773
AKR1B10	NM_020299	20.9055	5.588	1.40136	9.53616	5.03937	8.49408
AKR1B15	NM_001080538	2.3214	0.353703	0.289004	0.499168	0.443022	0.78126
AKR1C1	NM_001353	89.525	36.7651	97.2272	74.8958	22.0343	64.0895
AKR1C2	NM_001135241	1.10591	2.46452	39.8805	6.15859	2.43249	10.4084
AKR1C2	NM_001354	4.30499	0.852912	1.47996	1.20409	3.31232	2.23085
AKR1C2	NM_205845	66.3968	50.0932	152.717	88.6554	28.5802	77.2885
AKR1C3	NM_003739	73.606	42.3192	51.3238	47.6982	41.3403	51.2575
AKR1C4	NM_001818	5.31672	3.6744	7.83807	5.44141	2.79579	5.01328
AKR1D1	NM_001190906	0	0.0132748	0.00204687	0.0139656	0	0.00585744
AKR1D1	NM_001190907	0	0.0131055	0.00201224	0.0138743	0.012165	0.00823141
AKR1D1	NM_005989	0	0.012911	0.00196097	0.0137437	0.0121637	0.0081559
AKR1E2	NM_001040177	0.186232	0.443536	0.365889	1.15559	0.55554	0.541358
AKR7A2	NM_003689	22.5864	23.4782	22.2532	21.5764	17.862	21.5513
AKR7A3	NM_012067	0.561644	0.576958	0.247504	0.740958	0.491422	0.523697
AKR7L	NM_001145289	0.0610297	0.0505501	0.0690666	0.392852	0.0562423	0.125948
AKR7L	NM_201252	0.329074	0.55539	0.229339	0.0800695	0.403663	0.319507
AKT1	NM_001014431	48.7856	66.2521	34.5761	49.7978	59.2922	51.7407
AKT1	NM_001014432	1.79455	0.771071	1.44792	3.04806	1.34478	1.68128
AKT1	NM_005163	6.51193	4.65853	4.77425	8.36543	7.96953	6.45594
AKT1S1	NM_001098632	3.61521	3.03306	2.6058	2.36457	1.46374	2.61648
AKT1S1	NM_001098633	24.6318	20.9019	18.5088	28.2092	27.0836	23.8671
AKT1S1	NM_032375	5.79728	3.8721	3.73441	6.09961	4.40729	4.78214
AKT2	NM_001626	18.9947	18.3113	17.637	16.4869	16.1426	17.5145
AKT3	NM_005465	4.98233	3.01433	7.03148	3.91908	1.92262	4.17397
AKT3	NM_181690	0.504814	0.187152	1.68448	0.575802	0.204572	0.631364
AKTIP	NM_001012398	10.8647	0.114855	0.246287	9.1415	3.98173	4.86981
AKTIP	NM_022476	13.5017	8.80301	14.1745	16.0436	10.132	12.531
ALAD	NM_000031	5.87679	6.8619	4.27377	3.33382	5.29345	5.12795
ALAS1	NM_000688	0.654262	1.09393	3.25621	4.33904	1.48001	2.16469
ALAS1	NM_199166	15.4859	10.4798	17.3519	13.5514	11.2565	13.6251
ALAS2	NM_000032	0	0	0	0	0	0
ALAS2	NM_001037967	0	0	0	0	0	0
ALAS2	NM_001037968	0	0	0	0	0	0
ALB	NM_000477	0.0319741	0	0.0502554	0	0	0.0164459
ALCAM	NM_001627	73.4607	75.9001	98.7832	97.8822	76.1095	84.4271
ALDH16A1	NM_001145396	1.07954	1.06337	1.44776	3.73772	1.92842	1.85136
ALDH16A1	NM_153329	9.74847	9.77307	3.40491	4.35585	8.81376	7.21921
ALDH18A1	NM_001017423	1.9087	7.07288	2.30366	3.84465	8.96111	4.8182
ALDH18A1	NM_002860	16.4555	20.6298	11.7202	12.6122	19.9218	16.2679
ALDH1A1	NM_000689	7.38851	0.75904	0.596925	2.67801	0.633797	2.41126
ALDH1A2	NM_003888	0.0137792	0.00512655	0.0108302	0	0.0189208	0.00973134
ALDH1A2	NM_170696	0.0144943	0.00520502	0.0112942	0	0.0196805	0.0101348
ALDH1A2	NM_170697	0.0144385	0.00531725	0.0114459	0	0.0202201	0.0102844
ALDH1A3	NM_000693	114.323	213.298	25.0524	137.494	162.806	130.595
ALDH1B1	NM_000692	17.0029	32.6388	11.5417	7.25916	21.3151	17.9515
ALDH1L1	NM_012190	0.805094	0.213058	15.4661	1.1449	0.472116	3.62026
ALDH1L2	NM_001034173	0.446526	0.505033	17.9243	17.2816	0.868273	7.40514
ALDH2	NM_000690	40.2768	43.0099	36.8891	53.7839	29.5147	40.6949
ALDH3A1	NM_000691	9.7709	1.11543	12.1549	11.1519	1.83268	7.20515
ALDH3A1	NM_001135167	4.01338	1.10603	6.70165	7.75907	1.24271	4.16457
ALDH3A1	NM_001135168	1.93842	0.307388	1.56281	1.03687	1.61254	1.2916
ALDH3A2	NM_000382	22.5148	11.6067	39.3595	21.6519	9.52058	20.9307
ALDH3A2	NM_001031806	2.69645	2.04935	8.66938	4.9047	2.44498	4.15297
ALDH3B1	NM_000694	2.15629	0.854106	1.8953	2.44387	0.458555	1.56162
ALDH3B1	NM_001030010	0.209042	0.00454678	1.56388	0.649258	0.457978	0.576941
ALDH3B1	NM_001161473	1.78867	0.851312	0.530501	0.974482	0.00967471	0.830928
ALDH3B2	NM_000695	2.19112	0.316807	2.37837	1.13077	0.0569767	1.21481
ALDH3B2	NM_001031615	0.854491	0.121514	0.620499	0.894213	0.0569635	0.509536
ALDH4A1	NM_001161504	11.8172	7.78584	6.70206	12.6975	10.4869	9.8979
ALDH4A1	NM_003748	13.9534	3.67262	10.7796	7.01447	5.45047	8.17412
ALDH4A1	NM_170726	0.338028	0.0854917	0.373109	0.289721	0.207421	0.258754
ALDH5A1	NM_001080	0.634214	0.106306	0.479987	0.143355	0.236401	0.320053
ALDH5A1	NM_170740	0.633608	0.106619	0.480037	0.14348	0.236345	0.320018
ALDH6A1	NM_005589	3.7078	1.41718	16.9851	3.17098	1.24292	5.3048
ALDH7A1	NM_001182	23.743	21.0473	23.6731	21.1647	17.6187	21.4494
ALDH8A1	NM_001193480	0.0468917	0.125501	0.125655	0	0.120489	0.0837075
ALDH8A1	NM_022568	0.0775061	0.125855	0.112498	0	0.104625	0.0840967
ALDH8A1	NM_170771	0.0484226	0.000724809	0.127561	0	0.122084	0.0597585
ALDH9A1	NM_000696	16.7861	17.9517	23.2086	24.2312	24.5734	21.3502
ALDOA	NM_000034	6.25215	4.82368	3.87822	5.82622	3.22098	4.80025
ALDOA	NM_001127617	3.23115	2.29874	2.93567	4.40374	7.93396	4.16065
ALDOA	NM_184041	1178.8	963.26	590.357	554.875	1119.9	881.437
ALDOA	NM_184043	74.7557	59.1277	36.2172	71.3171	66.2671	61.5369
ALDOB	NM_000035	0	0.0215442	0.0462071	0	0	0.0135503
ALDOC	NM_005165	30.2455	18.6245	11.4234	13.7606	23.3276	19.4763
ALG1	NM_019109	3.71762	3.14838	2.25864	3.84526	4.19603	3.43319
ALG10	NM_032834	1.45265	1.41669	1.3348	1.52549	1.79487	1.5049
ALG10B	NM_001013620	1.14393	1.02712	1.62286	1.17058	1.04491	1.20188
ALG11	NM_001004127	3.57014	2.73869	6.00638	2.32289	3.16613	3.56084
ALG12	NM_024105	9.54702	10.7704	18.0824	10.6057	11.3336	12.0678
ALG13	NM_001039210	0.574651	0.828644	0.842587	0.874642	0.673178	0.758741
ALG13	NM_001099922	0.57422	0.8319	0.840892	0.874407	0.667665	0.757817
ALG13	NM_001168385	0.237127	0.0420128	0.294488	0.444868	0.52281	0.308261
ALG13	NM_018466	1.38189	1.69798	1.96677	2.19113	1.84001	1.81556
ALG14	NM_144988	7.65729	7.18207	3.24955	6.29528	10.1911	6.91505
ALG1L	NM_001015050	1.01908	0.323298	2.76159	0.844418	0.319851	1.05365
ALG1L	NM_001195223	1.38592	0.322691	2.75819	0.843509	0.320085	1.12608
ALG1L2	NM_001136152	0.398049	0.11901	0.495897	0.694488	0.333289	0.408147
ALG2	NM_033087	8.35605	10.3356	15.5958	14.0327	12.2447	12.113
ALG3	NM_001006941	2.64594	1.49371	2.08303	1.82844	2.62052	2.13433
ALG3	NM_005787	11.7185	9.40742	5.89025	10.5506	11.8666	9.88666
ALG5	NM_001142364	0.620271	1.01374	0.873014	1.05259	0.896903	0.891303
ALG5	NM_013338	17.4963	21.0401	34.6134	34.891	32.1603	28.0402
ALG6	NM_013339	1.77389	3.26509	3.7283	3.58392	2.55588	2.98142
ALG8	NM_001007027	1.12603	1.18273	0.814605	1.09047	1.86867	1.2165
ALG8	NM_024079	14.745	12.6038	5.80592	15.8115	12.3693	12.2671
ALG9	NM_001077690	1.44448	1.36175	1.30248	1.29574	1.7357	1.42803
ALG9	NM_001077691	1.44467	1.36335	1.30033	1.29452	1.73737	1.42805
ALG9	NM_001077692	1.44458	1.36446	1.29999	1.29414	1.73791	1.42822
ALG9	NM_024740	1.44438	1.36496	1.29986	1.29756	1.73878	1.42911
ALK	NM_004304	0	0.00795792	0.0512017	0	0.0099668	0.0138253
ALKBH1	NM_006020	2.77098	3.73965	3.27725	5.32019	4.7342	3.96845
ALKBH2	NM_001001655	1.66146	1.18501	2.64051	1.88041	2.4674	1.96696
ALKBH2	NM_001145374	1.21501	1.58408	4.78928	2.50343	2.32149	2.48266
ALKBH2	NM_001145375	0.746869	0.555019	1.7002	0.848083	0.543022	0.878638
ALKBH3	NM_139178	9.61867	8.52146	12.7865	18.336	10.8491	12.0223
ALKBH4	NM_017621	3.53134	3.77404	2.86584	2.67521	4.13858	3.397
ALKBH5	NM_017758	24.034	25.382	23.403	25.1393	25.2166	24.635
ALKBH6	NM_032878	12.4104	10.9995	4.18277	3.16372	9.46264	8.04382
ALKBH6	NM_198867	1.5238	1.65254	2.86786	7.84857	0.979233	2.9744
ALKBH7	NM_032306	13.3305	13.1237	19.9502	8.90088	10.9588	13.2528
ALKBH8	NM_138775	2.13072	2.61489	2.44528	3.2793	2.37479	2.569
ALLC	NM_018436	0	0	0	0	0.0967013	0.0193403
ALMS1	NM_015120	0.970812	0.999455	0.94459	1.31088	0.787348	1.00262
ALOX12	NM_000697	0.242612	0.288915	0.285995	0.517509	0.194849	0.305976
ALOX12B	NM_001139	0.0568525	0.0624952	0.357433	0.352789	0.0782741	0.181569
ALOX15	NM_001140	0.0790208	0	0.0828008	0.0817253	0.0483534	0.0583801
ALOX15B	NM_001039130	9.2783	0.293293	1.40166	1.82661	1.49649	2.85927
ALOX15B	NM_001039131	0.948339	0.153609	0.672435	0.890354	0.594378	0.651823
ALOX15B	NM_001141	19.5237	0.682599	8.74691	2.87339	4.31738	7.22879
ALOX5	NM_000698	1.08502	0.937856	2.31757	0.172639	0.30643	0.963902
ALOX5AP	NM_001629	0.292886	3.14758	1.07414	0.605737	2.50907	1.52588
ALOXE3	NM_001165960	0.529838	0.581114	0.873248	1.60735	0.924747	0.90326
ALOXE3	NM_021628	0.530578	0.580687	0.876015	1.65133	0.925501	0.912823
ALPI	NM_001631	0	0	0	0	0	0
ALPK1	NM_001102406	0.791843	1.16157	3.69725	3.36311	0.909668	1.98469
ALPK1	NM_025144	1.18537	1.15734	4.58056	3.32562	0.909845	2.23175
ALPK2	NM_052947	0	0	0.0289394	0	0	0.00578787
ALPK3	NM_020778	0.0975663	0.075972	0.201272	0.0473014	0.0447762	0.0933776
ALPL	NM_000478	0	0.122944	0.0145388	0.0431802	0.00854496	0.0378415
ALPL	NM_001127501	0	0.0850507	0.0155208	0.0453341	0.00900692	0.0309825
ALPL	NM_001177520	0	0.0657686	0.015789	0.0472612	0.00921834	0.0276074
ALPP	NM_001632	0	0	0	0	0	0
ALPPL2	NM_031313	0	0.0209045	0	0	0	0.0041809
ALS2	NM_001135745	0.976943	1.33743	0.653789	1.15459	1.30784	1.08612
ALS2	NM_020919	5.08677	3.45767	5.30487	4.59448	4.29894	4.54854
ALS2CL	NM_001190707	3.91933	2.70325	3.67684	2.54976	1.98955	2.96775
ALS2CL	NM_147129	16.9623	4.18035	5.33432	7.36306	11.6268	9.09337
ALS2CL	NM_182775	12.3968	13.8638	11.6393	14.8033	12.7628	13.0932
ALS2CR11	NM_001168216	0	0	0.0512374	0	0.00818786	0.0118851
ALS2CR11	NM_001168217	0	0.0342843	0	0	0.00532075	0.00792101
ALS2CR11	NM_001168221	0	0.00739018	0.00464084	0.0184198	0.00293328	0.00667681
ALS2CR11	NM_152525	0	0.0241187	0.0520772	0	0.00771013	0.0167812
ALS2CR12	NM_001127391	0.0184295	0.0134735	0.0579089	0.0285197	0.0168953	0.0270454
ALS2CR12	NM_139163	0.0183831	0.0135023	0.0578108	0.0285853	0.0168928	0.0270349
ALS2CR4	NM_001044385	6.09898	8.98373	5.69097	4.5685	7.56007	6.58045
ALS2CR4	NM_152388	1.55939	2.52061	0.901681	3.55165	4.63914	2.63449
ALS2CR8	NM_001104586	0.483791	0.577013	1.72694	0.74571	0.274627	0.761615
ALS2CR8	NM_024744	0.321955	0.243635	0.528332	0.246985	0.32206	0.332593
ALX1	NM_006982	0.0599808	0.527439	0.282825	0.186089	0.110108	0.233288
ALX3	NM_006492	0.820349	1.16473	2.09525	2.06794	1.12945	1.45554
ALX4	NM_021926	0.0124146	0.00909816	0.0195128	0.0192598	0	0.0120571
AMAC1	NM_152462	0.0195575	0.00955473	0.0922186	0.0303395	0	0.0303341
AMAC1L2	NM_054028	0	0.160027	0.102973	0.101628	0	0.0729255
AMAC1L3	NM_001102614	0.164779	0.160995	0.0517982	0	0	0.0755144
AMACR	NM_001167595	0.0077833	0.139801	0.00744096	0.00552364	0.164259	0.0649616
AMACR	NM_001167596	2.26162	0.199425	1.41521	1.82394	0.130079	1.16605
AMACR	NM_001167597	2.28973	3.25e-05	1.51552	1.86277	2.03e-06	1.13361
AMACR	NM_001167598	0.074889	3.77308	0.129596	0.0394623	2.93354	1.39011
AMACR	NM_014324	2.28453	12.0984	1.51954	1.87491	11.7941	5.91431
AMACR	NM_203382	2.26949	1.19003	1.54851	1.85623	0.691854	1.51122
AMBN	NM_016519	0	0	0	0	0	0
AMBP	NM_001633	0	0.0778949	0.083537	0	0	0.0322864
AMBRA1	NM_017749	5.96458	4.94737	4.13345	4.26914	5.49954	4.96282
AMD1	NM_001033059	1.44366	7.52675	12.9194	9.19535	6.8655	7.59013
AMD1	NM_001634	19.33	10.3678	17.162	18.2697	11.8642	15.3988
AMDHD1	NM_152435	0.270488	0.173443	0.584567	0	0.0310338	0.211906
AMDHD2	NM_001145815	0.301065	0.512007	1.77743	0.486856	1.00625	0.816722
AMDHD2	NM_015944	3.9565	3.32006	8.48241	2.21383	2.76237	4.14703
AMELX	NM_001142	0	0	0	0	0	0
AMELX	NM_182680	0	0	0	0	0	0
AMELX	NM_182681	0	0	0	0	0	0
AMELY	NM_001143	0	0	0.171663	0.169406	0	0.0682137
AMFR	NM_001144	31.5833	33.3841	39.6463	32.0768	30.3333	33.4048
AMH	NM_000479	0.216061	0.527782	0	0.167589	1.35515	0.453316
AMHR2	NM_001164690	0	0	0.0418786	0	0	0.00837573
AMHR2	NM_001164691	0	0	0.0474147	0	0	0.00948295
AMHR2	NM_020547	0	0	0.0427257	0	0	0.00854514
AMICA1	NM_001098526	0	0	0	0	0	0
AMICA1	NM_153206	0	0	0	0	0	0
AMIGO1	NM_020703	0.17289	0.0422331	0.36232	0.0447015	0.105793	0.145587
AMIGO2	NM_001143668	71.0692	160.89	22.8842	78.568	152.93	97.2682
AMIGO2	NM_181847	3.3336	11.5485	1.79979	5.06958	10.9658	6.54345
AMIGO3	NM_198722	0.566395	1.43548	0.556396	0.805453	1.06141	0.885025
AMMECR1	NM_001025580	0.570534	1.93832	0.768854	5.94275	1.68653	2.1814
AMMECR1	NM_001171689	0.27422	0.243484	0.445182	0.400949	0.321902	0.337147
AMMECR1	NM_015365	5.05982	1.81808	7.55116	8.17413	3.24935	5.17051
AMMECR1L	NM_001199140	6.43167	8.91392	10.4605	11.8546	9.41517	9.41517
AMMECR1L	NM_031445	4.50853	2.45671	1.50365	1.7095	1.7519	2.38606
AMN	NM_030943	0.337949	0.106136	0.531172	0.374465	0	0.269944
AMN1	NM_001113402	0.689465	0.743803	1.66239	1.57393	0.806484	1.09521
AMOT	NM_001113490	0.231059	0.220003	0.0294852	0.0542696	0.10557	0.128078
AMOT	NM_133265	0.167271	0.129154	0.0661331	0.0544521	0.08677	0.100756
AMOTL1	NM_130847	24.8048	14.4008	15.0076	15.2914	15.4419	16.9893
AMOTL2	NM_016201	19.9394	22.0242	23.6928	20.5234	25.7903	22.394
AMPD1	NM_000036	0	0	0	0.0231018	0	0.00462035
AMPD1	NM_001172626	0	0	0	0.0230447	0	0.00460894
AMPD2	NM_004037	1.00014	0.527654	0.287033	0.795201	0.732862	0.668577
AMPD2	NM_139156	6.98663	4.00448	3.85343	4.96882	6.21901	5.20647
AMPD2	NM_203404	1.31144	4.59403	0.555275	1.11184	3.34309	2.18313
AMPD3	NM_000480	0.702492	0.972889	0.793998	0.448124	0.461259	0.675752
AMPD3	NM_001025389	5.67212	0.903124	1.41268	0.187337	3.04725	2.2445
AMPD3	NM_001025390	1.13678	0.239049	0.411501	0.766613	0.295156	0.569819
AMPD3	NM_001172430	0.419756	0.403136	0.827334	0.477725	0.739628	0.573516
AMPD3	NM_001172431	0.723784	1.11936	0.212797	3.99352	0.483073	1.30651
AMPH	NM_001635	0.0103269	0	0.0162376	0	0.0189792	0.00910873
AMPH	NM_139316	0.0103525	0	0.0162651	0	0.0189816	0.00911984
AMT	NM_000481	3.61983	4.6518	2.18583	2.72899	3.22891	3.28307
AMT	NM_001164710	0.224899	0.395036	0.5578	0.412433	0.181318	0.354297
AMT	NM_001164711	0.404035	0.0911217	1.15621	0.648499	0.201157	0.500204
AMT	NM_001164712	0.366502	0.293175	0.93686	0.649984	0.053694	0.460043
AMTN	NM_212557	1.56692	42.1802	0.259243	1.27924	26.115	14.2801
AMY1A	NM_001008221	0.000464125	0.000874866	0.098165	0.0384909	0.000251099	0.0276492
AMY1A	NM_001008221_1	0.000464125	0.000874866	0.098165	0.0384909	0.000251099	0.0276492
AMY1A	NM_001008221_2	0.000488386	0.000908404	0.100074	0.0387953	0.000265387	0.0281063
AMY1A	NM_004038	0.0749376	0.0771286	0.0980693	0.0384738	0.0316835	0.0640586
AMY1A	NM_004038_1	0.0749376	0.0771286	0.0980693	0.0384738	0.0316835	0.0640586
AMY1A	NM_004038_2	0.0741496	0.0771309	0.0963876	0.0381414	0.0313732	0.0634366
AMY1B	NM_001008218	0.137049	0.0110363	0.0920953	0.0358536	0.0610711	0.0674211
AMY1B	NM_001008218_1	0.134941	0.0108513	0.0929855	0.036404	0.0613895	0.0673143
AMY1B	NM_001008218_2	0.134941	0.0108513	0.0929855	0.036404	0.0613895	0.0673143
AMY1C	NM_001008219	0.134558	0.0798592	0.0916723	0.035765	0.0607357	0.0805181
AMY1C	NM_001008219_1	0.133244	0.0796424	0.0924166	0.0363509	0.0613469	0.0806001
AMY1C	NM_001008219_2	0.134558	0.0798592	0.0916723	0.035765	0.0607357	0.0805181
AMY2A	NM_000699	0.306479	0.395547	0.920279	0.347705	0.352681	0.464538
AMY2B	NM_020978	1.16395	1.29742	3.22014	1.72315	1.39028	1.75899
AMZ1	NM_133463	0	0.0113688	0.0243827	0	0.0569553	0.0185413
AMZ2	NM_001033569	6.65747	3.51228	25.9694	11.9415	8.8097	11.3781
AMZ2	NM_001033570	4.47132	1.69405	7.06404	1.73015	2.01712	3.39534
AMZ2	NM_001033571	8.26669	2.8162	11.4555	5.81474	8.24125	7.31888
AMZ2	NM_001033572	13.31	10.7279	3.75331	8.92161	8.69713	9.082
AMZ2	NM_001033574	3.55375	5.80608	7.74044	9.44421	2.79997	5.86889
AMZ2	NM_016627	5.95221	9.86694	15.1528	19.6742	2.90114	10.7094
ANAPC1	NM_022662	8.54824	5.42963	7.298	10.1661	5.85266	7.45893
ANAPC10	NM_014885	5.9354	6.76779	5.26235	15.1412	8.45566	8.31247
ANAPC11	NM_001002244	1.51416	1.65299	1.11202	0.926693	0.94929	1.23103
ANAPC11	NM_001002245	12.163	14.4069	3.58868	10.0864	13.7441	10.7978
ANAPC11	NM_001002246	13.0238	8.87648	25.5385	21.6379	15.8994	16.9952
ANAPC11	NM_001002247	15.3424	9.59967	6.05805	8.94865	2.79048	8.54784
ANAPC11	NM_001002248	16.2543	21.5923	17.6759	20.0636	18.0554	18.7283
ANAPC11	NM_001002249	1.18084	1.69769	0.643194	2.53797	0.933102	1.39856
ANAPC11	NM_016476	3.91621	2.86221	2.35061	2.90876	5.63527	3.53462
ANAPC13	NM_015391	24.1313	13.449	32.0239	20.3681	16.4814	21.2907
ANAPC16	NM_173473	15.3319	16.7258	30.5344	31.5866	15.115	21.8588
ANAPC2	NM_013366	9.49345	9.77771	7.34048	6.44087	10.0451	8.61952
ANAPC4	NM_013367	7.01411	8.26311	9.11077	10.1011	9.13464	8.72474
ANAPC5	NM_001137559	11.5622	11.4623	12.3895	12.2826	17.1781	12.9749
ANAPC5	NM_016237	24.707	18.346	16.6394	21.2305	19.4698	20.0785
ANAPC7	NM_001137664	0.96963	2.32936	1.59984	1.2862	2.06272	1.64955
ANAPC7	NM_016238	9.40946	9.20695	7.25482	14.3946	9.60241	9.97365
ANG	NM_001097577	0.867315	3.3398	2.43767	1.65436	2.23485	2.1068
ANG	NM_001145	2.62476	1.6331	4.87692	1.1412	3.81905	2.81901
ANGEL1	NM_015305	3.71185	2.32813	2.94334	4.25399	2.25596	3.09865
ANGEL2	NM_144567	2.93928	3.45727	3.92685	4.22933	3.83095	3.67674
ANGPT1	NM_001146	0	0.0115717	0.0993771	0	0.0072548	0.0236407
ANGPT1	NM_001199859	0	0.0115977	0.0993894	0	0.00725448	0.0236483
ANGPT2	NM_001118887	0	0.00285616	0.941184	1.04712	0.00199865	0.398632
ANGPT2	NM_001118888	0	0.00388156	0.856949	2.11152	0.00819446	0.59611
ANGPT2	NM_001147	0	0.0028393	1.74003	1.16924	0.00194495	0.58281
ANGPT4	NM_015985	0.152178	0.0278797	0.119593	0.236073	0.0349195	0.114129
ANGPTL1	NM_004673	0	0	0	0	0	0
ANGPTL2	NM_012098	0	0	0	0	0.0356052	0.00712104
ANGPTL3	NM_014495	0.0679737	0	0	0	0	0.0135947
ANGPTL4	NM_001039667	8.06554	7.61196	0.456059	2.13139	46.9164	13.0363
ANGPTL4	NM_139314	98.898	45.3888	1.20614	11.6103	327.158	96.8523
ANGPTL5	NM_178127	0	0	0	0	0	0
ANGPTL6	NM_031917	0.275836	0.196912	0.582754	0.12885	0.153642	0.267599
ANGPTL7	NM_021146	0	0.0235352	0	0	0	0.00470704
ANK1	NM_000037	0.00692577	0.00723288	0.00310386	0.00895443	0.0150764	0.00825866
ANK1	NM_001142445	0.011627	0.0150454	0	0.0161787	0.0143797	0.0114462
ANK1	NM_001142446	0.00707676	0.00694748	0.00311237	0.00830402	0.0139014	0.0078684
ANK1	NM_020475	0.0074775	0.00751464	0.00327312	0.00936628	0.0141829	0.00836289
ANK1	NM_020476	0.00727015	0.00686127	0.00321253	0.00909496	0.0144373	0.00817524
ANK1	NM_020477	0.00746975	0.00795313	0	0.0094095	1.25e-05	0.00496897
ANK1	NM_020478	0.0111773	0.015045	0	0.015954	0.0146239	0.01136
ANK1	NM_020480	0.0115543	1.7e-05	0	0.0168599	0.0155776	0.00880177
ANK2	NM_001127493	0.0482655	0.0356297	0.124757	0.110083	0.0757037	0.0788879
ANK2	NM_001148	0.0108752	0.00789301	0.0272857	0.024073	0.00780383	0.0155862
ANK2	NM_020977	0.0490312	0.0358113	0.0619586	0.0795293	0.0710717	0.0594804
ANK3	NM_001149	3.75839	3.00232	5.13436	4.23384	2.2301	3.6718
ANK3	NM_020987	0.681338	0.245561	0.835781	0.547072	0.209697	0.50389
ANKAR	NM_144708	0.108566	0.159125	0.219392	0.240608	0.227767	0.191091
ANKDD1A	NM_182703	0.449274	0.543258	0.423688	0.453038	0.525773	0.479006
ANKFN1	NM_153228	0.0293985	0	0	0.0456067	0	0.015001
ANKFY1	NM_016376	8.6386	8.0433	8.66353	7.29305	8.63544	8.25478
ANKFY1	NM_020740	0.095695	0.115589	0.0998776	0.174682	0.0750859	0.112186
ANKH	NM_054027	4.3834	4.17556	6.47906	7.45888	3.70118	5.23962
ANKHD1	NM_001197030	0.0906613	0.403401	1.17895	0.191047	3.22168	1.01715
ANKHD1	NM_017747	6.31027	3.05536	6.70923	7.44749	3.4653	5.39753
ANKHD1	NM_017978	4.96707	2.94589	6.3009	6.68482	0.089915	4.19772
ANKHD1	NM_024668	5.52937	2.91417	7.50428	6.18254	2.98709	5.02349
ANKHD1-EIF4EBP3	NM_020690	1.61318	2.35608	5.3626	3.93053	1.82924	3.01833
ANKIB1	NM_019004	16.3732	14.7038	18.4318	17.5204	14.1917	16.2442
ANKK1	NM_178510	0.251352	0.0818665	0.877919	0.563234	0.179438	0.390762
ANKLE1	NM_152363	0.325213	0.362792	0.238539	0.0336347	0.1791	0.227856
ANKLE2	NM_015114	39.4962	51.7228	25.9223	35.1154	49.9805	40.4474
ANKMY1	NM_016552	0.210483	0.156871	1.15645	0.72308	0.452476	0.539872
ANKMY1	NM_017844	0.699188	0.403053	0.17167	0.955305	0.214012	0.488646
ANKMY2	NM_020319	3.19533	5.49779	6.63813	5.34497	4.66709	5.06866
ANKRA2	NM_023039	7.8951	6.21788	10.9674	10.4183	5.50261	8.20026
ANKRD1	NM_014391	0.7012	6.4908	0.058006	0.0572514	44.2732	10.3161
ANKRD10	NM_017664	7.86962	14.3969	6.67752	7.38696	8.27006	8.92022
ANKRD11	NM_013275	16.2096	18.7714	17.1731	29.7583	17.3952	19.8615
ANKRD12	NM_001083625	2.73727	1.76497	2.20739	3.19483	1.57958	2.29681
ANKRD12	NM_015208	0.868809	1.11733	2.20328	0.920094	1.57887	1.33768
ANKRD13A	NM_033121	14.8851	16.8539	10.6168	11.8744	14.5042	13.7469
ANKRD13B	NM_152345	2.21631	2.3864	2.13931	1.72829	1.90037	2.07414
ANKRD13C	NM_030816	4.12547	3.12854	3.70258	4.39665	3.5671	3.78407
ANKRD13D	NM_207354	11.8412	12.7771	8.91138	8.67836	11.8107	10.8037
ANKRD16	NM_001009941	0.419167	1.0937	0.805743	0.826698	0.890078	0.807077
ANKRD16	NM_001009943	0.464432	0.523836	0.989094	0.591487	0.252445	0.564259
ANKRD16	NM_019046	0.571423	0.429708	0.575955	0.184606	0.416994	0.435737
ANKRD17	NM_032217	7.89202	2.55465	6.31012	6.24328	3.13701	5.22742
ANKRD17	NM_198889	4.89727	5.77618	4.51775	6.12853	4.89483	5.24291
ANKRD18A	NM_147195	0.573026	0.948255	1.20572	1.40515	0.950119	1.01645
ANKRD2	NM_001129981	0.343874	0.475729	0	0.220962	0.346377	0.277388
ANKRD2	NM_020349	0.521532	1.55807	0	0.609155	0.835021	0.704756
ANKRD20A1	NM_032250	0	0.0603879	0.022781	0.0217673	0.031394	0.0272661
ANKRD20A2	NM_001012421	0.0138795	0.046002	0.0300539	0.0193683	0.0200805	0.0258768
ANKRD20A2	NM_001012421_1	0.0138464	0.0503284	0.030026	0.018861	0.0229056	0.0271935
ANKRD20A3	NM_001012419	0	0.0457747	0.0227447	0.0221829	0.0313908	0.0244186
ANKRD20A3	NM_001012419_1	0.0138823	0.0387069	0.0300262	0.020247	0.0229099	0.0251545
ANKRD20A3	NM_001012419_2	0.0138532	0.036146	0.0300016	0.0198007	0.0200791	0.0239761
ANKRD20A4	NM_001098805	0	0.108616	0.0278922	0.0392562	0.0503731	0.0452276
ANKRD22	NM_144590	0.706182	0.215361	0.241334	0.47888	0.126932	0.353738
ANKRD23	NM_144994	0.38458	0.80524	0.949874	0.383537	0.781624	0.660971
ANKRD24	NM_133475	0.119643	0.15031	0.295506	0.0795473	0.0470639	0.138414
ANKRD26	NM_014915	1.41582	1.06672	1.48354	1.38725	1.06698	1.28406
ANKRD27	NM_032139	8.54812	7.69543	9.7625	11.4009	5.81393	8.64418
ANKRD28	NM_001195098	0.635759	0.240142	5.17032	1.70398	2.12467	1.97497
ANKRD28	NM_001195099	2.99585	3.13243	0.0149826	5.33612	0.00710205	2.2973
ANKRD28	NM_015199	1.70103	1.3971	5.17312	4.03316	2.12501	2.88588
ANKRD29	NM_173505	4.35698	1.78156	6.05411	2.79179	3.4485	3.68659
ANKRD30A	NM_052997	0	0	0	0	0	0
ANKRD30B	NM_001145029	0	0	0	0	0	0
ANKRD31	NM_001164443	0.0336039	0.0328359	0.0528171	0.0521326	0	0.0342779
ANKRD32	NM_032290	1.91866	1.6316	0.768141	1.71292	1.14635	1.43553
ANKRD33	NM_001130015	0	0	0	0	0	0
ANKRD33	NM_182608	0	0	0	0	0	0
ANKRD33B	NM_001164440	0.207522	0.152086	0.179958	0.288644	0.197045	0.205051
ANKRD34A	NM_001039888	0.30669	0.30904	0.0903825	0.297366	0.281499	0.256996
ANKRD34B	NM_001004441	0	0.141144	0	0	0	0.0282288
ANKRD34C	NM_001146341	0	0.00917136	0	0	0	0.00183427
ANKRD35	NM_144698	1.26141	0.0909266	0.260017	0.352884	0.0759215	0.408233
ANKRD36	NM_001164315	1.12396	0.992656	1.43077	1.1685	0.719346	1.08704
ANKRD36B	NM_025190	1.18442	0.907208	1.55086	0.950883	0.64848	1.04837
ANKRD37	NM_181726	5.27502	5.52626	2.31502	4.49631	8.91698	5.30592
ANKRD39	NM_016466	6.49377	8.41313	5.47311	6.86112	8.37909	7.12404
ANKRD40	NM_052855	10.1654	10.0698	11.4846	12.5497	9.26487	10.7069
ANKRD42	NM_182603	2.16083	1.40082	1.43689	2.53562	1.52565	1.81196
ANKRD43	NM_175873	0.0200814	0.0147166	0	0	0	0.00695959
ANKRD44	NM_001195144	0.271035	0.607233	0.0802937	0.355247	0.332391	0.32924
ANKRD44	NM_153697	0.114843	0.105676	0.0992433	0.163851	0.0540704	0.107537
ANKRD45	NM_198493	0.0529581	0.116429	0.166474	0	0.0486082	0.0768939
ANKRD46	NM_198401	2.7398	2.52838	4.1468	3.06971	2.81746	3.06043
ANKRD49	NM_017704	5.1843	7.37318	6.94126	8.04241	6.06264	6.72076
ANKRD5	NM_022096	1.23978	0.788511	1.56219	0.616348	0.399092	0.921183
ANKRD5	NM_198798	3.11128	1.1634	2.91525	1.85267	2.78143	2.36481
ANKRD50	NM_001167882	1.44277	3.55834	2.47963	2.32224	2.65339	2.49127
ANKRD50	NM_020337	4.11622	1.15502	5.88299	4.04995	2.70947	3.58273
ANKRD52	NM_173595	12.3279	13.2264	9.39061	8.94523	11.7873	11.1355
ANKRD53	NM_001115116	0.0484497	0.10317	0.0554756	0.0820251	0.11329	0.0804819
ANKRD53	NM_024933	0.125228	0.103544	0.0553737	0.0820794	0.11327	0.0958989
ANKRD54	NM_138797	2.56317	6.50461	4.06411	9.40307	4.49881	5.40675
ANKRD55	NM_024669	0	0	0	0	0	0
ANKRD56	NM_001029870	3.87089	3.29485	4.11903	1.93953	1.56682	2.95822
ANKRD57	NM_023016	25.6617	29.5259	20.0967	17.18	31.0107	24.695
ANKRD58	NM_001105576	0.141387	0.0345365	0.0740752	0.14622	0	0.0792439
ANKRD6	NM_014942	3.19966	2.83222	2.5056	2.14507	3.57841	2.85219
ANKRD7	NM_019644	0.113304	0.20757	0.267128	0.263643	0.415988	0.253527
ANKRD9	NM_152326	13.9646	11.5798	9.67481	6.55589	5.43902	9.44282
ANKS1A	NM_015245	7.73669	4.96896	5.27831	4.61638	4.88696	5.49746
ANKS1B	NM_020140	0.006786	0	0.0179446	0.0144105	0	0.00782821
ANKS1B	NM_152788	0.000616705	0	0.00295072	0.0137093	0	0.00345534
ANKS1B	NM_181670	0	0.00315379	0	0	0	0.000630757
ANKS3	NM_133450	3.48146	4.96635	4.55303	4.57635	4.9274	4.50092
ANKS4B	NM_145865	0	0	0	0	0	0
ANKS6	NM_173551	4.29048	3.65459	4.83585	5.54684	3.23854	4.31326
ANKZF1	NM_001042410	10.3996	11.7388	10.4131	8.06058	10.582	10.2388
ANKZF1	NM_018089	8.37569	6.86357	6.89661	12.1562	11.934	9.24523
ANLN	NM_018685	19.8784	32.3217	0.0493893	29.469	7.43203	17.8301
ANO1	NM_018043	1.20394	4.09309	0.672255	5.73663	6.74842	3.69087
ANO10	NM_018075	14.7689	12.5262	16.0706	11.576	15.7835	14.145
ANO2	NM_020373	0.0743808	0.0681373	0	0	0.119475	0.0523986
ANO3	NM_031418	0.00849713	0.00101005	0.0246827	0	0.00108847	0.00705568
ANO4	NM_178826	1.2678	1.43034	1.25853	0.905777	2.87855	1.5482
ANO5	NM_001142649	0.0404509	0.00371234	0.0079459	0.00785942	0	0.0119937
ANO5	NM_213599	0.0405047	0.00370382	0.00795939	0.0078398	0	0.0120015
ANO6	NM_001025356	18.9577	4.88616	12.4771	7.59748	5.98485	9.98066
ANO6	NM_001142678	4.97313	17.0853	2.0117	10.4319	16.0911	10.1186
ANO6	NM_001142679	0.0447049	0.073204	0.201645	1.30624	0.0419216	0.333544
ANO6	NM_001142680	0.0679256	0.0937235	0.158086	1.31852	0.0498297	0.337618
ANO7	NM_001001666	0	0	0	0	0	0
ANO7	NM_001001891	0.299657	0.390407	0.0523319	0.284092	0.488967	0.303091
ANO8	NM_020959	3.40433	4.20865	2.99445	2.36906	2.98381	3.19206
ANO9	NM_001012302	14.6741	13.1644	13.3003	7.85377	12.3464	12.2678
ANP32A	NM_006305	27.762	29.1453	24.7906	44.1806	27.4741	30.6705
ANP32B	NM_006401	59.122	63.1231	94.0158	118.267	44.2024	75.7461
ANP32C	NM_012403	6.7134	7.19518	8.22972	11.6595	6.95963	8.15148
ANP32D	NM_012404	7.64609	9.04281	8.01184	12.6447	7.48592	8.96627
ANP32E	NM_001136478	0.588443	0.82378	1.5738	0.691693	0.443482	0.824239
ANP32E	NM_001136479	2.83513	7.99701	1.10098	6.39694	4.01745	4.4695
ANP32E	NM_030920	9.99061	12.1796	8.30242	16.439	7.69361	10.921
ANPEP	NM_001150	0.132697	0.138924	0	0.117635	0	0.0778512
ANTXR1	NM_018153	1.09332	1.4858	0.916392	1.13074	1.95182	1.31561
ANTXR1	NM_032208	5.76369	7.71689	3.01561	6.31445	7.99966	6.16206
ANTXR1	NM_053034	0.146461	0.050527	0.343828	0.186819	0.0948842	0.164504
ANTXR2	NM_001145794	3.60294	0.178926	4.03025	2.81903	2.63978	2.65419
ANTXR2	NM_058172	5.01053	5.18059	7.13378	11.9162	7.12629	7.27349
ANUBL1	NM_001128324	0.2589	0.417197	0.749101	0.714829	0.396035	0.507212
ANUBL1	NM_174890	0.333438	0.195437	0.37074	0.619373	0.355745	0.374946
ANXA1	NM_000700	909.175	516.273	391.508	547.932	648.111	602.6
ANXA10	NM_007193	0.373562	0.860344	0	1.24177	2.59608	1.01435
ANXA11	NM_001157	19.8584	31.3659	14.7935	26.0586	18.4827	22.1118
ANXA11	NM_145868	62.199	68.8277	38.5402	59.773	56.0092	57.0698
ANXA11	NM_145869	1.91435	2.26415	1.7775	0.527226	1.71636	1.63992
ANXA13	NM_001003954	0.0245742	0.0180529	0	0	0.0225796	0.0130414
ANXA13	NM_004306	0.0246343	0.0180029	0	0	0.0225846	0.0130444
ANXA2	NM_001002857	415.35	258.509	106.746	341.03	435.382	311.403
ANXA2	NM_001002858	6.73143	5.26463	5.9259	2.56316	5.2351	5.14404
ANXA2	NM_001136015	14.9386	7.64875	8.96648	3.91638	15.6543	10.2249
ANXA2	NM_004039	1064.77	1104.19	379.563	721.891	1606.1	975.303
ANXA3	NM_005139	116.598	182.331	129.243	220.22	221.675	174.013
ANXA4	NM_001153	60.3343	71.2126	64.3153	47.8446	69.517	62.6447
ANXA5	NM_001154	251.755	434.532	228.888	311.474	463.205	337.971
ANXA6	NM_001155	3.06308	10.0289	6.51679	1.90724	7.26798	5.75679
ANXA6	NM_001193544	2.50682	5.9447	4.20106	1.50316	4.88326	3.8078
ANXA7	NM_001156	55.5241	50.776	64.6693	70.1685	53.4969	58.927
ANXA7	NM_004034	0.722133	0.517174	1.1723	0.954414	0.970907	0.867386
ANXA8	NM_001040084	11.2525	30.1861	10.201	11.6993	23.7905	17.4259
ANXA8	NM_001040084_1	11.2777	30.2088	10.2088	11.7183	23.8545	17.4536
ANXA8L1	NM_001098845	107.148	184.754	51.3456	73.2065	178.815	119.054
ANXA8L1	NM_001098845_1	114.864	188.32	54.0232	79.7987	193.186	126.038
ANXA8L2	NM_001630	122.347	206.291	61.4806	92.3494	220.052	140.504
ANXA9	NM_003568	2.33868	0.561426	0.697141	0.562964	1.25834	1.08371
AOAH	NM_001177506	0.00939069	0.00695159	0	0	0	0.00326846
AOAH	NM_001177507	0.00984788	0.00729127	0	0	0	0.00342783
AOAH	NM_001637	0.00992497	0.00712863	0	0	0	0.00341072
AOC2	NM_001158	0.316986	0.404876	0.1866	0.113757	0.226731	0.24979
AOC2	NM_009590	0.542842	0.405986	0.862541	0.219411	0.414179	0.488992
AOC3	NM_003734	0.478698	0.150349	0.309019	0.318273	0.243227	0.299913
AOX1	NM_001159	4.01983	1.721	0.390815	3.81462	5.9085	3.17095
AP1AR	NM_001128426	0.722814	0.844797	1.68149	0.981979	0.579616	0.962139
AP1AR	NM_018569	4.9567	4.88689	15.6189	13.483	4.43076	8.67524
AP1B1	NM_001127	0.616304	0.838579	0.873125	1.21764	0.579357	0.825002
AP1B1	NM_001166019	2.97355	2.41745	1.30072	3.57335	2.61041	2.5751
AP1B1	NM_145730	32.9229	29.378	12.47	18.817	28.4976	24.4171
AP1G1	NM_001030007	2.24667	3.15936	6.58664	1.54011	2.44049	3.19465
AP1G1	NM_001128	15.8664	11.5849	6.58914	12.2507	14.2656	12.1113
AP1G2	NM_003917	30.4373	30.3859	29.2419	27.8761	34.219	30.4321
AP1M1	NM_001130524	0.798286	1.24909	1.10566	1.28194	1.27269	1.14153
AP1M1	NM_032493	21.9346	26.638	13.7683	15.7982	25.9253	20.8129
AP1M2	NM_005498	53.752	39.9782	30.5951	43.0353	44.2792	42.328
AP1S1	NM_001283	82.0522	68.4476	50.3465	41.7168	95.0595	67.5245
AP1S2	NM_003916	0.785512	2.68251	1.53094	1.90099	1.8169	1.74337
AP1S3	NM_001039569	16.238	15.2894	9.93589	14.6418	9.76132	13.1733
AP2A1	NM_014203	0.248813	0.00895074	7.02203	0.80895	0.154392	1.64863
AP2A1	NM_130787	39.5136	39.8142	15.5245	29.7809	34.2437	31.7754
AP2A2	NM_012305	15.4874	14.1604	14.7078	15.0799	13.8959	14.6663
AP2B1	NM_001030006	54.7072	56.7968	27.8143	50.0253	55.1329	48.8953
AP2B1	NM_001282	8.08873	12.153	11.2337	15.8257	8.24403	11.109
AP2M1	NM_001025205	252.124	242.985	120.297	190.879	253.703	211.997
AP2M1	NM_004068	2.69775	2.39877	4.72831	4.45012	2.93843	3.44268
AP2S1	NM_004069	133.445	115.094	73.1466	138.079	128.526	117.658
AP2S1	NM_021575	3.47239	3.61712	2.19012	0.624999	3.43501	2.66793
AP3B1	NM_003664	22.5581	21.8355	16.8863	26.7694	20.3881	21.6875
AP3B2	NM_004644	0.111954	1.31272	0.381254	0.115787	0.719306	0.528204
AP3D1	NM_001077523	9.56238	14.6733	17.2874	11.8265	16.6165	13.9932
AP3D1	NM_003938	25.1035	20.9974	36.3213	30.5959	20.7417	26.752
AP3M1	NM_012095	5.27587	6.16843	4.64331	2.28701	4.58148	4.59122
AP3M1	NM_207012	6.51325	3.78037	5.72186	7.6485	4.21393	5.57558
AP3M2	NM_001134296	0.647945	1.69778	4.2041	1.12019	1.77494	1.88899
AP3M2	NM_006803	2.15937	3.0503	1.41887	4.21457	1.77569	2.52376
AP3S1	NM_001284	38.1981	48.7473	74.4679	49.6665	41.9585	50.6076
AP3S2	NM_005829	3.31866	1.79164	0.976954	4.98392	2.99219	2.81267
AP4B1	NM_006594	4.2403	4.13625	3.55751	4.71135	5.04909	4.3389
AP4E1	NM_007347	5.15309	3.68147	5.29392	6.78979	3.85975	4.9556
AP4M1	NM_004722	3.55363	8.87474	8.60902	5.18084	10.1048	7.26461
AP4S1	NM_001128126	2.42657	1.91836	0.989784	2.76862	2.58616	2.1379
AP4S1	NM_007077	0.226788	0.152283	0.667718	0.346904	0.206404	0.320019
APAF1	NM_001160	1.55844	1.51484	0.664404	0.789733	0.252199	0.955923
APAF1	NM_013229	1.54404	1.49332	0.696546	0.789543	2.27349	1.35939
APAF1	NM_181861	1.56439	1.57206	0.705974	0.789423	2.27369	1.38111
APAF1	NM_181868	1.53108	1.46537	0.639748	0.789357	0.251787	0.935469
APAF1	NM_181869	0.00852822	0.188498	0.011955	0.000373593	0.00108997	0.042089
APBA1	NM_001163	0.737223	0.412715	0.305777	0.047655	0.986809	0.498036
APBA2	NM_001130414	2.26652	1.18959	0.736841	0.252171	1.9955	1.28812
APBA2	NM_005503	0.452956	0.440501	0.736383	0.252315	0.493888	0.475209
APBA3	NM_004886	4.91426	5.51219	4.93915	5.13424	5.15498	5.13097
APBB1	NM_001164	3.84315	1.04255	1.76884	0.860935	0.499983	1.60309
APBB1	NM_145689	0.42107	2.99134	0.425072	0.263851	1.87869	1.196
APBB1IP	NM_019043	0	0	0	0	0.0246437	0.00492875
APBB2	NM_001166050	0.00897755	0.0123662	1.99507	0.00634101	0.032363	0.411023
APBB2	NM_001166051	1.21894	0.476269	0.0809356	5.81539	1.94967	1.90824
APBB2	NM_001166052	1.69668	2.71928	0.304939	5.00359	2.67581	2.48006
APBB2	NM_001166053	1.86372	1.58269	0.144568	0.956398	0.214661	0.952408
APBB2	NM_001166054	2.34168	1.61845	0.303437	0.145	0.943543	1.07042
APBB2	NM_004307	0.0102347	0.00914875	1.99634	0.0201838	0.00563499	0.408309
APBB2	NM_173075	0.0152369	0.00445585	0.000214494	0.0062806	0.000212946	0.00528016
APBB3	NM_006051	0.837875	1.59287	1.31637	0.908946	1.00594	1.1324
APBB3	NM_133172	0.281008	1.56705	1.45105	0.968603	1.07273	1.06809
APBB3	NM_133173	0.638891	0.0653896	1.40032	0.933976	1.05247	0.81821
APBB3	NM_133174	0.46275	0.0390609	0.00279378	0.00200805	0.0134578	0.104014
APC	NM_000038	2.47375	1.57697	2.01622	2.23699	1.50365	1.96152
APC	NM_001127510	0.740511	0.363766	0.973398	0.454014	1.49948	0.806234
APC	NM_001127511	0.375151	0.381629	0.343854	0.440127	0.006259	0.309404
APC2	NM_005883	0.188401	0.215262	0.262621	0.214617	0.203688	0.216918
APCDD1	NM_153000	0.55406	0.0609052	0.0870845	0.0429766	0	0.149005
APCDD1L	NM_153360	0.876084	1.08652	0.0353074	0.174245	1.60825	0.75608
APCS	NM_001639	0	0	0	0	0	0
APEH	NM_001640	31.8691	25.7729	31.7185	43.9245	29.4627	32.5495
APEX1	NM_001641	24.3927	43.459	40.6918	38.5387	31.0931	35.6351
APEX1	NM_080648	14.6849	5.46051	8.75464	17.241	18.2308	12.8744
APEX1	NM_080649	11.4513	14.6048	8.7153	9.86453	11.376	11.2024
APEX2	NM_014481	19.7478	13.9316	9.67061	15.2031	14.6426	14.6391
APH1A	NM_001077628	21.4655	20.3157	47.7207	29.7166	24.8877	28.8212
APH1A	NM_016022	44.353	54.7679	46.4209	48.4992	52.7485	49.3579
APH1B	NM_001145646	0.307086	0.196953	0.611718	0.278903	0.468487	0.37263
APH1B	NM_031301	2.25709	2.65346	4.8382	1.9654	2.61233	2.8653
API5	NM_001142930	18.3488	12.764	16.7441	18.722	13.661	16.048
API5	NM_001142931	6.06208	12.1568	6.09558	10.7494	0.091394	7.03107
API5	NM_006595	2.39797	1.06058	2.7456	2.03509	0.0289599	1.65364
APIP	NM_015957	6.19386	3.85081	6.51673	6.06314	4.70949	5.46681
APITD1	NM_199294	1.064	0.30917	0.262956	0.953932	1.87437	0.892886
APITD1-CORT	NM_198544	1.01657	1.52124	2.54491	0.842907	1.75317	1.53576
APITD1-CORT	NM_199006	1.91209	1.56134	2.7564	0.514814	0.0995346	1.36884
APLF	NM_173545	0.914013	0.945648	1.60562	1.58479	0.855387	1.18109
APLN	NM_017413	1.49251	0.887705	0.067996	0.167784	1.52875	0.82895
APLNR	NM_005161	0.0177901	0.0172226	0	0.0371439	0	0.0144313
APLP1	NM_001024807	0.582392	2.43662	0.27443	0.394969	0.403381	0.818358
APLP1	NM_005166	0.581759	1.52983	0.274498	0.869537	1.36033	0.92319
APLP2	NM_001142276	37.73	102.248	118.455	120.045	114.925	98.6806
APLP2	NM_001142277	126.654	85.5386	78.8067	92.3579	95.1618	95.7038
APLP2	NM_001142278	8.30199	59.4871	1.37251	1.45703	22.5039	18.6245
APLP2	NM_001642	46.4964	1.23816	55.0784	33.0133	8.25838	28.8169
APOA1	NM_000039	0	0	0	0	0	0
APOA1BP	NM_144772	62.1833	44.2614	53.9624	42.7601	51.6492	50.9633
APOA2	NM_001643	0	0	0	0	0	0
APOA4	NM_000482	0	0	0	0	0	0
APOA5	NM_001166598	0.0190568	0	0	0	0	0.00381136
APOA5	NM_052968	0.0190101	0	0	0	0	0.00380202
APOB	NM_000384	0.00469404	0	0	0	0	0.000938808
APOB48R	NM_018690	0.0925545	0.0542627	0	0.0861514	0.0339809	0.0533899
APOBEC1	NM_001644	0	0	0	0	0	0
APOBEC2	NM_006789	0.319754	0.435163	0.0717962	0.212583	0	0.207859
APOBEC3A	NM_001193289	0.803184	0.284243	0.112575	0.270016	0.201097	0.334223
APOBEC3A	NM_145699	0.0931975	0.380329	0	0.37287	0.203205	0.20992
APOBEC3B	NM_004900	0.997599	2.07743	0.270867	3.4518	1.34052	1.62764
APOBEC3C	NM_014508	48.0076	35.6105	34.9582	37.3933	28.1875	36.8314
APOBEC3D	NM_152426	0.72929	0.485863	0.766657	0.573032	0.31296	0.57356
APOBEC3F	NM_001006666	1.80337	2.50532	0.633177	1.06329	2.75321	1.75167
APOBEC3F	NM_145298	0.816528	0.649597	0.811601	1.13955	0.47981	0.779417
APOBEC3G	NM_021822	1.01523	1.13065	1.0078	1.76142	0.882794	1.15958
APOBEC3H	NM_001166002	0.103208	0.0755859	0.0318263	0	0.0210818	0.0463403
APOBEC3H	NM_001166003	0.0923423	0.0683664	0.0292903	0	0.0190915	0.0418181
APOBEC3H	NM_001166004	0.000190061	0	0.0465735	0	0.0143835	0.0122294
APOBEC3H	NM_181773	0.103639	0.0752772	0.033252	0	0.021321	0.0466978
APOBEC4	NM_203454	0	0	0	0	0	0
APOC1	NM_001645	2.54052	2.60534	1.19792	4.13642	0.816144	2.25927
APOC2	NM_000483	0	0	0	0	0	0
APOC3	NM_000040	0	0	0	0	0	0
APOC4	NM_001646	0	0	0	0	0	0
APOD	NM_001647	9.66361	4.29009	18.404	3.7202	14.5673	10.129
APOE	NM_000041	15.5599	24.8636	20.4065	8.40893	24.3559	18.719
APOF	NM_001638	0.0219937	0.0322345	0	0.0170593	0	0.0142575
APOH	NM_000042	0	0	0	0	0.0601335	0.0120267
APOL1	NM_001136540	2.49148	2.08157	1.26281	4.00499	0.968632	2.1619
APOL1	NM_001136541	1.51923	2.38601	2.10128	0.329537	1.43816	1.55484
APOL1	NM_003661	18.5926	14.3394	4.94829	3.66756	14.2583	11.1612
APOL1	NM_145343	0.613428	0.517689	1.0699	3.39866	0.267049	1.17334
APOL2	NM_030882	6.86851	14.227	2.90685	3.49814	17.5695	9.014
APOL2	NM_145637	6.65487	0.420008	2.88419	1.11018	0.568063	2.32746
APOL3	NM_145640	0.0198079	0.0402401	0.0087388	0	0.0445195	0.0226613
APOL3	NM_145641	0.0109449	0.0167597	0.00516336	0	0.0163311	0.00983982
APOL3	NM_145642	0.0109458	0.0172898	0.00528854	0	0.0170278	0.0101104
APOL4	NM_030643	0	0.00768844	0	0	0.00961898	0.00346148
APOL4	NM_145660	0	0.00767215	0	0	0.00962025	0.00345848
APOL5	NM_030642	0.0529765	0.0388211	0	0	0	0.0183595
APOL6	NM_030641	1.63399	1.18545	2.51483	3.55338	1.81059	2.13965
APOLD1	NM_001130415	0.345563	0.544141	0.24026	1.07641	0.327439	0.506764
APOLD1	NM_030817	0.176825	0.414789	0.240281	0.2743	0.327347	0.286709
APOM	NM_019101	0	0	0	0	0	0
APOM	NM_019101_1	0	0	0	0	0	0
APOM	NM_019101_2	0.351764	0.945046	0.921477	2.18243	0.538118	0.987767
APOM	NM_019101_3	0	0	0	0	0	0
APOM	NM_019101_4	0	0	0	0	0	0
APOM	NM_019101_5	0	0	0	0	0	0
APOM	NM_019101_6	0	0	0	0	0	0
APOO	NM_024122	4.82912	4.31969	2.42393	6.08468	4.30867	4.39322
APOOL	NM_198450	2.60222	1.96579	3.68942	3.193	2.2593	2.74195
APP	NM_000484	224.889	161.568	348.31	59.2557	33.572	165.519
APP	NM_001136129	0.00456094	93.7357	0.0377355	38.2818	72.1899	40.8499
APP	NM_001136130	0.176778	55.4791	3.08742	70.1172	130.748	51.9217
APP	NM_201413	211.272	89.6923	226.007	120.057	160.149	161.436
APP	NM_201414	12.4795	61.2709	7.93026	62.6977	91.4869	47.1731
APPBP2	NM_006380	5.14141	4.63158	5.37642	5.24204	4.15434	4.90916
APPL1	NM_012096	7.38802	7.4925	11.2285	8.69844	5.78848	8.11919
APPL2	NM_018171	8.4624	7.18249	8.34693	10.4155	6.59825	8.20111
APRT	NM_000485	69.9599	79.1923	45.0279	84.0851	74.077	70.4684
APRT	NM_001030018	25.0772	23.6841	11.9287	18.6814	20.9449	20.0633
APTX	NM_001195248	4.36373	4.16769	4.04575	6.0337	4.43549	4.60927
APTX	NM_001195249	4.73744	4.35665	4.27324	0.167171	4.5499	3.61688
APTX	NM_001195250	0.26565	0.0974522	0.0557301	0.0407851	0.129243	0.117772
APTX	NM_001195251	0.396657	0.189545	0.258521	6.18754	0.109429	1.42834
APTX	NM_001195252	0.00224383	0.000390346	0.000669897	0.00071818	0.000457738	0.000895998
APTX	NM_001195254	0.263027	0.0984765	0.0563841	0.0402006	0.131187	0.117855
APTX	NM_175069	0.397898	0.188626	0.259951	6.18935	0.10921	1.42901
APTX	NM_175073	0.397446	0.186289	0.258265	6.19006	0.108414	1.4281
AQP1	NM_001185060	0	0.00541161	0	0	0.00651334	0.00238499
AQP1	NM_001185061	0	0.00484513	0	0	0.00611053	0.00219113
AQP1	NM_001185062	0	0.00524532	0	0	0.00663617	0.0023763
AQP1	NM_198098	0	0.00457565	0	0	0.00586625	0.00208838
AQP10	NM_080429	0.617408	0.542935	0.0646942	0.127704	1.24673	0.519894
AQP11	NM_173039	0.301645	0.319299	0.316074	0.155982	0.123052	0.243211
AQP12A	NM_198998	0	0	0	0	0	0
AQP12B	NM_001102467	0	0	0	0	0	0
AQP2	NM_000486	0	0	0	0	0	0
AQP3	NM_004925	94.5714	35.6207	45.5605	68.4534	32.2757	55.2963
AQP4	NM_001650	0.0329153	0.0386778	0.0724782	0.061372	0	0.0410887
AQP4	NM_004028	0.0329642	0.0385692	0.0724859	0.0612713	0	0.0410581
AQP5	NM_001651	0.646351	0	0.063494	0.940014	0	0.329972
AQP6	NM_001652	0.0533256	0.0195395	0	0.041363	0	0.0228456
AQP7	NM_001170	0.0827868	0.0454987	0	0	0.028495	0.0313561
AQP8	NM_001169	0	0.0867124	0	0	0	0.0173425
AQP9	NM_020980	0.0231893	0	0	0	0.0212846	0.00889478
AQPEP	NM_173800	0.0147896	0.0216772	0.0929822	0.0229441	0.0135748	0.0331936
AQR	NM_014691	8.35998	6.02847	7.22269	8.35534	7.08305	7.4099
AR	NM_000044	0.0543698	0.0275471	0.351376	0.0690725	0.191461	0.138765
AR	NM_001011645	0.107933	0.0859161	0.143695	0.272564	0.225694	0.16716
ARAF	NM_001654	18.549	16.2342	13.7978	16.0742	18.3168	16.5944
ARAP1	NM_001040118	1.71558	1.43052	3.815	5.20262	0.942208	2.62119
ARAP1	NM_001135190	9.07555	10.5826	7.39752	5.95711	7.32073	8.06671
ARAP1	NM_015242	30.4374	13.6304	8.40798	7.10526	14.0375	14.7237
ARAP2	NM_015230	5.94291	3.96061	8.68076	6.28814	3.56948	5.68838
ARAP3	NM_022481	4.882	8.13998	3.00436	7.89442	6.34215	6.05258
ARC	NM_015193	0.0476993	0.052434	0	0	0.569158	0.133858
ARCN1	NM_001142281	1.65695	17.0846	2.50763	13.7737	13.2159	9.64777
ARCN1	NM_001655	40.3882	23.0069	42.8003	31.9618	30.4067	33.7128
AREG	NM_001657	176.246	41.7309	293.399	436.408	124.429	214.443
AREG	NM_001657_1	163.486	38.9998	276.023	410.048	116.718	201.055
ARF1	NM_001024226	1.06406	0.950172	4.84325	0.539388	0.966104	1.67259
ARF1	NM_001024227	57.4748	0.0732863	7.66986	2.28662	3.28798	14.1585
ARF1	NM_001024228	56.6591	0.258376	4.87964	1.44958	2.42072	13.1335
ARF1	NM_001658	61.792	188.28	182.673	209.313	197.59	167.93
ARF3	NM_001659	66.344	55.3708	45.8077	54.1526	55.3178	55.3986
ARF4	NM_001660	117.928	179.227	132.615	151.867	190.173	154.362
ARF5	NM_001662	131.952	168.699	121.307	128.581	154.383	140.985
ARF6	NM_001663	38.6879	31.8516	39.6405	58.0654	30.5817	39.7654
ARFGAP1	NM_018209	21.2116	34.6662	20.7516	22.3755	33.9364	26.5883
ARFGAP1	NM_175609	0.679465	0.425586	0.781561	0.675492	0.585554	0.629532
ARFGAP2	NM_032389	19.5938	20.1688	10.4947	25.1757	23.3805	19.7627
ARFGAP3	NM_001142293	0.794575	4.71804	2.28684	1.38474	1.07587	2.05201
ARFGAP3	NM_014570	15.4956	20.6111	43.7556	31.9894	24.0882	27.188
ARFGEF1	NM_006421	14.7376	10.8894	19.0028	14.7797	11.4479	14.1715
ARFGEF2	NM_006420	6.83702	5.31527	10.0227	7.11735	5.34877	6.92822
ARFIP1	NM_001025593	4.51795	1.73798	1.61193	1.56521	1.17603	2.12182
ARFIP1	NM_001025595	5.86879	9.38169	7.452	6.9257	6.11951	7.14954
ARFIP1	NM_014447	2.35605	1.3908	2.07799	5.14057	5.95579	3.38424
ARFIP2	NM_012402	15.135	17.4884	19.0135	20.174	21.4497	18.6521
ARFRP1	NM_001134758	2.04982	0.476707	0.544297	1.2824	1.6826	1.20716
ARFRP1	NM_003224	10.2704	10.8617	5.84195	14.5457	10.503	10.4045
ARG1	NM_000045	0.105101	0	0	0.0815192	0	0.037324
ARG2	NM_001172	10.1719	4.32357	45.3821	31.2143	4.61025	19.1404
ARGFX	NM_001012659	0	0.000895332	0	0	0	0.000179066
ARGLU1	NM_018011	36.7777	41.1849	48.7132	42.7733	33.5243	40.5947
ARHGAP1	NM_004308	38.614	37.4365	23.2924	38.3133	37.4728	35.0258
ARHGAP10	NM_024605	6.77981	6.36173	5.8681	8.06605	6.43316	6.70177
ARHGAP11A	NM_014783	4.84655	6.58947	0.293448	10.7903	2.59843	5.02365
ARHGAP11A	NM_199357	1.06565	0.255331	0.0694073	1.68878	0.263584	0.66855
ARHGAP11B	NM_001039841	2.77172	2.67857	0.252548	4.54866	0.811147	2.21253
ARHGAP12	NM_018287	7.26019	5.99628	9.44467	9.19448	5.68165	7.51545
ARHGAP15	NM_018460	0	0.0307837	0	0	0	0.00615674
ARHGAP17	NM_001006634	0.651035	1.37036	1.56603	1.03984	0.860624	1.09758
ARHGAP17	NM_018054	8.17354	10.2325	3.61601	6.91411	8.93479	7.57419
ARHGAP18	NM_033515	3.39015	2.97844	1.68268	4.95177	3.0571	3.21203
ARHGAP19	NM_032900	2.52161	2.28494	2.5381	5.0875	1.52779	2.79199
ARHGAP20	NM_020809	0.0545748	0.0559939	0.0343113	0	0.200369	0.0690497
ARHGAP21	NM_020824	30.1066	30.0603	36.6439	34.3789	23.8275	31.0035
ARHGAP22	NM_021226	7.26392	8.01313	4.55877	3.86246	7.82168	6.30399
ARHGAP23	NM_001199417	22.0164	18.0222	7.92278	17.9197	15.4641	16.269
ARHGAP23	NM_020876	0.315176	0.264189	0.727434	0.463796	0.616391	0.477397
ARHGAP24	NM_001025616	1.01266	1.12039	2.45137	1.76111	1.0868	1.48647
ARHGAP24	NM_001042669	0.198756	0.818614	0.404364	0.294864	0.745918	0.492503
ARHGAP24	NM_031305	0.0901339	0.0859671	0.170989	0.167717	0.121751	0.127312
ARHGAP25	NM_001007231	0.433556	0.314126	0.293389	0.633675	0.547207	0.444391
ARHGAP25	NM_001166276	0.556548	0.380971	0.31344	0.905119	1.08879	0.648974
ARHGAP25	NM_001166277	0.000785122	0.000744973	0.354775	1.06984	1.48929	0.583086
ARHGAP25	NM_014882	0.557252	0.386092	0.320223	0.93237	1.11817	0.662822
ARHGAP26	NM_001135608	0.912976	0.598924	1.56771	4.66928	1.61624	1.87303
ARHGAP26	NM_015071	0.323816	0.474112	2.42365	0.475521	0.150944	0.769608
ARHGAP27	NM_001159330	0	0	0	0	0	0
ARHGAP27	NM_001159330_1	1.4347	5.18692	1.18644	6.06065	5.34189	3.84212
ARHGAP27	NM_199282	11.8085	2.5757	9.50695	5.55013	4.51694	6.79164
ARHGAP27	NM_199282_1	0	0	0	0	0	0
ARHGAP28	NM_001010000	0.183947	0.31455	0.693888	0.152199	0.180094	0.304936
ARHGAP29	NM_004815	5.3431	2.7448	4.3891	4.22992	4.1104	4.16346
ARHGAP30	NM_001025598	0.406681	0.13235	0.197039	0.0960635	0.303683	0.227163
ARHGAP30	NM_181720	0.12239	0.0711268	0.0543627	0.0564597	0.0605196	0.0729717
ARHGAP31	NM_020754	0.763179	0.565385	0.352036	0.347475	0.670036	0.539622
ARHGAP32	NM_001142685	3.752	0.783282	3.51214	5.77203	0.961476	2.95619
ARHGAP32	NM_014715	1.95151	2.26405	2.4019	4.57177	2.11015	2.65987
ARHGAP33	NM_001172630	0.542756	1.14563	0.0682344	0.750748	0.512945	0.604062
ARHGAP33	NM_052948	0.345469	0.682142	0.0368173	0.14345	0.0912514	0.259826
ARHGAP36	NM_144967	0	0	0	0	0	0
ARHGAP39	NM_025251	2.24851	2.2585	1.82941	1.7031	2.16094	2.04009
ARHGAP4	NM_001164741	0.178571	0.131163	0.429009	0.163026	0.109578	0.202269
ARHGAP4	NM_001666	0.178742	0.13068	0.42993	0.163041	0.259868	0.232452
ARHGAP40	NM_001164431	0.644809	0.109048	1.71512	0.423212	2.82265	1.14297
ARHGAP42	NM_152432	0.96236	0.926324	1.37714	1.44841	1.10744	1.16433
ARHGAP44	NM_014859	1.15529	0.570971	1.36138	0.301567	0.456996	0.769242
ARHGAP5	NM_001030055	4.39639	5.079	3.01269	7.70283	3.45155	4.72849
ARHGAP5	NM_001173	7.60112	5.09874	15.7146	10.7804	6.22709	9.08437
ARHGAP6	NM_006125	0.000363892	0.000260016	0.0341121	0.0005666	0.000357197	0.00713196
ARHGAP6	NM_013423	0.113194	0.0441301	0.11067	0.0936033	0.0691926	0.0861581
ARHGAP6	NM_013427	0.112932	0.0441436	0.0799557	0.0932954	0.0690649	0.0798783
ARHGAP8	NM_001017526	0.00539647	0.0471705	0.00741334	0.0532497	0.00258542	0.0231631
ARHGAP8	NM_001198726	0.00072442	0.0676792	0.0678914	0.0905923	0.00824828	0.0470271
ARHGAP8	NM_181335	0.0548541	0.33362	0.00583406	0.389823	0.022303	0.161287
ARHGAP9	NM_001080156	0	0	0.119685	0.831052	0	0.190147
ARHGAP9	NM_001080157	0	0	0.0752972	0.533928	0	0.121845
ARHGAP9	NM_032496	0	0	0.0749724	0.297986	0	0.0745917
ARHGDIA	NM_001185077	7.8836	7.40582	4.26378	6.27847	10.5962	7.28558
ARHGDIA	NM_001185078	1.01633	1.15853	1.76221	1.25013	1.27674	1.29279
ARHGDIA	NM_004309	176.533	202.035	75.9658	151.087	240.169	169.158
ARHGDIB	NM_001175	18.0723	17.8781	1.42026	21.9267	41.7658	20.2126
ARHGDIG	NM_001176	0	0	0	0	0	0
ARHGEF1	NM_004706	20.2457	15.8654	4.18022	19.4391	25.8465	17.1154
ARHGEF1	NM_198977	5.35651	3.01045	2.68488	7.21034	3.71802	4.39604
ARHGEF1	NM_199002	5.46498	6.00853	7.49235	4.16778	5.97734	5.8222
ARHGEF10	NM_014629	9.67701	12.0953	12.3318	10.3471	10.2957	10.9494
ARHGEF10L	NM_001011722	4.82145	4.3945	1.79995	3.01196	4.28065	3.6617
ARHGEF10L	NM_018125	0.541582	0.207494	1.21771	0.577	0.326516	0.574061
ARHGEF11	NM_014784	3.12591	3.03331	4.44743	2.38521	3.48678	3.29573
ARHGEF11	NM_198236	2.07031	1.81222	1.28461	2.61502	1.64352	1.88514
ARHGEF12	NM_001198665	13.5142	9.343	23.288	13.0993	8.80234	13.6093
ARHGEF12	NM_015313	6.62199	2.74465	2.86866	8.58511	3.64688	4.89346
ARHGEF15	NM_025014	0	0	0	0	0	0
ARHGEF15	NM_173728	0	0	0	0	0	0
ARHGEF16	NM_014448	8.60102	3.20921	8.02374	9.15816	5.79599	6.95762
ARHGEF17	NM_014786	3.76041	6.08429	3.87282	3.52963	5.42159	4.53375
ARHGEF18	NM_001130955	1.56095	1.17734	1.02901	0.724848	1.21396	1.14122
ARHGEF18	NM_015318	26.4858	23.2484	13.5204	19.7881	27.0382	22.0162
ARHGEF19	NM_153213	6.17402	7.5918	1.88992	5.70378	3.11997	4.8959
ARHGEF2	NM_001162383	7.4242	5.14908	14.0296	18.2492	4.64737	9.89989
ARHGEF2	NM_001162384	3.66351	2.47325	2.18216	12.4453	4.64547	5.08194
ARHGEF2	NM_004723	2.29265	4.74429	4.47118	6.42721	0.0107773	3.58922
ARHGEF25	NM_001111270	0.119136	0.505407	0.04682	0.115477	0.136606	0.184689
ARHGEF25	NM_182947	0.118957	0.25365	0.0467368	0.115369	0.136554	0.134253
ARHGEF26	NM_015595	0.708779	0.94588	0.557012	0.407253	1.30112	0.784009
ARHGEF3	NM_001128615	1.89736	4.31994	7.32038	4.83719	2.16752	4.10848
ARHGEF3	NM_001128616	0.128288	0.0815399	0.175494	0.192009	0.113389	0.138144
ARHGEF3	NM_019555	8.01023	3.78247	0.619821	1.87139	7.45595	4.34797
ARHGEF33	NM_001145451	0.101177	0.0671346	0.0597784	0.037846	0.101515	0.0734902
ARHGEF35	NM_001003702	13.5971	11.1489	16.5241	12.3883	8.69214	12.4701
ARHGEF37	NM_001001669	10.974	3.92361	14.6271	7.4144	5.11994	8.41181
ARHGEF38	NM_017700	0.0529765	0	0	0.0821802	0	0.0270314
ARHGEF4	NM_015320	13.9083	3.53141	17.3611	11.7605	11.962	11.7046
ARHGEF4	NM_032995	3.7701	0.916869	2.72627	1.28135	2.25348	2.18961
ARHGEF40	NM_018071	9.62357	13.8138	6.64444	3.35631	7.48645	8.18492
ARHGEF5	NM_005435	16.8548	9.83343	15.3833	12.3549	10.8841	13.0621
ARHGEF6	NM_004840	0.580387	0.4726	0.993312	0.260116	0.402496	0.541782
ARHGEF7	NM_001113511	0.000730985	2.21978	0.00839721	0.00208165	0.000619577	0.446321
ARHGEF7	NM_001113512	0.0102368	1.69119	0.0098175	0.0377365	0.019858	0.353768
ARHGEF7	NM_001113513	7.00081	2.75692	5.29792	7.94126	7.59077	6.11754
ARHGEF7	NM_003899	3.83824	0.713302	5.177	1.09929	3.50782	2.86713
ARHGEF7	NM_145735	0.00847813	3.3343	0.0116612	0.013972	0.00999604	0.675682
ARHGEF9	NM_001173479	0.13454	0.486316	0.16669	0.166796	0.189983	0.228865
ARHGEF9	NM_001173480	0.246454	0.349259	0.466695	0.356723	0.276553	0.339137
ARHGEF9	NM_015185	1.54852	0.856893	1.98611	1.92327	1.1996	1.50288
ARID1A	NM_006015	12.3956	8.14615	7.42557	7.94742	6.3355	8.45005
ARID1A	NM_139135	0.73288	3.35032	1.32682	3.83861	3.37002	2.52373
ARID1B	NM_017519	4.02792	2.56701	3.98025	6.2308	1.90783	3.74276
ARID1B	NM_020732	0.683607	2.56914	0.552963	1.03561	1.9072	1.3497
ARID2	NM_152641	3.24181	3.01322	3.10691	4.1216	2.6925	3.23521
ARID3A	NM_005224	4.03575	3.43517	2.40333	2.37212	3.42817	3.13491
ARID3B	NM_006465	3.86741	5.75149	3.20463	4.59398	4.27752	4.33901
ARID3C	NM_001017363	0.315549	0	0.694351	0.0978976	0.057926	0.233145
ARID4A	NM_002892	1.9368	1.86359	2.01376	1.80288	1.53946	1.8313
ARID4A	NM_023000	0.523788	0.241989	0.201198	0.457239	0.285863	0.342015
ARID4A	NM_023001	0.835592	0.419107	0.578467	0.350829	0.170786	0.470956
ARID4B	NM_016374	6.05254	4.39885	4.42019	3.93203	4.32729	4.62618
ARID4B	NM_031371	1.13969	2.87243	1.49479	3.15566	2.39489	2.21149
ARID5A	NM_212481	2.12088	8.87111	6.05157	3.79633	5.42073	5.25212
ARID5B	NM_032199	4.50032	3.8674	3.27791	5.35749	2.78995	3.95861
ARIH1	NM_005744	16.4253	13.593	18.5537	19.7389	11.9754	16.0573
ARIH2	NM_006321	11.4133	12.8684	15.9812	21.1753	12.3263	14.7529
ARL1	NM_001177	16.3637	17.3909	30.2625	16.8734	22.6192	20.7019
ARL10	NM_173664	0.890369	0.347995	1.1662	0.644585	0.599306	0.729691
ARL11	NM_138450	0.110222	0.0269254	0.0288737	0	0.0505843	0.0433211
ARL13A	NM_001012990	0	0.0194522	0	0.0312896	0	0.0101484
ARL13A	NM_001162490	0	0.0197545	0	0.0269576	0	0.00934242
ARL13A	NM_001162491	0	0	0	0.0332112	0	0.00664225
ARL13B	NM_001174150	0.870938	1.17483	2.31272	1.85113	0.727497	1.38742
ARL13B	NM_001174151	0.645256	0.650193	0.995783	0.727379	0.727465	0.749215
ARL13B	NM_144996	0.191102	0.430998	0.47435	0.717067	0.377183	0.43814
ARL13B	NM_182896	0.234963	0.215284	0.644689	0.503104	0.000477985	0.319703
ARL14	NM_025047	2.35004	1.41299	0.0947097	0.654314	2.59947	1.4223
ARL15	NM_019087	6.03999	7.97156	4.36425	5.50656	5.12349	5.80117
ARL16	NM_001040025	14.9783	16.4398	13.3576	13.4946	13.4491	14.3439
ARL17A	NM_001113738	0.650858	0.706325	0.77522	0.521748	0.555176	0.641865
ARL17A	NM_001113738_1	0.855572	1.00714	0.938442	0.758451	0.772561	0.866432
ARL17A	NM_001113738_2	0	0	0	0	0	0
ARL17A	NM_001113738_3	0	0	0	0	0	0
ARL17A	NM_001113738_4	0	0	0	0	0	0
ARL17A	NM_016632	0	0	0	0	0	0
ARL17A	NM_016632_1	0.980967	0.487822	0.680291	0.495343	0.762036	0.681292
ARL17A	NM_016632_2	0	0	0	0	0	0
ARL17A	NM_016632_3	0.431756	0.266884	0.374806	0.343712	0.143682	0.312168
ARL17A	NM_016632_4	0	0	0	0	0	0
ARL17B	NM_001039083	0	0	0	0	0	0
ARL17B	NM_001039083_1	1.61703	1.83486	1.91402	1.19929	1.46152	1.60535
ARL17B	NM_001103154	0	0	0	0	0	0
ARL17B	NM_001103154_1	1.15278	0.616574	1.29526	1.90546	1.23133	1.24028
ARL2	NM_001199745	7.30642	5.24217	2.01047	15.3786	2.0967	6.40688
ARL2	NM_001667	33.0777	37.3861	25.785	33.0539	26.9135	31.2432
ARL2BP	NM_012106	23.8414	23.6952	33.4385	30.9727	29.7572	28.341
ARL3	NM_004311	5.53572	7.89194	6.43467	7.51098	5.62017	6.5987
ARL4A	NM_001037164	1.09822	0.352656	0.81489	1.44983	2.63132	1.26938
ARL4A	NM_001195396	1.69212	2.72204	2.74158	4.77743	1.22905	2.63244
ARL4A	NM_005738	1.69212	2.66801	2.74138	4.84532	0.654146	2.5202
ARL4A	NM_212460	1.09844	0.0694606	0.815626	0.938716	0.807555	0.74596
ARL4C	NM_005737	27.8714	35.6031	18.2731	26.3215	36.8993	28.9937
ARL4D	NM_001661	31.5962	33.3097	51.743	63.1757	30.9112	42.1472
ARL5A	NM_001037174	3.24721	4.14889	2.43269	2.45332	4.92075	3.44057
ARL5A	NM_012097	8.14553	4.64978	5.43644	3.65236	2.25355	4.82753
ARL5A	NM_177985	2.0662	3.46152	9.6082	5.93589	4.99991	5.21435
ARL5B	NM_178815	5.75091	3.09726	8.34136	6.67632	3.25923	5.42501
ARL5C	NM_001143968	0	0	0	0	0	0
ARL6	NM_032146	0.596393	0.916122	1.05708	0.733872	1.70776	1.00224
ARL6	NM_177976	1.65485	0.925027	0.780934	0.73848	1.41303	1.10246
ARL6IP1	NM_015161	57.3321	128.275	52.856	95.7784	70.1591	80.8801
ARL6IP4	NM_001002251	25.0687	28.9671	32.6334	18.6143	24.7981	26.0163
ARL6IP4	NM_001002252	4.54228	6.27644	5.67253	3.48642	4.94354	4.98424
ARL6IP4	NM_016638	17.3485	24.8117	19.0164	25.5848	25.4514	22.4426
ARL6IP4	NM_018694	23.2509	15.1941	2.37134	19.4596	20.6404	16.1833
ARL6IP5	NM_006407	73.9465	73.547	51.2289	52.0375	92.0861	68.5692
ARL6IP6	NM_152522	4.9481	5.33149	8.6278	4.18186	4.12628	5.44311
ARL8A	NM_138795	19.954	24.6621	23.6419	22.388	26.1562	23.3604
ARL8B	NM_018184	41.3063	42.6565	59.2192	53.3305	43.8209	48.0666
ARL9	NM_206919	1.34346	0.454334	0.487289	0.320592	0.474273	0.61599
ARMC1	NM_018120	9.66745	12.2633	13.205	16.6045	10.5213	12.4523
ARMC10	NM_001161009	3.32903	0.144092	7.21908	7.8195	1.14504	3.93135
ARMC10	NM_001161010	1.31153	2.76653	4.81509	2.93088	2.97936	2.96068
ARMC10	NM_001161011	0.940488	1.1748	0.689096	2.08863	0.359344	1.05047
ARMC10	NM_001161012	4.34455	4.13772	4.83245	4.43919	3.78119	4.30702
ARMC10	NM_001161013	0.0582292	1.31266	0.451806	2.20617	0.443818	0.894536
ARMC10	NM_031905	4.56651	5.26181	2.69466	0.626444	5.5959	3.74906
ARMC2	NM_032131	0.346064	0.432632	0.415945	0.378966	0.448432	0.404408
ARMC3	NM_173081	0	0	0	0	0.0230255	0.0046051
ARMC4	NM_018076	0	0	0	0	0	0
ARMC5	NM_001105247	2.73688	3.20932	2.10665	2.68538	4.08767	2.96518
ARMC5	NM_024742	0.542181	0.389223	0.298999	0.784969	0.580832	0.519241
ARMC6	NM_001199196	4.24127	1.96076	0.777841	6.58148	2.77624	3.26752
ARMC6	NM_033415	5.2747	8.08372	5.17591	2.91832	7.44632	5.7798
ARMC7	NM_024585	3.04022	3.74477	5.80778	3.16034	4.1023	3.97108
ARMC8	NM_014154	1.75853	1.4321	1.17496	1.73077	3.43598	1.90647
ARMC8	NM_015396	2.94718	3.33885	2.17136	3.12677	1.58193	2.63322
ARMC8	NM_213654	2.76788	2.29518	1.75203	2.3722	3.43701	2.52486
ARMC9	NM_025139	3.82727	6.06107	2.80384	4.12593	4.13808	4.19124
ARMCX1	NM_016608	5.62135	3.79686	2.39513	2.62665	6.55831	4.19966
ARMCX2	NM_014782	6.79129	2.5928	6.19543	5.7191	6.2753	5.51478
ARMCX2	NM_177949	9.48538	10.1591	10.4016	6.9725	13.4311	10.0899
ARMCX3	NM_016607	5.09789	4.89717	2.78922	2.04311	1.1024	3.18596
ARMCX3	NM_177947	7.97716	10.5277	19.6773	9.13102	12.1409	11.8908
ARMCX3	NM_177948	3.37166	5.45765	5.41173	1.81197	3.61724	3.93405
ARMCX5	NM_001168478	1.10593	1.11891	0.216564	0.697638	0.748665	0.777542
ARMCX5	NM_001168479	0.00311919	0.00069208	0.242611	0.000562751	0.231873	0.0957716
ARMCX5	NM_001168480	1.11969	1.11953	0.0961212	0.697098	0.760961	0.758679
ARMCX5	NM_001168482	0.0115943	0.00117966	1.02708	0.000512745	0.000337864	0.208141
ARMCX5	NM_001168485	1.11903	1.11926	0.217461	0.696987	0.748912	0.78033
ARMCX5	NM_022838	1.1335	1.12085	1.10061	0.696886	0.748772	0.960124
ARMCX6	NM_001009584	0.0183155	0.647546	0.0326372	0.015743	0.209234	0.184695
ARMCX6	NM_001184768	4.53283	5.88781	5.5692	4.47407	5.13004	5.11879
ARMCX6	NM_019007	4.54288	6.53705	6.76696	4.47182	5.20421	5.50458
ARMS2	NM_001099667	0	0	0	0	0	0
ARNT	NM_001197325	0.74722	0.949491	2.1956	1.33499	0.747045	1.19487
ARNT	NM_001668	5.70428	1.489	5.70963	4.74848	4.69409	4.46909
ARNT	NM_178427	1.69103	4.50482	1.00665	3.59499	1.09414	2.37833
ARNT2	NM_014862	0.503774	0.226038	0.145434	0.14355	0.254789	0.254717
ARNTL	NM_001030272	3.91274	4.27445	5.56297	3.15434	3.29956	4.04081
ARNTL	NM_001030273	1.32779	0.413788	6.79713	4.29479	3.10796	3.18829
ARNTL	NM_001178	1.36421	0.979757	5.42923	3.46452	0.122818	2.27211
ARNTL2	NM_020183	21.0424	13.7285	19.8084	33.876	14.3118	20.5534
ARPC1A	NM_001190996	3.98745	4.33868	4.94864	5.39499	2.8013	4.29421
ARPC1A	NM_006409	94.5817	94.8148	69.8095	81.5348	101.324	88.4129
ARPC1B	NM_005720	172.869	160.797	163.986	169.217	182.445	169.863
ARPC2	NM_005731	295.639	298.765	213.336	330.416	308.531	289.337
ARPC2	NM_152862	98.1181	72.4752	123.96	94.926	97.2978	97.3553
ARPC3	NM_005719	202.825	232.017	136.172	213.422	291.165	215.12
ARPC4	NM_001024959	0.706201	0.371868	0.601738	3.39514	0.397008	1.09439
ARPC4	NM_001024960	36.9506	58.2421	48.3036	47.0022	53.9286	48.8854
ARPC4	NM_001198780	62.0249	79.1257	35.9496	52.693	66.7522	59.3091
ARPC4	NM_005718	5.34786	7.6888	3.03765	2.43514	7.38723	5.17934
ARPC4-TTLL3	NM_001198793	2.11693	5.36145	3.06063	4.59302	4.47757	3.92192
ARPC5	NM_005717	111.871	164.771	117.396	113.418	126.894	126.87
ARPC5L	NM_030978	70.4874	70.4801	60.2711	93.7892	68.4949	72.7046
ARPM1	NM_032487	1.48873	1.33046	0.513639	0.84493	3.26614	1.48878
ARPP19	NM_006628	35.3195	31.6958	41.7151	35.3522	32.2871	35.2739
ARPP21	NM_001025068	0	0	0	0	0	0
ARPP21	NM_001025069	0	0	0	0	0	0
ARPP21	NM_016300	0	0	0	0	0	0
ARPP21	NM_198399	0	0	0	0	0	0
ARR3	NM_004312	0.0591124	0.0866339	0.09291	0	0	0.0477313
ARRB1	NM_004041	0.0492468	0.0482226	0	0	0.0452368	0.0285412
ARRB1	NM_020251	0.0493295	0.0480955	0	0	0.0452422	0.0285335
ARRB2	NM_004313	2.6951	1.49167	6.17977	4.7651	2.01434	3.42919
ARRB2	NM_199004	0.557058	1.56388	1.33861	0.992393	0.480438	0.986475
ARRDC1	NM_152285	44.4632	24.2038	43.2632	43.9183	21.3085	35.4314
ARRDC2	NM_001025604	2.37746	3.47689	2.55697	1.62231	1.88052	2.38283
ARRDC2	NM_015683	3.96451	2.13279	1.39327	2.59379	3.21317	2.65951
ARRDC3	NM_020801	9.07983	13.4656	16.7103	17.9535	7.06119	12.8541
ARRDC4	NM_183376	9.85882	9.56729	2.71107	26.4442	20.1158	13.7395
ARRDC5	NM_001080523	0	0	0	0	0	0
ARSA	NM_000487	14.1759	10.486	11.7081	3.1645	12.0753	10.322
ARSA	NM_001085425	0.579064	0.67543	1.05326	1.43888	0.854422	0.920211
ARSA	NM_001085426	3.01724	7.07217	3.26821	3.85365	2.53431	3.94912
ARSA	NM_001085427	0.365281	0.464254	0.487403	0.824683	1.1521	0.658743
ARSA	NM_001085428	0.451032	0.403496	0.67788	0.632342	1.00993	0.634935
ARSB	NM_000046	1.47943	2.98062	0.891527	1.65979	2.35447	1.87317
ARSB	NM_198709	0.236682	0.200151	0.811643	0.613432	0.201663	0.412714
ARSD	NM_001669	5.23526	4.55494	6.99235	5.07126	9.06285	6.18333
ARSD	NM_009589	0.746948	0.720031	0.55035	0.31188	0.759109	0.617664
ARSE	NM_000047	0.162011	0.166217	0.0509284	0.150799	0.178445	0.14168
ARSF	NM_004042	0	0.0264767	0	0	0	0.00529533
ARSG	NM_014960	0.356405	0.111937	0.840271	0.23696	0.327131	0.374541
ARSH	NM_001011719	0	0	0	0	0	0
ARSI	NM_001012301	2.22672	22.4095	2.73751	1.94953	5.84816	7.03428
ARSJ	NM_024590	6.16169	3.53117	5.48491	9.35521	4.82466	5.87153
ARSK	NM_198150	2.11094	2.23285	5.81853	3.48453	2.27161	3.18369
ART1	NM_004314	0	0	0	0	0	0
ART3	NM_001130016	0.0159479	0.070092	0.0249622	0	0.0437858	0.0309576
ART3	NM_001130017	0.0160913	0.0719366	0.0256342	0	0.0450113	0.0317347
ART3	NM_001179	0.0165683	0.0716962	0.0258066	0	0.0450538	0.031825
ART4	NM_021071	0	0	0	0	0	0
ART5	NM_001079536	0	0	0	0	0	0
ART5	NM_053017	0	0	0	0	0	0
ARTN	NM_001136215	0.821481	0.47772	1.12679	1.28376	0.435767	0.829105
ARTN	NM_057090	8.35885	4.73869	5.29145	19.4033	4.13144	8.38474
ARTN	NM_057091	5.49436	3.39986	4.41928	19.4681	2.2899	7.0143
ARV1	NM_022786	6.84256	8.52418	9.10022	7.18525	7.77818	7.88608
ARVCF	NM_001670	3.25395	9.21959	4.96292	3.35159	5.1189	5.18139
ARX	NM_139058	0	0	0	0	0	0
AS3MT	NM_020682	1.513	1.27125	1.17378	1.42077	1.62452	1.40066
ASAH1	NM_001127505	4.7772	0.499255	9.7884	0.774556	0.625931	3.29307
ASAH1	NM_004315	9.98398	4.80302	15.5687	7.29474	11.3924	9.80857
ASAH1	NM_177924	27.5874	28.4321	26.3126	19.6726	25.7627	25.5535
ASAH2	NM_001143974	0.219269	0.121707	0.273512	0.257909	0.187251	0.211929
ASAH2	NM_019893	0.218948	0.121907	0.272761	0.257807	0.187225	0.21173
ASAH2B	NM_001079516	2.36505	1.2297	2.51815	2.60315	1.96071	2.13535
ASAM	NM_024769	3.47352	0.315724	3.0895	5.51392	1.87833	2.8542
ASAP1	NM_018482	7.53073	5.80598	7.77372	9.28743	7.89815	7.6592
ASAP2	NM_001135191	19.7445	21.2167	8.44276	25.2829	17.7479	18.487
ASAP2	NM_003887	4.16532	2.68869	8.33968	3.02098	5.41781	4.7265
ASAP3	NM_001143778	0.365932	0.783473	0.459327	0.352278	0.308088	0.45382
ASAP3	NM_017707	1.13449	2.13703	0.459407	1.14771	0.961965	1.16812
ASB1	NM_001040445	6.45477	4.44157	6.87712	10.3502	5.69846	6.76442
ASB10	NM_001142459	0	0	0	0	0	0
ASB10	NM_001142460	0	0	0	0	0	0
ASB10	NM_080871	0	0	0	0	0	0
ASB11	NM_001012428	0	0.0624805	0	0	0	0.0124961
ASB11	NM_080873	0	0	0	0	0	0
ASB12	NM_130388	0.0755108	0.0553318	0	0	0.138617	0.0538919
ASB13	NM_024701	3.41412	2.34928	3.00557	1.68008	2.41884	2.57358
ASB14	NM_001142733	0.212741	7.09e-05	0.000209296	0.193698	0.353557	0.152055
ASB14	NM_130387	0.217516	0.192415	0.390763	0.374441	0.270019	0.289031
ASB15	NM_080928	0	0	0	0	0	0
ASB16	NM_080863	0.564552	0.894785	0.580319	0.364891	0.55676	0.592261
ASB17	NM_080868	0	0	0	0	0	0
ASB18	NM_212556	0	0.0399884	0	0	0	0.00799769
ASB2	NM_016150	1.05527	3.05565	0.647269	0.279503	3.66176	1.73989
ASB3	NM_016115	4.72608	3.96341	8.561	9.04304	1.44886	5.54848
ASB3	NM_145863	2.70751	2.2218	3.99415	3.13001	2.96476	3.00365
ASB4	NM_016116	0	0	0	0	0	0
ASB4	NM_145872	0	0	0	0	0	0
ASB5	NM_080874	0.0231237	0.033892	0.0363447	0	0	0.0186721
ASB6	NM_017873	6.16572	6.36449	3.2625	5.00847	7.0068	5.5616
ASB6	NM_177999	0.431963	0.597604	0.72624	0.530479	0.415321	0.540321
ASB7	NM_024708	0.530297	0.190417	0.216426	0.272459	0.451618	0.332244
ASB7	NM_198243	3.20417	3.56958	3.44629	4.68147	3.04061	3.58842
ASB8	NM_024095	5.54081	5.72313	5.92425	6.0997	6.22231	5.90204
ASB9	NM_001031739	0.072297	0.000637421	0	0.0666852	0.000183574	0.0279607
ASB9	NM_001168530	0.0694785	0.123353	0	0.068137	0.128034	0.0778005
ASB9	NM_001168531	0.0586027	0.000664171	0	0.0570337	0.102673	0.0437947
ASB9	NM_024087	0.0692795	0.12346	0	0.0653834	0.124847	0.076594
ASCC1	NM_001198798	3.09063	8.40172	1.71067	5.10732	2.32362	4.12679
ASCC1	NM_001198799	0.199174	0.213021	0.862209	0.729106	0.410935	0.482889
ASCC1	NM_001198800	6.56221	0.72464	4.21912	6.70267	4.89173	4.62007
ASCC1	NM_015947	2.65068	2.37655	5.11604	3.77465	4.54966	3.69351
ASCC2	NM_032204	24.4711	29.7341	16.0626	27.302	29.7464	25.4633
ASCC3	NM_006828	17.97	12.3559	11.5691	14.9229	13.2166	14.0069
ASCC3	NM_022091	1.07415	1.51361	1.96661	1.27674	1.48756	1.46374
ASCL1	NM_004316	0	0.0419924	0	0	0	0.00839847
ASCL2	NM_005170	0.158838	0.349197	0.873787	0.739213	0.583163	0.54084
ASCL3	NM_020646	0	0	0	0	0	0
ASCL4	NM_203436	0	0	0	0	0	0
ASF1A	NM_014034	9.4413	11.5523	7.97673	15.7902	12.2831	11.4087
ASF1B	NM_018154	7.6572	11.0345	0.0672359	6.90149	3.65155	5.8624
ASGR1	NM_001197216	0	0.0577733	0.0414143	0	0.145018	0.0488411
ASGR1	NM_001671	0.0502852	0.0579766	0.0413513	0.0780057	0.144971	0.074518
ASGR2	NM_001181	0	0.01022	0	0	0.0122482	0.00449364
ASGR2	NM_080912	0	0.00905266	0	0	0.0114519	0.00410091
ASGR2	NM_080913	0	0.0100908	0	0	0.012852	0.00458855
ASGR2	NM_080914	0	0.0111139	0	0	0.0142103	0.00506484
ASH1L	NM_018489	5.30279	3.20437	5.1335	5.22331	3.19164	4.41112
ASH2L	NM_001105214	2.34118	1.81942	1.89976	2.77307	1.79281	2.12525
ASH2L	NM_004674	11.4027	13.58	15.4353	17.8897	14.3333	14.5282
ASIP	NM_001672	0	0.125902	0.270106	0	0	0.0792016
ASL	NM_000048	5.82998	11.2028	9.14647	7.62784	15.119	9.78522
ASL	NM_001024943	6.94323	2.71393	2.29899	4.82949	3.30868	4.01886
ASL	NM_001024944	0.632918	1.76079	0.664336	4.40995	0.628706	1.61934
ASL	NM_001024946	1.79071	1.89476	4.18785	1.48257	3.97903	2.66698
ASMT	NM_001171038	0.00674456	0	7e-10	0	1.778	0.35695
ASMT	NM_001171038_1	0.00674456	0	7e-10	0	1.778	0.35695
ASMT	NM_001171039	0	0.0289367	0.0620683	0	2.98102	0.614406
ASMT	NM_001171039_1	0	0.0289367	0.0620683	0	2.98102	0.614406
ASMT	NM_004043	0.022615	0	4.47e-08	0.161513	1.0049	0.237806
ASMT	NM_004043_1	0.022615	0	4.47e-08	0.161513	1.0049	0.237806
ASMTL	NM_001173473	0.864217	0.542763	1.84995	1.33416	0.804489	1.07912
ASMTL	NM_001173473_1	0.864217	0.542763	1.84995	1.33416	0.804489	1.07912
ASMTL	NM_001173474	0.676622	0.663151	1.82861	0.881838	0.934269	0.996898
ASMTL	NM_001173474_1	0.676622	0.663151	1.82861	0.881838	0.934269	0.996898
ASMTL	NM_004192	3.22493	2.85929	1.59677	2.22276	1.6405	2.30885
ASMTL	NM_004192_1	3.22493	2.85929	1.59677	2.22276	1.6405	2.30885
ASNA1	NM_004317	44.1935	48.7546	43.6041	40.9632	50.9272	45.6885
ASNS	NM_001178075	0.0315939	0.798702	1.31678	2.89033	0.282251	1.06393
ASNS	NM_001178076	1.38147	0.225226	1.65776	5.22794	1.00806	1.90009
ASNS	NM_001178077	1.38263	1.57573	11.2705	33.0622	0.787716	9.61576
ASNS	NM_001673	0.0617009	1.30581	48.1933	90.5511	0.583254	28.139
ASNS	NM_133436	1.40228	2.84348	5.69382	12.8843	2.16162	4.99709
ASNS	NM_183356	1.38789	2.23534	9.52324	19.0678	2.1008	6.86301
ASNSD1	NM_019048	10.3446	11.6141	12.2509	14.4386	12.7216	12.274
ASPA	NM_000049	0	0.0202932	0	0	0	0.00405864
ASPA	NM_001128085	0	0.0202529	0	0	0	0.00405057
ASPDH	NM_001024656	0.04503	0.117112	0.0692224	0.0685044	0.115617	0.0830972
ASPDH	NM_001114598	0.043233	0.0811391	0.0691427	0.0680913	0.339581	0.120237
ASPG	NM_001080464	0	0	0.125207	0.0617889	0	0.0373992
ASPH	NM_001164750	0.164396	15.5034	4.9161	14.2796	25.3723	12.0472
ASPH	NM_001164751	5.53285	6.68447	4.4648	4.51729	8.12412	5.8647
ASPH	NM_001164752	0.862536	1.78572	0.0981359	0.990904	1.0471	0.956879
ASPH	NM_001164753	9.91e-05	0.0373016	0.00187368	0.0205675	0.00423421	0.0128152
ASPH	NM_001164754	4.93823	5.13369	0.584955	4.4884	4.74296	3.97764
ASPH	NM_001164755	4.65952	13.1718	1.75833	5.20372	9.10767	6.78021
ASPH	NM_001164756	0.208269	0.125997	0.0955659	0	0.0520402	0.0963745
ASPH	NM_004318	23.257	7.36815	11.5185	10.2116	0.35493	10.542
ASPH	NM_020164	0.00105122	0.000127219	0.000229392	9.8397e-05	1.61e-08	0.000301249
ASPH	NM_032466	27.1918	17.597	20.3671	18.2042	32.0199	23.076
ASPH	NM_032467	0.0466832	0.316569	0.110885	0.107156	0.148012	0.145861
ASPH	NM_032468	0.00103402	0.0634822	0.0357216	0.0977172	0.0216519	0.0439214
ASPHD1	NM_181718	1.23052	2.02889	1.93408	2.06794	1.92948	1.83818
ASPHD2	NM_020437	1.93305	3.58777	1.18889	1.66241	4.22355	2.51913
ASPM	NM_018136	1.96885	3.62519	0.0288312	4.88527	0.667854	2.2352
ASPN	NM_001193335	0.0296723	0	0	0	0	0.00593446
ASPN	NM_017680	0.029621	0	0	0	0	0.0059242
ASPRV1	NM_152792	0.115411	0.16219	0.728486	0.247648	0.162775	0.283302
ASPSCR1	NM_024083	4.62315	6.86347	7.6423	8.47024	5.63349	6.64653
ASRGL1	NM_001083926	0.0300392	0.0878876	0.0236064	0.0232494	0.0137737	0.0357113
ASRGL1	NM_025080	0.0299859	0.0880716	0.023566	0.0233117	0.0137741	0.0357418
ASS1	NM_000050	0.565912	0.498675	0.909063	1.14883	0.454321	0.715361
ASS1	NM_054012	24.145	3.74822	68.6915	62.9881	4.26526	32.7676
ASTE1	NM_014065	0.925122	0.965703	0.447124	0.0328044	0.12653	0.499457
ASTL	NM_001002036	0	0	0	0	0	0
ASTN1	NM_004319	0.0509798	0.0668214	0	0	0.0252998	0.0286202
ASTN1	NM_207108	0.0257582	0.0270031	0	0	0	0.0105523
ASTN2	NM_001184734	0.146175	0.0582955	0.0130196	0.0626213	0.0886618	0.0737546
ASTN2	NM_001184735	0.00564046	2.76e-05	0	0.000187148	0.000179809	0.001207
ASTN2	NM_014010	0.000580966	2.47e-05	0.00484165	0.000129953	8.77e-05	0.00113299
ASTN2	NM_198186	0.000971839	0.0307628	0.00970376	0.0473587	0.0450148	0.0267624
ASTN2	NM_198187	0.195884	0.0563038	0.0125856	0.0663691	0.0701521	0.0802588
ASTN2	NM_198188	0.179553	0.0553634	0.0126808	0.0620668	0.0829574	0.0785243
ASXL1	NM_001164603	0.671443	0.381752	0.612185	0.61229	0.410587	0.537652
ASXL1	NM_015338	8.39252	8.53901	7.91423	6.84688	8.32577	8.00368
ASXL2	NM_018263	5.67036	2.26668	5.87777	4.56568	2.35713	4.14752
ASXL3	NM_030632	0.0790451	0.128731	0.0414131	0.0408766	0.0806138	0.074136
ASZ1	NM_130768	0	0	0	0	0	0
ATAD1	NM_032810	15.3154	16.2225	26.1219	22.9897	20.3923	20.2084
ATAD2	NM_014109	5.74039	5.24298	1.58995	6.40972	2.89733	4.37607
ATAD2B	NM_017552	1.82272	1.65298	1.39972	3.02143	1.31395	1.84216
ATAD3A	NM_001170535	4.75685	5.65892	1.17342	4.3717	0.86372	3.36492
ATAD3A	NM_001170536	6.44423	7.57879	4.68366	9.77781	12.7291	8.24272
ATAD3A	NM_018188	1.3927	0.672102	1.39429	0.672545	1.75847	1.17802
ATAD3B	NM_031921	9.56358	10.2944	4.21468	9.41853	12.0239	9.10301
ATAD3C	NM_001039211	0.920449	0.962162	0.552469	1.07212	1.05537	0.912514
ATAD5	NM_024857	0.962905	0.80875	0.119035	0.671388	0.297915	0.571999
ATAT1	NM_001031722	0	0	0	0	0	0
ATAT1	NM_001031722_1	0	0	0	0	0	0
ATAT1	NM_001031722_2	0	0	0	0	0	0
ATAT1	NM_001031722_3	0	0	0	0	0	0
ATAT1	NM_001031722_4	0	0	0	0	0	0
ATAT1	NM_001031722_5	0.653313	1.04155	0.0200205	0.367343	0.869417	0.590329
ATAT1	NM_001031722_6	0	0	0	0	0	0
ATAT1	NM_001190724	0	0	0	0	0	0
ATAT1	NM_001190724_1	0	0	0	0	0	0
ATAT1	NM_001190724_2	0	0	0	0	0	0
ATAT1	NM_001190724_3	0	0	0	0	0	0
ATAT1	NM_001190724_4	0	0	0	0	0	0
ATAT1	NM_001190724_5	0.241729	0.211654	0.103136	0.246601	0.759564	0.312537
ATAT1	NM_001190724_6	0	0	0	0	0	0
ATAT1	NM_024909	0	0	0	0	0	0
ATAT1	NM_024909_1	0	0	0	0	0	0
ATAT1	NM_024909_2	0	0	0	0	0	0
ATAT1	NM_024909_3	0.652529	1.0713	0.718932	0.379557	0.180197	0.600502
ATAT1	NM_024909_4	0	0	0	0	0	0
ATAT1	NM_024909_5	0	0	0	0	0	0
ATAT1	NM_024909_6	0	0	0	0	0	0
ATCAY	NM_033064	0	0.0214668	0	0.0209737	0	0.0084881
ATE1	NM_001001976	1.55188	1.86992	3.35815	3.6512	1.09003	2.30424
ATE1	NM_007041	4.05189	1.2339	1.96746	3.02035	2.58816	2.57235
ATF1	NM_005171	9.16972	8.69632	12.4492	12.2434	6.95731	9.9032
ATF2	NM_001880	9.76244	9.23766	21.4818	15.676	7.16846	12.6653
ATF3	NM_001030287	6.96236	8.96911	23.8617	22.6584	13.5625	15.2028
ATF3	NM_001040619	8.07957	2.03934	0.988752	2.00444	7.83369	4.18916
ATF3	NM_001674	1.01946	2.35596	10.1632	1.51541	0.491612	3.10912
ATF4	NM_001675	10.1009	12.5051	10.006	11.1854	22.6516	13.2898
ATF4	NM_182810	122.549	215.244	388.954	411.922	211.896	270.113
ATF5	NM_001193646	5.08787	5.49513	2.85742	5.1334	6.48514	5.01179
ATF5	NM_012068	2.86393	3.80888	2.9247	0.639747	2.62569	2.57259
ATF6	NM_007348	14.3861	11.5906	29.7139	25.2902	16.3546	19.4671
ATF6B	NM_001136153	0	0	0	0	0	0
ATF6B	NM_001136153_1	0	0	0	0	0	0
ATF6B	NM_001136153_2	0	0	0	0	0	0
ATF6B	NM_001136153_3	5.789	3.31024	5.07118	4.61176	4.63059	4.68255
[truncated: 30,458 more rows]
