# Supplementary material for: Whole exome sequencing identifies novel candidate genes that modify chronic obstructive pulmonary disease susceptibility
Source: Hum Genomics. 2016 Jan 7;10:1. doi: 10.1186/s40246-015-0058-7 (PMC4705629; doi:10.1186/s40246-015-0058-7)
Supplement: Additional file 4: — siRNA screening in vitro analysis for 81 COPD candidate genes. For the 81 candidate genes, the detailed gene information, selection method, and annotation are shown in the tab "Gene Selection Methods". The siRNA knockdown results in three trials are shown in the tab "siRNA summary". (XLSX 92.6 kb) [file 40246_2015_58_MOESM4_ESM.xlsx]

## Sheet: Gene Selection Methods
					VAAST ranking				Gene Functional Deficit Score T-test					Gene Annotation
Gene ID	SwissProt ID	UniProt ID	Selection Methods	Phenotype	COPD Reccessive	COPD Dominant	Resistant Reccessive	Resistant Dominant	Affected	Control	Total	Mean Difference	T-test	MeSH term articles	Keyword Articles	Protein Names	Gene Names	Disease	Tissue	Function	Pathway
AGRN	AGRIN_HUMAN	O00468	VAAST	COPD	35	45	NR	NR	62	30	92	-0.00379613	0.6707	1	3	Agrin [Cleaved into: Agrin N-terminal 110 kDa subunit; Agrin C-terminal 110 kDa subunit; Agrin C-terminal 90 kDa fragment (C90); Agrin C-terminal 22 kDa fragment (C22)]	AGRN AGRIN	DISEASE: Myasthenic syndrome, congenital, with pre- and postsynaptic defects (CMSPPD) [MIM:615120]: A form of congenital myasthenic syndrome, a group of genetic disorders characterized by failure of neuromuscular transmission, weakness and easy fatigability. CMSPPD is an autosomal recessive disease characterized by prominent defects of both the pre- and postsynaptic regions. Affected individuals …	TISSUE SPECIFICITY: Expressed in basement membranes of lung and kidney. Muscle- and neuron-specific isoforms are found. Isoforms (y+) with the 4 AA insert and (z+8) isoforms with the 8 AA insert are all neuron-specific. Isoforms (z+11) are found in both neuronal and non-neuronal tissues. {ECO:0000269|PubMed:16487930, ECO:0000269|PubMed:20551380, ECO:0000269|PubMed:9652404}.	FUNCTION: Isoform 1: heparan sulfate basal lamina glycoprotein that plays a central role in the formation and the maintenance of the neuromuscular junction (NMJ) and directs key events in postsynaptic differentiation. Component of the AGRN-LRP4 receptor complex that induces the phosphorylation and activation of MUSK. The activation of MUSK in myotubes induces the formation of NMJ by regulating di…
AHCTF1	ELYS_HUMAN	Q8WYP5	TTEST	COPD	NR	NR	NR	NR	34	14	48	0.00644433	0.03711	0	0	Protein ELYS (Embryonic large molecule derived from yolk sac) (Protein MEL-28) (Putative AT-hook-containing transcription factor 1)	AHCTF1 ELYS TMBS62 MSTP108			FUNCTION: Required for the assembly of a functional nuclear pore complex (NPC) on the surface of chromosomes as nuclei form at the end of mitosis. May initiate NPC assembly by binding to chromatin and recruiting the Nup107-160 subcomplex of the NPC. Also required for the localization of the Nup107-160 subcomplex of the NPC to the kinetochore during mitosis and for the completion of cytokinesis. {…
AHCYL1	SAHH2_HUMAN	O43865	VAAST	Resistant	NR	NR	164	32	1	2	3	0	0.3097	0	0	Putative adenosylhomocysteinase 2 (AdoHcyase 2) (EC 3.3.1.1) (DC-expressed AHCY-like molecule) (IP(3)Rs binding protein released with IP(3)) (IRBIT) (S-adenosyl-L-homocysteine hydrolase 2) (S-adenosylhomocysteine hydrolase-like protein 1)	AHCYL1 DCAL XPVKONA		TISSUE SPECIFICITY: Expressed in dendritic cells. {ECO:0000269|PubMed:11904675}.	FUNCTION: Acts as a (dATP)-dependent inhibitor of ribonucleotide reductase large subunit RRM1, controlling the endogenous dNTP pool and ensuring normal cell cycle progression. {ECO:0000269|PubMed:25237103}.	PATHWAY: Amino-acid biosynthesis; L-homocysteine biosynthesis; L-homocysteine from S-adenosyl-L-homocysteine: step 1/1.
AHSA1	AHSA1_HUMAN	O95433	FCBF	Resistant	NR	NR	NR	NR	57	19	76	-0.00105263	0.1252	55	128	Activator of 90 kDa heat shock protein ATPase homolog 1 (AHA1) (p38)	AHSA1 C14orf3 HSPC322		TISSUE SPECIFICITY: Expressed in numerous tissues, including brain, heart, skeletal muscle and kidney and, at lower levels, liver and placenta. {ECO:0000269|PubMed:11554768}.	FUNCTION: Cochaperone that stimulates HSP90 ATPase activity (By similarity). May affect a step in the endoplasmic reticulum to Golgi trafficking. {ECO:0000250}.
ARL15	ARL15_HUMAN	Q9NXU5	FCBF/TTEST	COPD	NR	NR	NR	NR	58	16	74	0.00476832	0.0003592	0	0	ADP-ribosylation factor-like protein 15 (ADP-ribosylation factor-related protein 2) (ARF-related protein 2)	ARL15 ARFRP2
ARSD	ARSD_HUMAN	P51689	FCBF/TTEST/VAAST	COPD	1	1	NR	NR	54	21	75	0.0719597	0.0003378	0	6	Arylsulfatase D (ASD) (EC 3.1.6.-)	ARSD		TISSUE SPECIFICITY: Expressed in the pancreas, kidney, liver, lung, placenta, brain and heart.
AXIN1	AXIN1_HUMAN	O15169	FCBF/TTEST	COPD	NR	NR	NR	NR	57	23	80	0.0165201	0.002192	0	0	Axin-1 (Axis inhibition protein 1) (hAxin)	AXIN1 AXIN	DISEASE: Hepatocellular carcinoma (HCC) [MIM:114550]: A primary malignant neoplasm of epithelial liver cells. The major risk factors for HCC are chronic hepatitis B virus (HBV) infection, chronic hepatitis C virus (HCV) infection, prolonged dietary aflatoxin exposure, alcoholic cirrhosis, and cirrhosis due to other causes. {ECO:0000269|PubMed:12101426}. Note=The gene represented in this entry is …	TISSUE SPECIFICITY: Ubiquitously expressed.	FUNCTION: Component of the beta-catenin destruction complex required for regulating CTNNB1 levels through phosphorylation and ubiquitination, and modulating Wnt-signaling. Controls dorsoventral patterning via two opposing effects; down-regulates CTNNB1 to inhibit the Wnt signaling pathway and ventralize embryos, but also dorsalizes embryos by activating a Wnt-independent JNK signaling pathway. In…
BSCL2	BSCL2_HUMAN	Q96G97	FCBF/TTEST	COPD	NR	NR	NR	NR	32	6	38	0.00466719	0.006534	0	0	Seipin (Bernardinelli-Seip congenital lipodystrophy type 2 protein)	BSCL2	DISEASE: Congenital generalized lipodystrophy 2 (CGL2) [MIM:269700]: An autosomal recessive disorder characterized by a near complete absence of adipose tissue, extreme insulin resistance, hypertriglyceridemia, hepatic steatosis and early onset of diabetes. {ECO:0000269|PubMed:11479539}. Note=The disease is caused by mutations affecting the gene represented in this entry.; DISEASE: Spastic parapl…	TISSUE SPECIFICITY: Expressed in motor neurons in the spinal cord and cortical neurons in the frontal lobe (at protein level). Highly expressed in brain, testis and adipose tissue. {ECO:0000269|PubMed:11479539, ECO:0000269|PubMed:18458148, ECO:0000269|PubMed:18585921}.	FUNCTION: Is a regulator of lipid catabolism essential for adipocyte differentiation. May also be involved in the central regulation of energy homeostasis (By similarity). Necessary for correct lipid storage and lipid droplets maintenance; may play a tissue-autonomous role in controlling lipid storage in adipocytes and in preventing ectopic lipid droplet formation in non-adipose tissues. {ECO:000…
BTN2A1	BT2A1_HUMAN	Q7KYR7	VAAST	COPD	17	60	NR	NR	21	6	27	-0.0817595	0.9599	0	0	Butyrophilin subfamily 2 member A1	BTN2A1 BT2.1 BTF1		TISSUE SPECIFICITY: Highly expressed in brain, bone marrow, small intestine, muscle, spleen and pancreas. Moderate expression was seen in lung, liver and kidney. {ECO:0000269|PubMed:9149941}.
BZW1	BZW1_HUMAN	Q7L1Q6	VAAST	Resistant	NR	NR	174	164	1	2	3	0	0.3097	0	0	Basic leucine zipper and W2 domain-containing protein 1 (Protein Orf)	BZW1 BZAP45 KIAA0005			FUNCTION: Enhances histone H4 gene transcription but does not seem to bind DNA directly. {ECO:0000269|PubMed:11524015}.
C6orf72	GINM1_HUMAN	Q9NU53	FCBF/TTEST/VAAST	COPD	112	137	NR	NR	14	1	15	5.20417e-18	0.002994	0	0	Glycoprotein integral membrane protein 1	GINM1 C6orf72 UNQ710/PRO1361
CERK	CERK1_HUMAN	Q8TCT0	VAAST	COPD	66	37	NR	NR	25	13	38	0.00738508	0.3115	0	0	Ceramide kinase (hCERK) (EC 2.7.1.138) (Acylsphingosine kinase) (Lipid kinase 4) (LK4)	CERK KIAA1646		TISSUE SPECIFICITY: High level expression in heart, brain, skeletal muscle, kidney and liver; moderate in peripheral blood leukocytes and thymus; very low in spleen, small intestine, placenta and lung.	FUNCTION: Catalyzes specifically the phosphorylation of ceramide to form ceramide 1-phosphate. Acts efficiently on natural and analog ceramides (C6, C8, C16 ceramides, and C8-dihydroceramide), to a lesser extent on C2-ceramide and C6-dihydroceramide, but not on other lipids, such as various sphingosines. Binds phosphoinositides. {ECO:0000269|PubMed:19168031}.
CLDN7	CLD7_HUMAN	O95471	TTEST	Resistant	NR	NR	NR	NR	52	28	80	-0.0154121	0.00137	0	0	Claudin-7 (CLDN-7)	CLDN7 CEPTRL2 CPETRL2		TISSUE SPECIFICITY: Expressed in kidney, lung and prostate. Isoform 1 seems to be predominant, except in some normal prostate samples, where isoform 2 is the major form. Down-regulated in breast cancers, including ductal carcinoma in situ (DCIS), lobular carcinoma in situ (LCIS) and invasive ductal carcinoma (IDC) (at protein level), as well as in several cancer cell lines. Loss of expression cor…	FUNCTION: Plays a major role in tight junction-specific obliteration of the intercellular space. {ECO:0000250}.
CSF2	CSF2_HUMAN	P04141	FCBF/TTEST	COPD	NR	NR	NR	NR	29	4	33	0.00830172	0.0004689	11	49	Granulocyte-macrophage colony-stimulating factor (GM-CSF) (Colony-stimulating factor) (CSF) (Molgramostin) (Sargramostim)	CSF2 GMCSF			FUNCTION: Cytokine that stimulates the growth and differentiation of hematopoietic precursor cells from various lineages, including granulocytes, macrophages, eosinophils and erythrocytes.
CTSB	CATB_HUMAN	P07858	TTEST	COPD	NR	NR	NR	NR	58	25	83	0.0189534	0.002758	0	4	Cathepsin B (EC 3.4.22.1) (APP secretase) (APPS) (Cathepsin B1) [Cleaved into: Cathepsin B light chain; Cathepsin B heavy chain]	CTSB CPSB			FUNCTION: Thiol protease which is believed to participate in intracellular degradation and turnover of proteins. Has also been implicated in tumor invasion and metastasis.
CYP1B1	CP1B1_HUMAN	Q16678	VAAST	COPD	55	39	NR	NR	52	22	74	-0.0251489	0.9882	5	6	Cytochrome P450 1B1 (EC 1.14.14.1) (CYPIB1)	CYP1B1	DISEASE: Peters anomaly (PETAN) [MIM:604229]: Consists of a central corneal leukoma, absence of the posterior corneal stroma and Descemet membrane, and a variable degree of iris and lenticular attachments to the central aspect of the posterior cornea. {ECO:0000269|PubMed:11403040}. Note=The disease is caused by mutations affecting the gene represented in this entry.; DISEASE: Glaucoma 3, primary …	TISSUE SPECIFICITY: Expressed in many tissues. {ECO:0000269|PubMed:8175734}.	FUNCTION: Cytochromes P450 are a group of heme-thiolate monooxygenases. In liver microsomes, this enzyme is involved in an NADPH-dependent electron transport pathway. It oxidizes a variety of structurally unrelated compounds, including steroids, fatty acids, retinoid and xenobiotics. Preferentially oxidizes 17beta-estradiol to the carcinogenic 4-hydroxy derivative, and a variety of procarcinogeni…
CYR61	CYR61_HUMAN	O00622	VAAST	Resistant	NR	NR	63	218	6	2	8	-0.0886167	0.2588	1	2	Protein CYR61 (CCN family member 1) (Cysteine-rich angiogenic inducer 61) (Insulin-like growth factor-binding protein 10) (IBP-10) (IGF-binding protein 10) (IGFBP-10) (Protein GIG1)	CYR61 CCN1 GIG1 IGFBP10			FUNCTION: Promotes cell proliferation, chemotaxis, angiogenesis and cell adhesion. Appears to play a role in wound healing by up-regulating, in skin fibroblasts, the expression of a number of genes involved in angiogenesis, inflammation and matrix remodeling including VEGA-A, VEGA-C, MMP1, MMP3, TIMP1, uPA, PAI-1 and integrins alpha-3 and alpha-5. CYR61-mediated gene regulation is dependent on he…
DEK	DEK_HUMAN	P35659	TTEST	COPD	NR	NR	NR	NR	33	9	42	0.00858586	0.006344	0	0	Protein DEK	DEK	DISEASE: Note=A chromosomal aberration involving DEK is found in a subset of acute myeloid leukemia (AML); also known as acute non-lymphocytic leukemia. Translocation t(6;9)(p23;q34) with NUP214/CAN. It results in the formation of a DEK-CAN fusion gene.	TISSUE SPECIFICITY: Ubiquitous. Expressed at relatively high levels.	FUNCTION: Involved in chromatin organization. {ECO:0000269|PubMed:17524367}.
DHX58	DHX58_HUMAN	Q96C10	FCBF	Resistant	NR	NR	NR	NR	22	12	34	-0.0313106	0.05794	0	0	Probable ATP-dependent RNA helicase DHX58 (EC 3.6.4.13) (Probable ATP-dependent helicase LGP2) (Protein D11Lgp2 homolog) (RIG-I-like receptor 3) (RLR-3) (RIG-I-like receptor LGP2) (RLR)	DHX58 D11LGP2E LGP2			FUNCTION: Acts as a regulator of DDX58/RIG-I and IFIH1/MDA5 mediated antiviral signaling. Cannot initiate antiviral signaling as it lacks the CARD domain required for activating MAVS/IPS1-dependent signaling events. Can have both negative and positive regulatory functions related to DDX58/RIG-I and IFIH1/MDA5 signaling and this role in regulating signaling may be complex and could probably depend…
DUSP6	DUS6_HUMAN	Q16828	VAAST	Resistant	NR	NR	254	232	62	30	92	-0.00300935	0.7285	0	0	Dual specificity protein phosphatase 6 (EC 3.1.3.16) (EC 3.1.3.48) (Dual specificity protein phosphatase PYST1) (Mitogen-activated protein kinase phosphatase 3) (MAP kinase phosphatase 3) (MKP-3)	DUSP6 MKP3 PYST1	DISEASE: Hypogonadotropic hypogonadism 19 with or without anosmia (HH19) [MIM:615269]: A disorder characterized by absent or incomplete sexual maturation by the age of 18 years, in conjunction with low levels of circulating gonadotropins and testosterone and no other abnormalities of the hypothalamic-pituitary axis. In some cases, it is associated with non-reproductive phenotypes, such as anosmia…		FUNCTION: Inactivates MAP kinases. Has a specificity for the ERK family.
DVL2	DVL2_HUMAN	O14641	FCBF/TTEST	Resistant	NR	NR	NR	NR	55	29	84	-0.0610034	5.214e-05	0	1	Segment polarity protein dishevelled homolog DVL-2 (Dishevelled-2) (DSH homolog 2)	DVL2			FUNCTION: Participates in Wnt signaling by binding to the cytoplasmic C-terminus of frizzled family members and transducing the Wnt signal to down-stream effectors. Promotes internalization and degradation of frizzled proteins upon Wnt signaling. Plays a role both in canonical and non-canonical Wnt signaling. Plays a role in the signal transduction pathways mediated by multiple Wnt genes (By simi…
EMP1	EMP1_HUMAN	P54849	VAAST	COPD	NR	199	NR	NR	15	5	20	6.93889e-18	0.3971	0	9	Epithelial membrane protein 1 (EMP-1) (CL-20) (Protein B4B) (Tumor-associated membrane protein)	EMP1 B4B TMP
EPHX1	HYEP_HUMAN	P07099	FCBF/TTEST	COPD	NR	NR	NR	NR	56	24	80	0.0610985	0.008283	1	1	Epoxide hydrolase 1 (EC 3.3.2.9) (Epoxide hydratase) (Microsomal epoxide hydrolase)	EPHX1 EPHX EPOX	DISEASE: Note=In some populations, the high activity haplotype tyr113/his139 is overrepresented among women suffering from pregnancy-induced hypertension (pre-eclampsia) when compared with healthy controls. {ECO:0000269|PubMed:12173035}.; DISEASE: Familial hypercholanemia (FHCA) [MIM:607748]: A disorder characterized by elevated serum bile acid concentrations, itching, and fat malabsorption. Note…	TISSUE SPECIFICITY: Found in liver. {ECO:0000269|PubMed:12878321}.	FUNCTION: Biotransformation enzyme that catalyzes the hydrolysis of arene and aliphatic epoxides to less reactive and more water soluble dihydrodiols by the trans addition of water.
EPPK1	EPIPL_HUMAN	P58107	VAAST	COPD	214	54	NR	NR	61	30	91	0.0491646	0.3045	0	0	Epiplakin (450 kDa epidermal antigen)	EPPK1 EPIPL		TISSUE SPECIFICITY: Widely expressed with highest levels in liver, small intestine, colon, salivary glands, stomach and appendix.
EREG	EREG_HUMAN	O14944	FCBF	COPD	NR	NR	NR	NR	62	26	88	0.00625682	0.0623	2	6	Proepiregulin [Cleaved into: Epiregulin (EPR)]	EREG		TISSUE SPECIFICITY: In normal adults, expressed predominantly in the placenta and peripheral blood leukocytes. High levels were detected in carcinomas of the bladder, lung, kidney and colon.	FUNCTION: Ligand of the EGF receptor/EGFR and ERBB4. May be a mediator of localized cell proliferation. As a mitogen it may stimulate cell proliferation and/or angiogenesis. {ECO:0000269|PubMed:9419975}.
FAM36A/COX20	COX20_HUMAN	Q5RI15	VAAST	COPD	28	25	NR	NR	8	2	10	0	0.3266	0	0	Cytochrome c oxidase protein 20 homolog	COX20 FAM36A
FAM83A	FA83A_HUMAN	Q86UY5	VAAST	COPD	36	53	NR	NR	32	13	45	0.000889423	0.6456	0	0	Protein FAM83A (Tumor antigen BJ-TSA-9) (Tumor-specific gene expressed in prostate protein)	FAM83A TSGP
FUT2	FUT2_HUMAN	Q10981	FCBF/TTEST	COPD	NR	NR	NR	NR	52	26	78	0.0305769	0.0003141	0	0	Galactoside 2-alpha-L-fucosyltransferase 2 (EC 2.4.1.69) (Alpha(1,2)FT 2) (Fucosyltransferase 2) (GDP-L-fucose:beta-D-galactoside 2-alpha-L-fucosyltransferase 2) (SE2) (Secretor blood group alpha-2-fucosyltransferase) (Secretor factor) (Se)	FUT2 SEC2		TISSUE SPECIFICITY: Small intestine, colon and lung.	FUNCTION: Creates a soluble precursor oligosaccharide FuC-alpha ((1,2)Galbeta-) called the H antigen which is an essential substrate for the final step in the soluble A and B antigen synthesis pathway. H and Se enzymes fucosylate the same acceptor substrates but exhibit different Km values.	PATHWAY: Protein modification; protein glycosylation.
GALNT5	GALT5_HUMAN	Q7Z7M9	VAAST	COPD	246	245	NR	NR	62	30	92	0.00730188	0.2378	0	0	Polypeptide N-acetylgalactosaminyltransferase 5 (EC 2.4.1.41) (Polypeptide GalNAc transferase 5) (GalNAc-T5) (pp-GaNTase 5) (Protein-UDP acetylgalactosaminyltransferase 5) (UDP-GalNAc:polypeptide N-acetylgalactosaminyltransferase 5)	GALNT5			FUNCTION: Catalyzes the initial reaction in O-linked oligosaccharide biosynthesis, the transfer of an N-acetyl-D-galactosamine residue to a serine or threonine residue on the protein receptor. Has activity toward EA2 peptide substrate, but has a weak activity toward Muc2 or Muc1b substrates (By similarity). {ECO:0000250}.	PATHWAY: Protein modification; protein glycosylation.
GLO1	LGUL_HUMAN	Q04760	VAAST	COPD	143	126	NR	NR	53	23	76	-0.00609028	0.9183	0	0	Lactoylglutathione lyase (EC 4.4.1.5) (Aldoketomutase) (Glyoxalase I) (Glx I) (Ketone-aldehyde mutase) (Methylglyoxalase) (S-D-lactoylglutathione methylglyoxal lyase)	GLO1			FUNCTION: Catalyzes the conversion of hemimercaptal, formed from methylglyoxal and glutathione, to S-lactoylglutathione. Involved in the regulation of TNF-induced transcriptional activity of NF-kappa-B. Required for normal osteoclastogenesis. {ECO:0000269|PubMed:19199007, ECO:0000269|PubMed:23122816, ECO:0000269|PubMed:9705294}.	PATHWAY: Secondary metabolite metabolism; methylglyoxal degradation; (R)-lactate from methylglyoxal: step 1/2.
HGS	HGS_HUMAN	O14964	FCBF/TTEST	COPD	NR	NR	NR	NR	33	12	45	0.026458	0.001914	7	24	Hepatocyte growth factor-regulated tyrosine kinase substrate (Hrs) (Protein pp110)	HGS HRS		TISSUE SPECIFICITY: Ubiquitous expression in adult and fetal tissues with higher expression in testis and peripheral blood leukocytes. {ECO:0000269|PubMed:9407053, ECO:0000269|PubMed:9630564}.	FUNCTION: Involved in intracellular signal transduction mediated by cytokines and growth factors. When associated with STAM, it suppresses DNA signaling upon stimulation by IL-2 and GM-CSF. Could be a direct effector of PI3-kinase in vesicular pathway via early endosomes and may regulate trafficking to early and late endosomes by recruiting clathrin. May concentrate ubiquitinated receptors within…
HIF1A	HIF1A_HUMAN	Q16665	FCBF/TTEST	COPD	NR	NR	NR	NR	13	18	31	0.00295769	0.02803	0	0	Hypoxia-inducible factor 1-alpha (HIF-1-alpha) (HIF1-alpha) (ARNT-interacting protein) (Basic-helix-loop-helix-PAS protein MOP1) (Class E basic helix-loop-helix protein 78) (bHLHe78) (Member of PAS protein 1) (PAS domain-containing protein 8)	HIF1A BHLHE78 MOP1 PASD8		TISSUE SPECIFICITY: Expressed in most tissues with highest levels in kidney and heart. Overexpressed in the majority of common human cancers and their metastases, due to the presence of intratumoral hypoxia and as a result of mutations in genes encoding oncoproteins and tumor suppressors. A higher level expression seen in pituitary tumors as compared to the pituitary gland. {ECO:0000269|PubMed:22…	FUNCTION: Functions as a master transcriptional regulator of the adaptive response to hypoxia. Under hypoxic conditions, activates the transcription of over 40 genes, including erythropoietin, glucose transporters, glycolytic enzymes, vascular endothelial growth factor, HILPDA, and other genes whose protein products increase oxygen delivery or facilitate metabolic adaptation to hypoxia. Plays an …
ICAM1	ICAM1_HUMAN	P05362	VAAST	COPD	269	253	NR	NR	49	21	70	0.0136765	0.22	15	57	Intercellular adhesion molecule 1 (ICAM-1) (Major group rhinovirus receptor) (CD antigen CD54)	ICAM1			FUNCTION: ICAM proteins are ligands for the leukocyte adhesion protein LFA-1 (integrin alpha-L/beta-2). During leukocyte trans-endothelial migration, ICAM1 engagement promotes the assembly of endothelial apical cups through ARHGEF26/SGEF and RHOG activation. In case of rhinovirus infection acts as a cellular receptor for the virus. {ECO:0000269|PubMed:11173916, ECO:0000269|PubMed:17875742, ECO:00…
INO80	INO80_HUMAN	Q9ULG1	TTEST	COPD	NR	NR	NR	NR	9	2	11	0.0455667	0.0332	0	0	DNA helicase INO80 (hINO80) (EC 3.6.4.12) (INO80 complex subunit A) (Putative DNA helicase INO80 complex homolog 1)	INO80 INO80A INOC1 KIAA1259		TISSUE SPECIFICITY: According to PubMed:10574462, widely expressed. According to PubMed:16298340, specifically expressed in brain, liver and pancreas. {ECO:0000269|PubMed:10574462, ECO:0000269|PubMed:16298340}.	FUNCTION: DNA helicase and probable main scaffold component of the chromatin remodeling INO80 complex which is involved in transcriptional regulation, DNA replication and probably DNA repair; according to PubMed:20687897 the contribution to DNA double-strand break repair appears to be largely indirect through transcriptional regulation. Recruited by YY1 to YY1-activated genes, where it acts as an…
KIAA1919	NAGT1_HUMAN	Q5TF39	FCBF/TTEST/VAAST	COPD	3	15	NR	NR	60	24	84	0.0317083	0.003444	0	0	Sodium-dependent glucose transporter 1	NAGLT1 KIAA1919 HSPC100			FUNCTION: May function as a sodium-dependent glucose transporter. {ECO:0000250}.
KLF4	KLF4_HUMAN	O43474	VAAST	COPD	142	100	NR	NR	3	3	6	0.0439667	0.4407	0	0	Krueppel-like factor 4 (Epithelial zinc finger protein EZF) (Gut-enriched krueppel-like factor)	KLF4 EZF GKLF			FUNCTION: Transcription factor; can act both as activator and as repressor. Binds the 5'-CACCC-3' core sequence. Binds to the promoter region of its own gene and can activate its own transcription. Regulates the expression of key transcription factors during embryonic development. Plays an important role in maintaining embryonic stem cells, and in preventing their differentiation. Required for es…
LAMA1	LAMA1_HUMAN	P25391	FCBF/TTEST	COPD	NR	NR	NR	NR	62	30	92	0.119999	0.002743	20	39	Laminin subunit alpha-1 (Laminin A chain) (Laminin-1 subunit alpha) (Laminin-3 subunit alpha) (S-laminin subunit alpha) (S-LAM alpha)	LAMA1 LAMA			FUNCTION: Binding to cells via a high affinity receptor, laminin is thought to mediate the attachment, migration and organization of cells into tissues during embryonic development by interacting with other extracellular matrix components.
MAN2B1	MA2B1_HUMAN	O00754	FCBF/TTEST	Resistant	NR	NR	NR	NR	49	26	75	-0.0388641	0.003282	0	0	Lysosomal alpha-mannosidase (Laman) (EC 3.2.1.24) (Lysosomal acid alpha-mannosidase) (Mannosidase alpha class 2B member 1) (Mannosidase alpha-B) [Cleaved into: Lysosomal alpha-mannosidase A peptide; Lysosomal alpha-mannosidase B peptide; Lysosomal alpha-mannosidase C peptide; Lysosomal alpha-mannosidase D peptide; Lysosomal alpha-mannosidase E peptide]	MAN2B1 LAMAN MANB	DISEASE: Mannosidosis, alpha B, lysosomal (MANSA) [MIM:248500]: A lysosomal storage disease characterized by accumulation of unbranched oligosaccharide chains. This accumulation is expressed histologically as cytoplasmic vacuolation predominantly in the CNS and parenchymatous organs. Depending on the clinical findings at the age of onset, a severe infantile (type I) and a mild juvenile (type II) …		FUNCTION: Necessary for the catabolism of N-linked carbohydrates released during glycoprotein turnover. Cleaves all known types of alpha-mannosidic linkages.
MAP3K10	M3K10_HUMAN	Q02779	VAAST	Resistant	NR	NR	10	19	2	4	6	-0.001875	0.1214	1	2	Mitogen-activated protein kinase kinase kinase 10 (EC 2.7.11.25) (Mixed lineage kinase 2) (Protein kinase MST)	MAP3K10 MLK2 MST		TISSUE SPECIFICITY: Expressed in brain and skeletal muscle.	FUNCTION: Activates the JUN N-terminal pathway. {ECO:0000250}.
MPDZ	MPDZ_HUMAN	O75970	FCBF/TTEST	COPD	NR	NR	NR	NR	44	20	64	0.0228523	0.003165	0	0	Multiple PDZ domain protein (Multi-PDZ domain protein 1)	MPDZ MUPP1	DISEASE: Hydrocephalus, non-syndromic, autosomal recessive 2 (HYC2) [MIM:615219]: A disease characterized by a disturbance of cerebrospinal fluid circulation causing accumulation of ventricular cerebrospinal fluid, which results in progressive ventricular dilatation with onset in utero. Affected individuals may have neurologic impairment. {ECO:0000269|PubMed:23240096}. Note=The disease is caused …	TISSUE SPECIFICITY: Expressed in heart, brain, placenta, liver, skeletal muscle, kidney and pancreas. {ECO:0000269|PubMed:9537516}.	FUNCTION: Interacts with HTR2C and provokes its clustering at the cell surface (By similarity). Member of the NMDAR signaling complex that may play a role in control of AMPAR potentiation and synaptic plasticity in excitatory synapses. {ECO:0000250, ECO:0000269|PubMed:11150294, ECO:0000269|PubMed:15312654}.
MRPS34	RT34_HUMAN	P82930	VAAST	COPD	14	12	NR	NR	24	10	34	0.00105708	0.6111	0	0	28S ribosomal protein S34, mitochondrial (MRP-S34) (S34mt)	MRPS34
MYO1E	MYO1E_HUMAN	Q12965	TTEST	COPD	NR	NR	NR	NR	48	17	65	0.00846507	0.000675	0	0	Unconventional myosin-Ie (Myosin-Ic) (Unconventional myosin 1E)	MYO1E MYO1C	DISEASE: Focal segmental glomerulosclerosis 6 (FSGS6) [MIM:614131]: A renal pathology defined by the presence of segmental sclerosis in glomeruli and resulting in proteinuria, reduced glomerular filtration rate and progressive decline in renal function. Renal insufficiency often progresses to end-stage renal disease, a highly morbid state requiring either dialysis therapy or kidney transplantatio…	TISSUE SPECIFICITY: Expressed in the immune system. In the kidney, predominantly expressed in the glomerulus, including podocytes. {ECO:0000269|PubMed:21458045, ECO:0000269|PubMed:21756023}.	FUNCTION: Myosins are actin-based motor molecules with ATPase activity. Unconventional myosins serve in intracellular movements. Their highly divergent tails bind to membranous compartments, which are then moved relative to actin filaments. Binds to membranes containing anionic phospholipids via its tail domain. Required for normal morphology of the glomerular basement membrane, normal developmen…
NADK	NADK_HUMAN	O95544	TTEST	COPD	NR	NR	NR	NR	48	19	67	0.0140541	0.007808	0	0	NAD kinase (EC 2.7.1.23) (Poly(P)/ATP NAD kinase)	NADK		TISSUE SPECIFICITY: Widely expressed but not detected in skeletal muscle. {ECO:0000269|PubMed:11594753}.
NAT10	NAT10_HUMAN	Q9H0A0	TTEST	COPD	NR	NR	NR	NR	62	30	92	0.0158011	0.01457	0	7	N-acetyltransferase 10 (EC 2.3.1.-)	NAT10 ALP KIAA1709			FUNCTION: Has protein acetyltransferase activity in vitro. Can acetylate both histones and microtubules. Histone acetylation may regulate transcription and mitotic chromosome de-condensation. Activates telomerase activity by stimulating the transcription of TERT, and may also regulate telomerase function by affecting the balance of telomerase subunit assembly, disassembly, and localization. Acety…
NBAS	NBAS_HUMAN	A2RRP1	FCBF/TTEST	Resistant	NR	NR	NR	NR	56	30	86	-0.0714429	0.004349	0	3	Neuroblastoma-amplified sequence (Neuroblastoma-amplified gene protein)	NBAS NAG	DISEASE: Short stature, optic nerve atrophy, and Pelger-Huet anomaly (SOPH) [MIM:614800]: An autosomal recessive syndrome characterized by severe postnatal growth retardation, facial dysmorphism with senile face, small hands and feet, normal intelligence, abnormal nuclear shape in neutrophil granulocytes (Pelger-Huet anomaly), and optic atrophy with loss of visual acuity and color vision. {ECO:00…	TISSUE SPECIFICITY: Broadly expressed, with highest levels in heart and skeletal muscle, and lowest levels in liver, small intestine and thymus. Well expressed in retinal ganglion cells, epidermal skin cells, and leukocytes. Up-regulated together with N-myc in some neuroblastoma cell lines. {ECO:0000269|PubMed:10882752, ECO:0000269|PubMed:12706883, ECO:0000269|PubMed:20577004, ECO:0000269|PubMed:…
NELF	NSMF_HUMAN	Q6X4W1	VAAST	Resistant	NR	NR	66	61	1	2	3	0	0.3097	0	0	NMDA receptor synaptonuclear signaling and neuronal migration factor (Nasal embryonic luteinizing hormone-releasing hormone factor) (Nasal embryonic LHRH factor)	NSMF NELF	DISEASE: Hypogonadotropic hypogonadism 9 with or without anosmia (HH9) [MIM:614838]: A disorder characterized by absent or incomplete sexual maturation by the age of 18 years, in conjunction with low levels of circulating gonadotropins and testosterone and no other abnormalities of the hypothalamic-pituitary axis. In some cases, it is associated with non-reproductive phenotypes, such as anosmia, …	TISSUE SPECIFICITY: Highly expressed in adult and fetal brain. Weakly expressed in heart, liver, spleen, testis, small intestine, skeletal muscle, peripheral white blood cells and kidney. {ECO:0000269|PubMed:15362570, ECO:0000269|PubMed:20025934}.	FUNCTION: Couples NMDA-sensitive glutamate receptor signaling to the nucleus and triggers long-lasting changes in the cytoarchitecture of dendrites and spine synapse processes. Part of the cAMP response element-binding protein (CREB) shut-off signaling pathway. Stimulates outgrowth of olfactory axons and migration of gonadotropin-releasing hormone (GnRH) and luteinizing-hormone-releasing hormone …
NPLOC4	NPL4_HUMAN	Q8TAT6	VAAST	COPD	27	28	NR	NR	54	26	80	-0.00529558	0.6273	0	0	Nuclear protein localization protein 4 homolog (Protein NPL4)	NPLOC4 KIAA1499 NPL4		TISSUE SPECIFICITY: Expressed at highest levels in brain, heart, skeletal muscle, kidney and fetal liver. {ECO:0000269|PubMed:11574150}.	FUNCTION: The ternary complex containing UFD1L, VCP and NPLOC4 binds ubiquitinated proteins and is necessary for the export of misfolded proteins from the ER to the cytoplasm, where they are degraded by the proteasome. The NPLOC4-UFD1L-VCP complex regulates spindle disassembly at the end of mitosis and is necessary for the formation of a closed nuclear envelope (By similarity). {ECO:0000250}.	PATHWAY: Protein degradation; proteasomal ubiquitin-dependent pathway.
NTPCR	NTPCR_HUMAN	Q9BSD7	TTEST/VAAST	COPD	34	51	NR	NR	6	0	6	0.0175	0.01836	0	0	Cancer-related nucleoside-triphosphatase (NTPase) (EC 3.6.1.15) (Nucleoside triphosphate phosphohydrolase)	NTPCR C1orf57			FUNCTION: Has nucleotide phosphatase activity towards ATP, GTP, CTP, TTP and UTP. Hydrolyzes nucleoside diphosphates with lower efficiency. {ECO:0000269|PubMed:17291528}.
PDLIM4	PDLI4_HUMAN	P50479	FCBF/TTEST	COPD	NR	NR	NR	NR	52	27	79	0.0336356	0.002949	0	0	PDZ and LIM domain protein 4 (LIM protein RIL) (Reversion-induced LIM protein)	PDLIM4 RIL		TISSUE SPECIFICITY: Isoform 2 is found in brain.
PEX26	PEX26_HUMAN	Q7Z412	VAAST	COPD	8	6	NR	NR	11	3	14	0.0112515	0.2081	0	0	Peroxisome assembly protein 26 (Peroxin-26)	PEX26	DISEASE: Peroxisome biogenesis disorder complementation group 8 (PBD-CG8) [MIM:614872]: A peroxisomal disorder arising from a failure of protein import into the peroxisomal membrane or matrix. The peroxisome biogenesis disorders (PBD group) are genetically heterogeneous with at least 14 distinct genetic groups as concluded from complementation studies. Include disorders are: Zellweger syndrome (Z…	TISSUE SPECIFICITY: Widely expressed. Highly expressed in kidney, liver, brain and skeletal muscles. Expressed at intermediate level in pancreas, placenta and heart. Weakly expressed in lung. {ECO:0000269|PubMed:12851857}.	FUNCTION: Probably required for protein import into peroxisomes. Anchors PEX1 and PEX6 to peroxisome membranes, possibly to form heteromeric AAA ATPase complexes required for the import of proteins into peroxisomes. Involved in the import of catalase and proteins containing a PTS2 target sequence, but not in import of proteins with a PTS1 target sequence. {ECO:0000269|PubMed:12717447, ECO:0000269…
PFKM	PFKAM_HUMAN	P08237	TTEST/VAAST	Resistant	NR	NR	17	16	34	22	56	-0.00624332	0.01768	0	0	ATP-dependent 6-phosphofructokinase, muscle type (ATP-PFK) (PFK-M) (EC 2.7.1.11) (6-phosphofructokinase type A) (Phosphofructo-1-kinase isozyme A) (PFK-A) (Phosphohexokinase)	PFKM PFKX	DISEASE: Glycogen storage disease 7 (GSD7) [MIM:232800]: A metabolic disorder characterized by exercise intolerance with associated nausea and vomiting, muscle cramping, exertional myopathy and compensated hemolysis. Short bursts of intense activity are particularly difficult. Severe muscle cramps and myoglobinuria develop after vigorous exercise. {ECO:0000269|PubMed:7513946, ECO:0000269|PubMed:7…		FUNCTION: Catalyzes the phosphorylation of D-fructose 6-phosphate to fructose 1,6-bisphosphate by ATP, the first committing step of glycolysis.	PATHWAY: Carbohydrate degradation; glycolysis; D-glyceraldehyde 3-phosphate and glycerone phosphate from D-glucose: step 3/4. {ECO:0000255|HAMAP-Rule:MF_03184}.
PLCH2	PLCH2_HUMAN	O75038	VAAST	COPD	47	40	NR	NR	56	24	80	-0.00251845	0.8012	0	0	1-phosphatidylinositol 4,5-bisphosphate phosphodiesterase eta-2 (EC 3.1.4.11) (Phosphoinositide phospholipase C-eta-2) (Phosphoinositide phospholipase C-like 4) (PLC-L4) (Phospholipase C-like protein 4) (Phospholipase C-eta-2) (PLC-eta2)	PLCH2 KIAA0450 PLCL4		TISSUE SPECIFICITY: Expressed in retina and kidney. {ECO:0000269|PubMed:16107206}.	FUNCTION: The production of the second messenger molecules diacylglycerol (DAG) and inositol 1,4,5-trisphosphate (IP3) is mediated by activated phosphatidylinositol-specific phospholipase C enzymes. This phospholipase activity is very sensitive to calcium. May be important for formation and maintenance of the neuronal network in the postnatal brain (By similarity). {ECO:0000250}.
PNP	PNPH_HUMAN	Q12923	TTEST	COPD	NR	NR	NR	NR	33	6	39	-0.00734848	0.04061	1	9	Purine nucleoside phosphorylase (PNP) (EC 2.4.2.1) (Inosine phosphorylase) (Inosine-guanosine phosphorylase)	PNP NP	DISEASE: Purine nucleoside phosphorylase deficiency (PNPD) [MIM:613179]: A disorder that interrupts both the catabolism of inosine into hypoxanthine and guanosine into guanine, and leads to the accumulation of guanosine, inosine, and their deoxified by-products. The main clinical presentation is recurrent infections due to severe T-cell immunodeficiency. Some patients also have neurologic impairm…	TISSUE SPECIFICITY: Expressed in red blood cells; overexpressed in red blood cells (cytoplasm) of patients with hereditary non-spherocytic hemolytic anemia of unknown etiology. {ECO:0000269|PubMed:22509282}.	FUNCTION: The purine nucleoside phosphorylases catalyze the phosphorolytic breakdown of the N-glycosidic bond in the beta-(deoxy)ribonucleoside molecules, with the formation of the corresponding free purine bases and pentose-1-phosphate. {ECO:0000269|PubMed:2104852}.	PATHWAY: Purine metabolism; purine nucleoside salvage.
POT1	POTE1_HUMAN	Q9NUX5	TTEST	COPD	NR	NR	NR	NR	5	0	5	0.0714	0.0241	0	0	Protection of telomeres protein 1 (hPot1) (POT1-like telomere end-binding protein)	POT1	DISEASE: Melanoma, cutaneous malignant 10 (CMM10) [MIM:615848]: A malignant neoplasm of melanocytes, arising de novo or from a pre-existing benign nevus, which occurs most often in the skin but also may involve other sites. {ECO:0000269|PubMed:24686846, ECO:0000269|PubMed:24686849}. Note=Disease susceptibility is associated with variations affecting the gene represented in this entry.	TISSUE SPECIFICITY: Ubiquitous. {ECO:0000269|PubMed:11349150, ECO:0000269|PubMed:12391173}.	FUNCTION: Component of the telomerase ribonucleoprotein (RNP) complex that is essential for the replication of chromosome termini. Is a component of the double-stranded telomeric DNA-binding TRF1 complex which is involved in the regulation of telomere length by cis-inhibition of telomerase. Also acts as a single-stranded telomeric DNA-binding protein and thus may act as a downstream effector of t…
PPID	PPID_HUMAN	Q08752	VAAST	COPD	67	66	NR	NR	38	17	55	0.00201579	0.7833	0	0	Peptidyl-prolyl cis-trans isomerase D (PPIase D) (EC 5.2.1.8) (40 kDa peptidyl-prolyl cis-trans isomerase) (Cyclophilin-40) (CYP-40) (Cyclophilin-related protein) (Rotamase D)	PPID CYP40 CYPD		TISSUE SPECIFICITY: Widely expressed.	FUNCTION: PPIases accelerate the folding of proteins. It catalyzes the cis-trans isomerization of proline imidic peptide bonds in oligopeptides. Proposed to act as a co-chaperone in HSP90 complexes such as in unligated steroid receptors heterocomplexes. Different co-chaperones seem to compete for association with HSP90 thus establishing distinct HSP90-co-chaperone-receptor complexes with the pote…
PRKCZ	KPCZ_HUMAN	Q05513	VAAST	Resistant	NR	NR	297	173	29	23	52	0.00125937	0.1021	0	0	Protein kinase C zeta type (EC 2.7.11.13) (nPKC-zeta)	PRKCZ PKC2		TISSUE SPECIFICITY: Expressed in brain, and to a lesser extent in lung, kidney and testis.	FUNCTION: Calcium- and diacylglycerol-independent serine/threonine-protein kinase that functions in phosphatidylinositol 3-kinase (PI3K) pathway and mitogen-activated protein (MAP) kinase cascade, and is involved in NF-kappa-B activation, mitogenic signaling, cell proliferation, cell polarity, inflammatory response and maintenance of long-term potentiation (LTP). Upon lipopolysaccharide (LPS) tre…
RAD51C	RA51C_HUMAN	O43502	VAAST	COPD	44	63	65	184	5	2	7	-0.00144	0.8872	0	0	DNA repair protein RAD51 homolog 3 (R51H3) (RAD51 homolog C) (RAD51-like protein 2)	RAD51C RAD51L2	DISEASE: Fanconi anemia complementation group O (FANCO) [MIM:613390]: A disorder affecting all bone marrow elements and resulting in anemia, leukopenia and thrombopenia. It is associated with cardiac, renal and limb malformations, dermal pigmentary changes, and a predisposition to the development of malignancies. At the cellular level it is associated with hypersensitivity to DNA-damaging agents,…	TISSUE SPECIFICITY: Expressed in a variety of tissues, with highest expression in testis, heart muscle, spleen and prostate.	FUNCTION: Essential for the homologous recombination (HR) pathway of DNA repair. Involved in the homologous recombination repair (HRR) pathway of double-stranded DNA breaks arising during DNA replication or induced by DNA-damaging agents. Part of the RAD21 paralog protein complexes BCDX2 and CX3 which act at different stages of the BRCA1-BRCA2-dependent HR pathway. Upon DNA damage, BCDX2 seems to…
RANGAP1	RAGP1_HUMAN	P46060	TTEST	COPD	NR	NR	NR	NR	56	26	82	0.0124828	0.02228	0	0	Ran GTPase-activating protein 1 (RanGAP1)	RANGAP1 KIAA1835 SD		TISSUE SPECIFICITY: Highly expressed in brain, thymus and testis. {ECO:0000269|PubMed:8973340}.	FUNCTION: GTPase activator for the nuclear Ras-related regulatory protein Ran, converting it to the putatively inactive GDP-bound state.
RFWD3	RFWD3_HUMAN	Q6PCD5	FCBF/TTEST	Resistant	NR	NR	NR	NR	54	29	83	-0.0440932	0.001633	0	0	E3 ubiquitin-protein ligase RFWD3 (EC 6.3.2.-) (RING finger and WD repeat domain-containing protein 3) (RING finger protein 201)	RFWD3 RNF201			FUNCTION: E3 ubiquitin-protein ligase that mediates the ubiquitination of p53/TP53 in the late response to DNA damage, and acts as a positive regulator of p53/TP53 stability, thereby regulating the G1/S DNA damage checkpoint. May act by catalyzing the formation of short polyubiquitin chains on p53/TP53 that are not targeted to the proteasome. In response to ionizing radiation, interacts with MDM2…	PATHWAY: Protein modification; protein ubiquitination.
RTN4	RTN4_HUMAN	Q9NQC3	VAAST	Resistant	NR	NR	100	93	12	8	20	-0.00443542	0.4088	0	1	Reticulon-4 (Foocen) (Neurite outgrowth inhibitor) (Nogo protein) (Neuroendocrine-specific protein) (NSP) (Neuroendocrine-specific protein C homolog) (RTN-x) (Reticulon-5)	RTN4 KIAA0886 NOGO My043 SP1507		TISSUE SPECIFICITY: Isoform 1 is specifically expressed in brain and testis and weakly in heart and skeletal muscle. Isoform 2 is widely expressed except for the liver. Isoform 3 is expressed in brain, skeletal muscle and adipocytes. Isoform 4 is testis-specific.	FUNCTION: Developmental neurite growth regulatory factor with a role as a negative regulator of axon-axon adhesion and growth, and as a facilitator of neurite branching. Regulates neurite fasciculation, branching and extension in the developing nervous system. Involved in down-regulation of growth, stabilization of wiring and restriction of plasticity in the adult CNS. Regulates the radial migrat…
SERPINB7	SPB7_HUMAN	O75635	VAAST	COPD	187	NR	NR	NR	48	18	66	-0.00210069	0.5233	0	0	Serpin B7 (Megsin) (TP55)	SERPINB7	DISEASE: Keratoderma, palmoplantar, Nagashima type (PPKN) [MIM:615598]: An autosomal recessive, non-syndromic, diffuse palmoplantar keratosis characterized by well-demarcated diffuse erythematous hyperkeratosis expanding onto the dorsal surfaces of the palms and feet and the Achilles tendon area. Hyperkeratosis is mild and non-progressive. {ECO:0000269|PubMed:24207119}. Note=The disease is caused…	TISSUE SPECIFICITY: Predominantly expressed in mesangial cells. Expressed in the epidermis of the whole body. {ECO:0000269|PubMed:24207119}.	FUNCTION: Might function as an inhibitor of Lys-specific proteases. Might influence the maturation of megakaryocytes via its action as a serpin.
SIAH1	SIAH1_HUMAN	Q8IUQ4	VAAST	Resistant	NR	NR	199	NR	1	1	2	-0.0025	0.5831	0	0	E3 ubiquitin-protein ligase SIAH1 (EC 6.3.2.-) (Seven in absentia homolog 1) (Siah-1) (Siah-1a)	SIAH1 HUMSIAH		TISSUE SPECIFICITY: Widely expressed at a low level. Down-regulated in advanced hepatocellular carcinomas. {ECO:0000269|PubMed:12557228, ECO:0000269|PubMed:9403064}.	FUNCTION: E3 ubiquitin-protein ligase that mediates ubiquitination and subsequent proteasomal degradation of target proteins. E3 ubiquitin ligases accept ubiquitin from an E2 ubiquitin-conjugating enzyme in the form of a thioester and then directly transfers the ubiquitin to targeted substrates. Mediates E3 ubiquitin ligase activity either through direct binding to substrates or by functioning as…	PATHWAY: Protein modification; protein ubiquitination.
SLC7A1	CTR1_HUMAN	P30825	VAAST	COPD	77	55	NR	NR	62	30	92	0.00630376	0.183	0	0	High affinity cationic amino acid transporter 1 (CAT-1) (CAT1) (Ecotropic retroviral leukemia receptor homolog) (Ecotropic retrovirus receptor homolog) (ERR) (Solute carrier family 7 member 1) (System Y+ basic amino acid transporter)	SLC7A1 ATRC1 ERR REC1L		TISSUE SPECIFICITY: Ubiquitous. {ECO:0000269|PubMed:1718082}.	FUNCTION: High-affinity, low capacity permease involved in the transport of the cationic amino acids (arginine, lysine and ornithine) in non-hepatic tissues. May also function as an ecotropic retroviral leukemia receptor. {ECO:0000269|PubMed:10485994}.
SNCG	SYUG_HUMAN	O76070	FCBF/TTEST	Resistant	NR	NR	NR	NR	31	17	48	-0.0664182	0.04054	0	0	Gamma-synuclein (Breast cancer-specific gene 1 protein) (Persyn) (Synoretin) (SR)	SNCG BCSG1 PERSYN PRSN		TISSUE SPECIFICITY: Highly expressed in brain, particularly in the substantia nigra. Also expressed in the corpus callosum, heart, skeletal muscle, ovary, testis, colon and spleen. Weak expression in pancreas, kidney and lung.	FUNCTION: Plays a role in neurofilament network integrity. May be involved in modulating axonal architecture during development and in the adult. In vitro, increases the susceptibility of neurofilament-H to calcium-dependent proteases (By similarity). May also function in modulating the keratin network in skin. Activates the MAPK and Elk-1 signal transduction pathway (By similarity). {ECO:0000250…
SNPH	SNPH_HUMAN	O15079	FCBF	COPD	NR	NR	NR	NR	29	19	48	0.0141877	0.122	0	0	Syntaphilin	SNPH KIAA0374		TISSUE SPECIFICITY: Brain specific. Found in synapses. {ECO:0000269|PubMed:10707983}.	FUNCTION: Inhibits SNARE complex formation by absorbing free syntaxin-1. {ECO:0000269|PubMed:10707983}.
SRCAP	SRCAP_HUMAN	Q6ZRS2	FCBF	COPD	NR	NR	NR	NR	62	30	92	0.00405699	0.05014	0	0	Helicase SRCAP (EC 3.6.4.-) (Domino homolog 2) (Snf2-related CBP activator)	SRCAP KIAA0309	DISEASE: Floating-Harbor syndrome (FLHS) [MIM:136140]: A rare genetic disorder characterized by proportionate short stature, delayed bone age, delayed speech development, and typical facial features. The face is triangular with deep-set eyes, long eyelashes, bulbous nose, wide columella, short philtrum, and thin lips. {ECO:0000269|PubMed:22265015}. Note=The disease is caused by mutations affectin…		FUNCTION: Catalytic component of the SRCAP complex which mediates the ATP-dependent exchange of histone H2AZ/H2B dimers for nucleosomal H2A/H2B, leading to transcriptional regulation of selected genes by chromatin remodeling. Acts as a coactivator for CREB-mediated transcription, steroid receptor-mediated transcription, and Notch-mediated transcription. {ECO:0000269|PubMed:10347196, ECO:0000269|P…
TACC2	TACC2_HUMAN	O95359	VAAST	COPD	22	41	NR	NR	62	30	92	0.0634326	0.1408	0	0	Transforming acidic coiled-coil-containing protein 2 (Anti-Zuai-1) (AZU-1)	TACC2		TISSUE SPECIFICITY: Strongly expressed in heart, skeletal muscle, brain, prostate, thyroid and trachea. {ECO:0000269|PubMed:11161455, ECO:0000269|PubMed:12620397}.	FUNCTION: Plays a role in the microtubule-dependent coupling of the nucleus and the centrosome. Involved in the processes that regulate centrosome-mediated interkinetic nuclear migration (INM) of neural progenitors (By similarity). May play a role in organizing centrosomal microtubules. May act as a tumor suppressor protein. May represent a tumor progression marker. {ECO:0000250, ECO:0000269|PubM…
TANK	TANK_HUMAN	Q92844	VAAST	Resistant	NR	NR	118	37	3	4	7	-0.00626667	0.1983	0	10	TRAF family member-associated NF-kappa-B activator (TRAF-interacting protein) (I-TRAF)	TANK ITRAF TRAF2		TISSUE SPECIFICITY: Ubiquitous.	FUNCTION: Adapter protein involved in I-kappa-B-kinase (IKK) regulation which constitutively binds TBK1 and IKBKE playing a role in antiviral innate immunity. Acts as a regulator of TRAF function by maintaining them in a latent state. Blocks TRAF2 binding to LMP1 and inhibits LMP1-mediated NF-kappa-B activation. May control negatively TRAF2-mediated NF-kappa-B activation signaled by CD40, TNFR1 a…
TMEM123	PORIM_HUMAN	Q8N131	VAAST	COPD	198	86	NR	NR	16	5	21	-0.00509	0.4281	0	0	Porimin (Keratinocytes-associated transmembrane protein 3) (KCT-3) (Pro-oncosis receptor inducing membrane injury) (Transmembrane protein 123)	TMEM123 KCT3 PSEC0111 UNQ641/PRO1271		TISSUE SPECIFICITY: Ubiquitous. Not expressed in ovary. Expressed in keratinocytes. {ECO:0000269|PubMed:11481458, ECO:0000269|PubMed:12752121}.	FUNCTION: Implicated in oncotic cell death, characterized by cell swelling, organelle swelling, vacuolization and increased membrane permeability. {ECO:0000269|PubMed:11481458}.
TMEM214	TM214_HUMAN	Q6NUQ4	FCBF/TTEST	COPD	NR	NR	NR	NR	38	18	56	0.0466383	0.02673	0	0	Transmembrane protein 214	TMEM214 PP446			FUNCTION: Critical mediator, in cooperation with CASP4, of endoplasmic reticulum-stress induced apoptosis. Required or the activation of CASP4 following endoplasmic reticulum stress. {ECO:0000269|PubMed:23661706}.
TP53AIP1	TPIP1_HUMAN	Q9HCN2	FCBF/VAAST	COPD	10	8	NR	NR	30	14	44	0.045695	0.0826	0	0	p53-regulated apoptosis-inducing protein 1 (p53AIP1)	TP53AIP1		TISSUE SPECIFICITY: Only found to be expressed in thymus. {ECO:0000269|PubMed:11030628}.	FUNCTION: May play an important role in mediating p53/TP53-dependent apoptosis. {ECO:0000269|PubMed:11030628}.
TP53I11	P5I11_HUMAN	O14683	FCBF/TTEST	COPD	NR	NR	NR	NR	12	0	12	0.0125	0.0003087	0	0	Tumor protein p53-inducible protein 11 (p53-induced gene 11 protein)	TP53I11 PIG11
TRAPPC10	TPC10_HUMAN	P48553	FCBF/TTEST	COPD	NR	NR	NR	NR	23	9	32	0.0314551	0.002905	0	0	Trafficking protein particle complex subunit 10 (Epilepsy holoprosencephaly candidate 1 protein) (EHOC-1) (Protein GT334) (Trafficking protein particle complex subunit TMEM1) (Transport protein particle subunit TMEM1) (TRAPP subunit TMEM1)	TRAPPC10 EHOC1 TMEM1		TISSUE SPECIFICITY: Expressed in all tissues examined.	FUNCTION: May play a role in vesicular transport from endoplasmic reticulum to Golgi.
TSPAN4	TSN4_HUMAN	O14817	TTEST	COPD	NR	NR	NR	NR	62	30	92	0.00100806	0.0241	0	0	Tetraspanin-4 (Tspan-4) (Novel antigen 2) (NAG-2) (Transmembrane 4 superfamily member 7)	TSPAN4 NAG2 TM4SF7		TISSUE SPECIFICITY: Expressed in multiple tissues but is absent in brain, lymphoid cells, and platelets.
USP14	UBP14_HUMAN	P54578	FCBF	COPD	NR	NR	NR	NR	31	6	37	-0.00712366	0.2279	0	1	Ubiquitin carboxyl-terminal hydrolase 14 (EC 3.4.19.12) (Deubiquitinating enzyme 14) (Ubiquitin thioesterase 14) (Ubiquitin-specific-processing protease 14)	USP14 TGT			FUNCTION: Proteasome-associated deubiquitinase which releases ubiquitin from the proteasome targeted ubiquitinated proteins. Ensures the regeneration of ubiquitin at the proteasome. Is a reversibly associated subunit of the proteasome and a large fraction of proteasome-free protein exists within the cell. Required for the degradation of the chemokine receptor CXCR4 which is critical for CXCL12-in…
USP35	UBP35_HUMAN	Q9P2H5	FCBF/TTEST	COPD	NR	NR	NR	NR	62	30	92	0.0542931	0.001767	0	0	Ubiquitin carboxyl-terminal hydrolase 35 (EC 3.4.19.12) (Deubiquitinating enzyme 35) (Ubiquitin thioesterase 35) (Ubiquitin-specific-processing protease 35)	USP35 KIAA1372 USP34		TISSUE SPECIFICITY: Expressed in testis, pancreas and skeletal muscle. {ECO:0000269|PubMed:14715245}.
VAV3	VAV3_HUMAN	Q9UKW4	FCBF/TTEST	Resistant	NR	NR	NR	NR	59	30	89	-0.0309007	0.003348	0	0	Guanine nucleotide exchange factor VAV3 (VAV-3)	VAV3		TISSUE SPECIFICITY: Isoform 1 and isoform 3 are widely expressed; both are expressed at very low levels in skeletal muscle. In keratinocytes, isoform 1 is less abundant than isoform 3. Isoform 3 is detected at very low levels, if any, in adrenal gland, bone marrow, spleen, fetal brain and spinal chord; in these tissues, isoform 1 is readily detectable. {ECO:0000269|PubMed:11094073, ECO:0000269|Pu…	FUNCTION: Exchange factor for GTP-binding proteins RhoA, RhoG and, to a lesser extent, Rac1. Binds physically to the nucleotide-free states of those GTPases. Plays an important role in angiogenesis. Its recruitment by phosphorylated EPHA2 is critical for EFNA1-induced RAC1 GTPase activation and vascular endothelial cell migration and assembly (By similarity). May be important for integrin-mediate…
WBSCR16	WBS16_HUMAN	Q96I51	VAAST	Resistant	NR	NR	19	149	1	2	3	0	0.3097	0	0	Williams-Beuren syndrome chromosomal region 16 protein (RCC1-like G exchanging factor-like protein)	WBSCR16	DISEASE: Note=WBSCR16 is located in the Williams-Beuren syndrome (WBS) critical region. WBS results from a hemizygous deletion of several genes on chromosome 7q11.23, thought to arise as a consequence of unequal crossing over between highly homologous low-copy repeat sequences flanking the deleted region. Haploinsufficiency of WBSCR16 may be the cause of certain cardiovascular and musculo-skeleta…	TISSUE SPECIFICITY: Ubiquitous. {ECO:0000269|PubMed:12073013}.
WEE1	WEE1_HUMAN	P30291	VAAST	COPD	56	50	NR	NR	17	9	26	-0.00100523	0.8031	0	0	Wee1-like protein kinase (WEE1hu) (EC 2.7.10.2) (Wee1A kinase)	WEE1			FUNCTION: Acts as a negative regulator of entry into mitosis (G2 to M transition) by protecting the nucleus from cytoplasmically activated cyclin B1-complexed CDK1 before the onset of mitosis by mediating phosphorylation of CDK1 on 'Tyr-15'. Specifically phosphorylates and inactivates cyclin B1-complexed CDK1 reaching a maximum during G2 phase and a minimum as cells enter M phase. Phosphorylation…
ZBTB4	ZBTB4_HUMAN	Q9P1Z0	VAAST	COPD	30	23	NR	NR	38	16	54	0.0067972	0.4559	0	0	Zinc finger and BTB domain-containing protein 4 (KAISO-like zinc finger protein 1) (KAISO-L1)	ZBTB4 KIAA1538			FUNCTION: May be involved in transcriptional regulation.
ZFAND2B	ZFN2B_HUMAN	Q8WV99	VAAST	COPD	91	130	NR	NR	12	2	14	5.20417e-18	0.06788	0	0	AN1-type zinc finger protein 2B (Arsenite-inducible RNA-associated protein-like protein) (AIRAP-like protein)	ZFAND2B AIRAPL
NR: Not ranked within top 300 genes

## Sheet: siRNA summary
trial	cont1_0	cont1	HIF1A_0	HIF1A	USP14_0	USP14	TP53I11_0	TP53I11	RFWD3_0	RFWD3	ARL15_0	ARL15	cont2_0	cont2	AGRN_0	AGRN	BTN2A1_0	BTN2A1	CERK_0	CERK	CYP1B1_0	CYP1B1	DUSP6_0	DUSP6	cont3_0	cont3	EPPK1_0	EPPK1	GLO1_0	GLO1	KIAA1919_0	KIAA1919	KLF4_0	KLF4	MRPS34_0	MRPS34	cont4_0	cont4	NPLOC4_0	NPLOC4	NTPCR_0	NTPCR	PLCH2_0	PLCH2	PPID_0	PPID	SLC7A1_0	SLC7A1	TP53AIP1_0
1	0.2095	0.1668	0.278	0.2206	0.2612	0.2033	0.2084	0.1506	0.203	0.1778	0.1796	0.1547	0.2704	0.2315	0.2936	0.2321	0.2827	0.2582	0.2659	0.2095	0.2525	0.2117	0.2474	0.2154	0.1705	0.1215	0.1076	0.0901	0.1322	0.0735	0.0909	0.0574	0.2048	0.1304	0.0962	0.0547	0.1055	0.0701	0.1065	0.0499	0.0755	0.0501	0.0529	0.0478	0.0808	0.0559	0.0999	0.0825	0.0918
2	0.1929	0.1562	0.2697	0.201	0.2341	0.1859	0.188	0.1471	0.1977	0.1636	0.1616	0.1521	0.2572	0.2008	0.2908	0.2241	0.2709	0.2381	0.263	0.2211	0.2471	0.1936	0.2442	0.2175	0.1698	0.1131	0.1012	0.0875	0.1082	0.0811	0.0732	0.0362	0.1738	0.1305	0.0872	0.0577	0.0908	0.0613	0.0849	0.0471	0.0621	0.0466	0.0412	0.0432	0.0655	0.0472	0.0862	0.086	0.0719
3	0.1852	0.1414	0.2677	0.2064	0.2419	0.1877	0.1989	0.1413	0.181	0.1678	0.1349	0.1213	0.2537	0.22	0.2744	0.2118	0.2677	0.2459	0.2556	0.1998	0.2402	0.198	0.2388	0.2141	0.1737	0.1136	0.101	0.0871	0.1444	0.0936	0.0889	0.0461	0.1915	0.1369	0.0878	0.058	0.0973	0.0671	0.0917	0.0421	0.0651	0.0399	0.0499	0.0454	0.0651	0.0453	0.0838	0.075	0.0837
[truncated: 141 more columns]

## Sheet: Raw data
Cont1		HIF1A		USP14		TP53I11		RFWD3		ARL15
CSE0%	CSE2%	CSE0%	CSE2%	CSE0%	CSE2%	CSE0%	CSE2%	CSE0%	CSE2%	CSE0%	CSE2%
0.2095	0.1668	0.278	0.2206	0.2612	0.2033	0.2084	0.1506	0.203	0.1778	0.1796	0.1547
0.1929	0.1562	0.2697	0.201	0.2341	0.1859	0.188	0.1471	0.1977	0.1636	0.1616	0.1521
0.1852	0.1414	0.2677	0.2064	0.2419	0.1877	0.1989	0.1413	0.181	0.1678	0.1349	0.1213
0.195867	0.1548	0.2718	0.209333	0.245733	0.1923	0.198433	0.146333	0.1939	0.169733	0.1587	0.1427
100	79.0334	138.768	106.875	125.459	98.179	101.31	74.7107	98.9959	86.6576	81.0245	72.8557
Cont2		AGRN		BTN2A1		CERK		CYP1B1		DUSP6
CSE0%	CSE2%	CSE0%	CSE2%	CSE0%	CSE2%	CSE0%	CSE2%	CSE0%	CSE2%	CSE0%	CSE2%
0.2704	0.2315	0.2936	0.2321	0.2827	0.2582	0.2659	0.2095	0.2525	0.2117	0.2474	0.2154
0.2572	0.2008	0.2908	0.2241	0.2709	0.2381	0.263	0.2211	0.2471	0.1936	0.2442	0.2175
0.2537	0.22	0.2744	0.2118	0.2677	0.2459	0.2556	0.1998	0.2402	0.198	0.2388	0.2141
0.260433	0.217433	0.286267	0.222667	0.273767	0.2474	0.2615	0.210133	0.2466	0.2011	0.243467	0.215667
100	83.4891	109.92	85.4986	105.12	94.9956	100.41	80.6861	94.6885	77.2176	93.4853	82.8108
Cont3		EPPK1		GLO1		KIAA1919		KLF4		MRPS34
CSE0%	CSE2%	CSE0%	CSE2%	CSE0%	CSE2%	CSE0%	CSE2%	CSE0%	CSE2%	CSE0%	CSE2%
0.1705	0.1215	0.1076	0.0901	0.1322	0.0735	0.0909	0.0574	0.2048	0.1304	0.0962	0.0547
0.1698	0.1131	0.1012	0.0875	0.1082	0.0811	0.0732	0.0362	0.1738	0.1305	0.0872	0.0577
0.1737	0.1136	0.101	0.0871	0.1444	0.0936	0.0889	0.0461	0.1915	0.1369	0.0878	0.058
0.171333	0.116067	0.103267	0.0882333	0.128267	0.0827333	0.0843333	0.0465667	0.190033	0.1326	0.0904	0.0568
100	67.7	60.2725	51.4982	74.864	48.288	49.2219	27.179	110.915	77.3931	52.7627	33.1518
Cont4		NPLOC4		NTPCR		PLCH2		PPID		SLC7A1		TP53AIP1
CSE0%	CSE2%	CSE0%	CSE2%	CSE0%	CSE2%	CSE0%	CSE2%	CSE0%	CSE2%	CSE0%	CSE2%	CSE0%	CSE2%
0.1055	0.0701	0.1065	0.0499	0.0755	0.0501	0.0529	0.0478	0.0808	0.0559	0.0999	0.0825	0.0918	0.0682
0.0908	0.0613	0.0849	0.0471	0.0621	0.0466	0.0412	0.0432	0.0655	0.0472	0.0862	0.086	0.0719	0.0644
0.0973	0.0671	0.0917	0.0421	0.0651	0.0399	0.0499	0.0454	0.0651	0.0453	0.0838	0.075	0.0837	0.0552
0.0978667	0.0661667	0.0943667	0.0463667	0.0675667	0.0455333	0.048	0.0454667	0.0704667	0.0494667	0.0899667	0.0811667	0.0824667	0.0626
100	67.609	96.4234	47.3772	69.0393	46.5257	49.0462	46.4576	72.0025	50.5448	91.9275	82.9357	84.264	63.9644
Cont5		TRAPPC10		NADK		PDLIM4		HGS		MPDZ		MYO1E
CSE0%	CSE2%	CSE0%	CSE2%	CSE0%	CSE2%	CSE0%	CSE2%	CSE0%	CSE2%	CSE0%	CSE2%	CSE0%	CSE2%
0.211	0.142	0.2436	0.1321	0.245	0.1461	0.2228	0.1535	0.2542	0.1534	0.2664	0.1299	0.2788	0.0967
0.2125	0.1216	0.2366	0.1331	0.2474	0.146	0.2151	0.1561	0.2627	0.1598	0.254	0.1266	0.2591	0.1023
0.2121	0.1134	0.2272	0.1231	0.2337	0.1259	0.2086	0.1396	0.248	0.1426	0.254	0.1165	0.2616	0.0922
0.211867	0.125667	0.2358	0.129433	0.242033	0.139333	0.2155	0.149733	0.254967	0.151933	0.258133	0.124333	0.2665	0.0970667
100	59.314	111.296	61.0918	114.238	65.7645	101.715	70.6733	120.343	71.7117	121.837	58.6846	125.786	45.8149
Cont6		DEK		BSCL2		ARSD		MAN2B1		DVL2		AXIN1		RANGAP1		CTSB		AHSA1
CSE0%	CSE2%	CSE0%	CSE2%	CSE0%	CSE2%	CSE0%	CSE2%	CSE0%	CSE2%	CSE0%	CSE2%	CSE0%	CSE2%	CSE0%	CSE2%	CSE0%	CSE2%	CSE0%	CSE2%
0.2524	0.1946	0.2258	0.1854	0.2359	0.184	0.2312	0.172	0.2254	0.1707	0.2923	0.2111	0.2213	0.2088	0.1964	0.163	0.2119	0.1837	0.2513	0.2046
0.2504	0.1877	0.2187	0.1701	0.2325	0.1832	0.2225	0.1711	0.2205	0.1664	0.2814	0.2298	0.2162	0.193	0.1966	0.1564	0.2113	0.1789	0.2482	0.2066
0.2427	0.1773	0.2153	0.1807	0.2244	0.1758	0.2167	0.1709	0.2193	0.1648	0.2601	0.2192	0.2196	0.1961	0.191	0.1561	0.2018	0.1738	0.2413	0.2021
0.2485	0.186533	0.219933	0.178733	0.230933	0.181	0.223467	0.171333	0.221733	0.1673	0.277933	0.220033	0.219033	0.1993	0.194667	0.1585	0.208333	0.1788	0.246933	0.204433
100	75.0637	88.5044	71.9249	92.9309	72.837	89.9262	68.947	89.2287	67.3239	111.844	88.5446	88.1422	80.2012	78.3367	63.7827	83.8364	71.9517	99.3696	82.2669
Cont7		NAT10		NBAS		LAMA1		VAV3		USP35		FUT2		TMEM214		AHCTF1		SRCAP
CSE0%	CSE2%	CSE0%	CSE2%	CSE0%	CSE2%	CSE0%	CSE2%	CSE0%	CSE2%	CSE0%	CSE2%	CSE0%	CSE2%	CSE0%	CSE2%	CSE0%	CSE2%	CSE0%	CSE2%
0.238	0.1797	0.1567	0.1518	0.2434	0.1686	0.1902	0.1402	0.1616	0.1437	0.2192	0.1649	0.2628	0.1549	0.2413	0.2093	0.2386	0.1737	0.2456	0.1525
0.2291	0.1697	0.1353	0.1445	0.2336	0.1535	0.1752	0.1364	0.1498	0.1235	0.2024	0.1617	0.2487	0.145	0.2411	0.195	0.23	0.1659	0.2303	0.1462
0.2256	0.1676	0.1321	0.141	0.2296	0.1617	0.1758	0.1367	0.1436	0.1237	0.1972	0.1547	0.2424	0.1294	0.2351	0.2025	0.222	0.1619	0.2237	0.1504
0.2309	0.172333	0.141367	0.145767	0.235533	0.161267	0.1804	0.137767	0.151667	0.1303	0.206267	0.160433	0.2513	0.1431	0.239167	0.202267	0.2302	0.167167	0.2332	0.1497
100	74.6355	61.2242	63.1298	102.007	69.8426	78.1291	59.6651	65.685	56.4314	89.3316	69.4817	108.835	61.9749	103.58	87.5992	99.6968	72.3979	100.996	64.8333
Cont8		TSPAN4		CSF2		SNPH		CLDN7		SNCG		DHX58
CSE0%	CSE2%	CSE0%	CSE2%	CSE0%	CSE2%	CSE0%	CSE2%	CSE0%	CSE2%	CSE0%	CSE2%	CSE0%	CSE2%
0.2629	0.2126	0.2307	0.2	0.2362	0.1804	0.2484	0.2191	0.2866	0.2476	0.3221	0.2513	0.2981	0.2408
0.2549	0.2114	0.2196	0.1904	0.2335	0.1789	0.2449	0.1998	0.2784	0.2255	0.3062	0.2322	0.3107	0.2251
0.2589	0.1973	0.2208	0.1902	0.2242	0.1773	0.249	0.2031	0.277	0.2304	0.305	0.2426	0.292	0.248
0.2589	0.2071	0.2237	0.193533	0.2313	0.178867	0.247433	0.207333	0.280667	0.2345	0.3111	0.242033	0.300267	0.237967
100	79.9923	86.404	74.7522	89.3395	69.0872	95.571	80.0824	108.407	90.5755	120.162	93.4853	115.978	91.9145
Cont9		INO80		EPHX1		PRKCZ		EREG		PNP		PFKM
CSE0%	CSE2%	CSE0%	CSE2%	CSE0%	CSE2%	CSE0%	CSE2%	CSE0%	CSE2%	CSE0%	CSE2%	CSE0%	CSE2%
0.2488	0.1881	0.284	0.2722	0.2945	0.2604	0.2387	0.2074	0.3138	0.2919	0.1568	0.144	0.2044	0.1909
0.2314	0.1861	0.2709	0.2537	0.2844	0.25	0.2172	0.2063	0.3103	0.2927	0.1549	0.1301	0.1988	0.1874
0.2303	0.1829	0.2724	0.2607	0.2785	0.2425	0.2161	0.2007	0.3087	0.2851	0.1544	0.1295	0.1753	0.1729
0.236833	0.1857	0.275767	0.2622	0.2858	0.250967	0.224	0.2048	0.310933	0.2899	0.155367	0.134533	0.192833	0.183733
100	82.76	116.439	110.711	120.676	105.968	94.5814	86.4744	131.288	122.407	65.6018	56.8051	81.4216	77.5793
Cont10		BZW1		MAP3K10		AHCYL1		TANK		NELF		WBSCR16		RTN4
CSE0%	CSE2%	CSE0%	CSE2%	CSE0%	CSE2%	CSE0%	CSE2%	CSE0%	CSE2%	CSE0%	CSE2%	CSE0%	CSE2%	CSE0%	CSE2%
0.2317	0.1597	0.2853	0.1714	0.2417	0.1955	0.2566	0.1556	0.2546	0.1616	0.1724	0.1348	0.268	0.1966	0.2899	0.1933
0.2244	0.1598	0.278	0.1629	0.2384	0.199	0.2423	0.1491	0.2526	0.1522	0.1792	0.1255	0.2654	0.198	0.28	0.1904
0.2125	0.1458	0.2761	0.1656	0.2339	0.1877	0.2469	0.1411	0.2478	0.1362	0.1777	0.1185	0.2655	0.1907	0.2767	0.1774
0.222867	0.1551	0.2798	0.166633	0.238	0.194067	0.2486	0.1486	0.251667	0.15	0.176433	0.126267	0.2663	0.1951	0.2822	0.187033
100	69.5932	125.546	74.7681	106.79	87.0773	111.546	66.6765	112.922	67.3047	79.1653	56.6556	119.488	87.541	126.623	83.9215
Cont11		CYR61		SIAH1		TMEM123
CSE0%	CSE2%	CSE0%	CSE2%	CSE0%	CSE2%	CSE0%	CSE2%
0.2912	0.2434	0.3354	0.2945	0.2534	0.1924	0.2658	0.2185
0.2919	0.2222	0.3176	0.2701	0.2492	0.1913	0.2769	0.2296
0.2906	0.3083	0.3097	0.2658	0.2501	0.1889	0.2651	0.2259
0.291233	0.2328	0.3209	0.2768	0.2509	0.190867	0.269267	0.224667
100	79.9359	110.187	95.0442	86.151	65.5374	92.4575	77.1433
Cont12		GALNT5		C6orf72		COX20		FAM83A
CSE0%	CSE2%	CSE0%	CSE2%	CSE0%	CSE2%	CSE0%	CSE2%	CSE0%	CSE2%
0.325	0.3016	0.2874	0.2277	0.3068	0.25	0.2462	0.1827	0.2658	0.2419
0.3083	0.2784	0.2761	0.212	0.292	0.2613	0.2338	0.1816	0.2496	0.2373
0.3043	0.2702	0.2678	0.215	0.2926	0.251	0.2276	0.1718	0.2468	0.2263
0.312533	0.2834	0.2771	0.218233	0.297133	0.2541	0.235867	0.1787	0.254067	0.235167
100	90.6783	88.6626	69.8273	95.0726	81.3034	75.4694	57.178	81.2927	75.2454
Cont13		SERPINB7		EMP1		ZBTB4		ZFAND2B		RAD51C		WEE1		POT1		ICAM1
CSE0%	CSE2%	CSE0%	CSE2%	CSE0%	CSE2%	CSE0%	CSE2%	CSE0%	CSE2%	CSE0%	CSE2%	CSE0%	CSE2%	CSE0%	CSE2%	CSE0%	CSE2%
0.2818	0.2385	0.2348	0.1991	0.2671	0.2355	0.2964	0.229	0.2644	0.244	0.3131	0.2619	0.2512	0.1921	0.2531	0.2281	0.3521	0.2391
0.2625	0.2247	0.2161	0.2023	0.2632	0.22	0.2812	0.2242	0.2586	0.235	0.3011	0.2569	0.2397	0.1926	0.2484	0.2258	0.3313	0.2373
0.2561	0.2213	0.2088	0.1835	0.2617	0.207	0.2764	0.2152	0.26	0.23	0.29	0.2491	0.2379	0.1887	0.2463	0.2207	0.3303	0.2265
0.2668	0.2316	0.2199	0.194967	0.264	0.220833	0.284667	0.2228	0.261	0.236333	0.3014	0.255967	0.242933	0.191133	0.249267	0.224867	0.3379	0.2343
100	86.8066	86.8066	73.076	98.9505	82.7711	106.697	83.5082	97.8261	88.5807	112.969	95.9395	91.0545	71.6392	93.4283	84.2829	126.649	87.8186
Cont14		TACC2		PEX26
CSE0%	CSE2%	CSE0%	CSE2%	CSE0%	CSE2%
0.2327	0.1578	0.2861	0.0365	0.2769	0.1521
0.2105	0.1556	0.2745	0.0324	0.2635	0.1461
0.2165	0.1473	0.2691	0.0447	0.2509	0.1423
0.2199	0.153567	0.276567	0.0378667	0.263767	0.146833
100	69.8348	125.769	17.2199	119.948	66.7728
