# Supplementary material for: Whole exome sequencing identifies novel candidate genes that modify chronic obstructive pulmonary disease susceptibility
Source: Hum Genomics. 2016 Jan 7;10:1. doi: 10.1186/s40246-015-0058-7 (PMC4705629; doi:10.1186/s40246-015-0058-7)
Supplement: Additional file 6: — Gene Ontology term enrichment analysis on the 81 candidate genes. (XLSX 19.0 kb) [file 40246_2015_58_MOESM6_ESM.xlsx]

## Sheet: 81_gene.GO_enrich.xls
p-value	q-value	term_goid	term_category	term_level	term_name	members_input_overlap	members_input_overlap_geneids	size	effective_size
2.1929e-05	0.00127188	GO:0016265	b	2	death	1508; 1545; 1848; 2012; 2739; 3091; 3383; 3491; 4294; 5481; 5590; 6477; 8312; 9314; 10451; 375790; 114908; 1437; 54867; 57142; 26012; 63970	NSMF_HUMAN; CYR61_HUMAN; VAV3_HUMAN; CATB_HUMAN; DUS6_HUMAN; PPID_HUMAN; PORIM_HUMAN; M3K10_HUMAN; AXIN1_HUMAN; CSF2_HUMAN; CP1B1_HUMAN; ICAM1_HUMAN; AGRIN_HUMAN; KLF4_HUMAN; SIAH1_HUMAN; LGUL_HUMAN; TM214_HUMAN; TPIP1_HUMAN; HIF1A_HUMAN; RTN4_HUMAN; KPCZ_HUMAN; EMP1_HUMAN	1972	1972
2.12442e-05	0.0044188	GO:0008219	b	3	cell death	1508; 1545; 1848; 2012; 2739; 3091; 3383; 3491; 4294; 5481; 5590; 6477; 8312; 9314; 10451; 375790; 114908; 1437; 54867; 57142; 26012; 63970	NSMF_HUMAN; CYR61_HUMAN; VAV3_HUMAN; CATB_HUMAN; DUS6_HUMAN; PPID_HUMAN; PORIM_HUMAN; M3K10_HUMAN; AXIN1_HUMAN; CSF2_HUMAN; CP1B1_HUMAN; ICAM1_HUMAN; AGRIN_HUMAN; KLF4_HUMAN; SIAH1_HUMAN; LGUL_HUMAN; TM214_HUMAN; TPIP1_HUMAN; HIF1A_HUMAN; RTN4_HUMAN; KPCZ_HUMAN; EMP1_HUMAN	1968	1968
0.000269015	0.00780143	GO:0044710	b	2	single-organism metabolic process	414; 65993; 1508; 1545; 1848; 1856; 2069; 2524; 2739; 3091; 3383; 3491; 4125; 4294; 4860; 5213; 5590; 5889; 7913; 8312; 8710; 9097; 9146; 9314; 9651; 10451; 10768; 10847; 11120; 11227; 26580; 375790; 54617; 55159; 55666; 25913; 64781; 65220	DVL2_HUMAN; CYR61_HUMAN; VAV3_HUMAN; RFWD3_HUMAN; CATB_HUMAN; PLCH2_HUMAN; SAHH2_HUMAN; UBP14_HUMAN; DUS6_HUMAN; PNPH_HUMAN; DEK_HUMAN; POTE1_HUMAN; BSCL2_HUMAN; BT2A1_HUMAN; M3K10_HUMAN; AXIN1_HUMAN; GALT5_HUMAN; ARSD_HUMAN; EREG_HUMAN; SPB7_HUMAN; ICAM1_HUMAN; AGRIN_HUMAN; FUT2_HUMAN; SRCAP_HUMAN; RA51C_HUMAN; NADK_HUMAN; CP1B1_HUMAN; LGUL_HUMAN; INO80_HUMAN; HIF1A_HUMAN; RT34_HUMAN; HGS_HUMAN;…	5298	5294
0.000100747	0.0178486	GO:0012501	b	4	programmed cell death	1508; 1545; 1848; 2739; 3091; 3383; 3491; 4294; 5481; 5590; 6477; 8312; 9314; 10451; 375790; 1437; 54867; 57142; 26012; 63970	NSMF_HUMAN; TPIP1_HUMAN; HIF1A_HUMAN; TM214_HUMAN; CYR61_HUMAN; VAV3_HUMAN; RTN4_HUMAN; M3K10_HUMAN; AXIN1_HUMAN; SIAH1_HUMAN; CATB_HUMAN; KPCZ_HUMAN; LGUL_HUMAN; DUS6_HUMAN; PPID_HUMAN; CP1B1_HUMAN; ICAM1_HUMAN; CSF2_HUMAN; AGRIN_HUMAN; KLF4_HUMAN	1866	1866
0.000110177	0.0178486	GO:0035166	b	4	post-embryonic hemopoiesis	4643; 9314	MYO1E_HUMAN; KLF4_HUMAN	4	4
0.000183112	0.0185206	GO:0061304	b	4	retinal blood vessel morphogenesis	1545; 284217	CP1B1_HUMAN; LAMA1_HUMAN	5	5
0.000228649	0.0185206	GO:0010941	b	4	regulation of cell death	1508; 1545; 1848; 2739; 3091; 3383; 3491; 4294; 5481; 5590; 6477; 9314; 10451; 375790; 1437; 57142; 26012	NSMF_HUMAN; HIF1A_HUMAN; CYR61_HUMAN; VAV3_HUMAN; RTN4_HUMAN; M3K10_HUMAN; SIAH1_HUMAN; CATB_HUMAN; KPCZ_HUMAN; LGUL_HUMAN; DUS6_HUMAN; PPID_HUMAN; CP1B1_HUMAN; ICAM1_HUMAN; CSF2_HUMAN; AGRIN_HUMAN; KLF4_HUMAN	1521	1521
0.000812501	0.0187854	GO:0030877	c	3	beta-catenin destruction complex	6477; 8312	AXIN1_HUMAN; SIAH1_HUMAN	10	10
0.00122939	0.0187854	GO:0065010	c	3	extracellular membrane-bounded organelle	414; 1508; 2524; 2739; 3383; 4125; 4643; 4860; 5213; 5590; 6623; 9097; 9146; 10451; 10598; 10768; 11120; 375790; 84284; 116254; 54622; 57142; 25909	AHSA1_HUMAN; VAV3_HUMAN; CATB_HUMAN; SAHH2_HUMAN; UBP14_HUMAN; PNPH_HUMAN; MYO1E_HUMAN; NTPCR_HUMAN; ELYS_HUMAN; ARSD_HUMAN; FUT2_HUMAN; ICAM1_HUMAN; AGRIN_HUMAN; BT2A1_HUMAN; LGUL_HUMAN; GINM1_HUMAN; HGS_HUMAN; RTN4_HUMAN; PFKAM_HUMAN; KPCZ_HUMAN; SYUG_HUMAN; ARL15_HUMAN; MA2B1_HUMAN	2779	2779
0.00131061	0.0187854	GO:1903561	c	3	extracellular vesicle	414; 1508; 2524; 2739; 3383; 4125; 4643; 4860; 5213; 5590; 6623; 9097; 9146; 10451; 10598; 10768; 11120; 375790; 84284; 116254; 54622; 57142; 25909	AHSA1_HUMAN; VAV3_HUMAN; CATB_HUMAN; SAHH2_HUMAN; UBP14_HUMAN; PNPH_HUMAN; MYO1E_HUMAN; NTPCR_HUMAN; ELYS_HUMAN; ARSD_HUMAN; FUT2_HUMAN; ICAM1_HUMAN; AGRIN_HUMAN; BT2A1_HUMAN; LGUL_HUMAN; GINM1_HUMAN; HGS_HUMAN; RTN4_HUMAN; PFKAM_HUMAN; KPCZ_HUMAN; SYUG_HUMAN; ARL15_HUMAN; MA2B1_HUMAN	2792	2792
0.000848469	0.0232875	GO:0043621	m	3	protein self-association	1508; 1856; 8312	DVL2_HUMAN; AXIN1_HUMAN; CATB_HUMAN	43	43
0.0011561	0.0232875	GO:0008022	m	3	protein C-terminus binding	5213; 6477; 8312; 8777; 55670	PFKAM_HUMAN; MPDZ_HUMAN; PEX26_HUMAN; SIAH1_HUMAN; AXIN1_HUMAN	182	182
0.00162471	0.0232875	GO:0016801	m	3	hydrolase activity, acting on ether bonds	2052; 10768	HYEP_HUMAN; SAHH2_HUMAN	14	14
0.00220229	0.0236746	GO:0005737	c	3	cytoplasm	414; 65993; 1508; 1545; 1848; 1856; 2052; 2524; 2739; 3091; 4125; 4294; 4643; 4860; 5213; 5481; 5590; 5889; 5905; 6477; 6623; 7109; 7465; 7913; 8312; 8710; 8777; 9097; 9146; 9651; 9689; 9751; 10010; 10451; 10579; 10598; 10768; 10847; 11227; 26580; 375790; 79132; 81554; 116228; 83481; 51594; 54867; 55159; 55666; 55670; 57142; 25909; 25913; 26012; 63970; 64781; 130617; 65220	DVL2_HUMAN; AHSA1_HUMAN; WEE1_HUMAN; VAV3_HUMAN; COX20_HUMAN; GALT5_HUMAN; RFWD3_HUMAN; CATB_HUMAN; PLCH2_HUMAN; SAHH2_HUMAN; BZW1_HUMAN; UBP14_HUMAN; DUS6_HUMAN; PPID_HUMAN; RAGP1_HUMAN; PNPH_HUMAN; DEK_HUMAN; POTE1_HUMAN; BSCL2_HUMAN; TACC2_HUMAN; MYO1E_HUMAN; M3K10_HUMAN; AXIN1_HUMAN; ELYS_HUMAN; TANK_HUMAN; NPL4_HUMAN; ARSD_HUMAN; FUT2_HUMAN; WBS16_HUMAN; CP1B1_HUMAN; TPC10_HUMAN; AGRIN_HUMAN…	10429	10412
0.000457845	0.0247236	GO:0072358	b	4	cardiovascular system development	1545; 1848; 1856; 2069; 3091; 3491; 4643; 8710; 9314; 10451; 284217; 57142	DVL2_HUMAN; HIF1A_HUMAN; CYR61_HUMAN; VAV3_HUMAN; MYO1E_HUMAN; LAMA1_HUMAN; RTN4_HUMAN; SPB7_HUMAN; EREG_HUMAN; DUS6_HUMAN; CP1B1_HUMAN; KLF4_HUMAN	898	898
0.000457845	0.0247236	GO:0072359	b	4	circulatory system development	1545; 1848; 1856; 2069; 3091; 3491; 4643; 8710; 9314; 10451; 284217; 57142	DVL2_HUMAN; HIF1A_HUMAN; CYR61_HUMAN; VAV3_HUMAN; MYO1E_HUMAN; LAMA1_HUMAN; RTN4_HUMAN; SPB7_HUMAN; EREG_HUMAN; DUS6_HUMAN; CP1B1_HUMAN; KLF4_HUMAN	898	898
0.00115782	0.0262364	GO:0016324	c	4	apical plasma membrane	1508; 5213; 5590; 8777; 10768; 91749	NAGT1_HUMAN; MPDZ_HUMAN; CATB_HUMAN; KPCZ_HUMAN; SAHH2_HUMAN; PFKAM_HUMAN	272	272
0.00122939	0.0262364	GO:0070062	c	4	extracellular exosome	414; 1508; 2524; 2739; 3383; 4125; 4643; 4860; 5213; 5590; 6623; 9097; 9146; 10451; 10598; 10768; 11120; 375790; 84284; 116254; 54622; 57142; 25909	AHSA1_HUMAN; VAV3_HUMAN; CATB_HUMAN; SAHH2_HUMAN; UBP14_HUMAN; PNPH_HUMAN; MYO1E_HUMAN; NTPCR_HUMAN; ELYS_HUMAN; ARSD_HUMAN; FUT2_HUMAN; ICAM1_HUMAN; AGRIN_HUMAN; BT2A1_HUMAN; LGUL_HUMAN; GINM1_HUMAN; HGS_HUMAN; RTN4_HUMAN; PFKAM_HUMAN; KPCZ_HUMAN; SYUG_HUMAN; ARL15_HUMAN; MA2B1_HUMAN	2779	2779
0.00183044	0.0262364	GO:0005881	c	4	cytoplasmic microtubule	8312; 9751; 54867	AXIN1_HUMAN; TM214_HUMAN; SNPH_HUMAN	56	56
0.000769672	0.0281781	GO:0045177	c	2	apical part of cell	1508; 1856; 5213; 5590; 8777; 10768; 91749	DVL2_HUMAN; PFKAM_HUMAN; MPDZ_HUMAN; CATB_HUMAN; KPCZ_HUMAN; SAHH2_HUMAN; NAGT1_HUMAN	348	348
0.00131061	0.0281781	GO:0043230	c	2	extracellular organelle	414; 1508; 2524; 2739; 3383; 4125; 4643; 4860; 5213; 5590; 6623; 9097; 9146; 10451; 10598; 10768; 11120; 375790; 84284; 116254; 54622; 57142; 25909	AHSA1_HUMAN; VAV3_HUMAN; CATB_HUMAN; SAHH2_HUMAN; UBP14_HUMAN; PNPH_HUMAN; MYO1E_HUMAN; NTPCR_HUMAN; ELYS_HUMAN; ARSD_HUMAN; FUT2_HUMAN; ICAM1_HUMAN; AGRIN_HUMAN; BT2A1_HUMAN; LGUL_HUMAN; GINM1_HUMAN; HGS_HUMAN; RTN4_HUMAN; PFKAM_HUMAN; KPCZ_HUMAN; SYUG_HUMAN; ARL15_HUMAN; MA2B1_HUMAN	2792	2792
0.00208546	0.0298916	GO:0031982	c	2	vesicle	414; 1508; 1856; 2524; 2739; 3383; 4125; 4643; 4860; 5213; 5590; 6623; 7106; 8312; 8777; 9097; 9146; 10451; 10598; 10768; 11120; 375790; 84284; 116254; 54622; 57142; 25909	DVL2_HUMAN; AHSA1_HUMAN; VAV3_HUMAN; CATB_HUMAN; SAHH2_HUMAN; UBP14_HUMAN; PNPH_HUMAN; MYO1E_HUMAN; NTPCR_HUMAN; AXIN1_HUMAN; ELYS_HUMAN; ARSD_HUMAN; FUT2_HUMAN; ICAM1_HUMAN; AGRIN_HUMAN; BT2A1_HUMAN; TSN4_HUMAN; LGUL_HUMAN; GINM1_HUMAN; HGS_HUMAN; RTN4_HUMAN; PFKAM_HUMAN; MPDZ_HUMAN; KPCZ_HUMAN; SYUG_HUMAN; ARL15_HUMAN; MA2B1_HUMAN	3633	3632
0.00403277	0.0346818	GO:0044444	c	3	cytoplasmic part	414; 65993; 1508; 1545; 1848; 1856; 2052; 2524; 3091; 4125; 4643; 4860; 5213; 5590; 5889; 5905; 6477; 6623; 7109; 7913; 8312; 8777; 9097; 9146; 9751; 10010; 10451; 10598; 10768; 10847; 11227; 26580; 375790; 81554; 116228; 51594; 54867; 55666; 55670; 57142; 25909; 26012; 63970; 64781; 130617; 65220	DVL2_HUMAN; AHSA1_HUMAN; VAV3_HUMAN; COX20_HUMAN; GALT5_HUMAN; CATB_HUMAN; SAHH2_HUMAN; UBP14_HUMAN; DUS6_HUMAN; RAGP1_HUMAN; PNPH_HUMAN; DEK_HUMAN; BSCL2_HUMAN; MYO1E_HUMAN; AXIN1_HUMAN; ELYS_HUMAN; TANK_HUMAN; ARSD_HUMAN; FUT2_HUMAN; WBS16_HUMAN; CP1B1_HUMAN; TPC10_HUMAN; AGRIN_HUMAN; SRCAP_HUMAN; PEX26_HUMAN; RA51C_HUMAN; NSMF_HUMAN; SIAH1_HUMAN; NADK_HUMAN; NBAS_HUMAN; HYEP_HUMAN; TM214_HUMAN…	7800	7789
0.00090431	0.0418566	GO:0001944	b	4	vasculature development	1545; 2069; 3091; 3491; 4643; 8710; 9314; 10451; 284217	HIF1A_HUMAN; CYR61_HUMAN; VAV3_HUMAN; MYO1E_HUMAN; LAMA1_HUMAN; SPB7_HUMAN; EREG_HUMAN; CP1B1_HUMAN; KLF4_HUMAN	582	582
0.00588337	0.0421642	GO:0031988	c	3	membrane-bounded vesicle	414; 1508; 1856; 2524; 2739; 3383; 4125; 4643; 4860; 5213; 5590; 6623; 8312; 9097; 9146; 10451; 10598; 10768; 11120; 375790; 84284; 116254; 54622; 57142; 25909	DVL2_HUMAN; AHSA1_HUMAN; VAV3_HUMAN; CATB_HUMAN; SAHH2_HUMAN; UBP14_HUMAN; PNPH_HUMAN; MYO1E_HUMAN; NTPCR_HUMAN; AXIN1_HUMAN; ELYS_HUMAN; ARSD_HUMAN; FUT2_HUMAN; ICAM1_HUMAN; AGRIN_HUMAN; BT2A1_HUMAN; LGUL_HUMAN; GINM1_HUMAN; HGS_HUMAN; RTN4_HUMAN; PFKAM_HUMAN; KPCZ_HUMAN; SYUG_HUMAN; ARL15_HUMAN; MA2B1_HUMAN	3514	3513
0.000688445	0.0435856	GO:0001568	b	3	blood vessel development	1545; 2069; 3091; 3491; 4643; 8710; 9314; 10451; 284217	HIF1A_HUMAN; CYR61_HUMAN; VAV3_HUMAN; MYO1E_HUMAN; LAMA1_HUMAN; SPB7_HUMAN; EREG_HUMAN; CP1B1_HUMAN; KLF4_HUMAN	560	560
0.000990272	0.0435856	GO:0061299	b	3	retina vasculature morphogenesis in camera-type eye	1545; 284217	CP1B1_HUMAN; LAMA1_HUMAN	11	11
0.00127018	0.0435856	GO:0001816	b	3	cytokine production	1545; 2069; 3091; 4860; 5590; 8710; 9314; 79132; 1437	HIF1A_HUMAN; DHX58_HUMAN; CSF2_HUMAN; SPB7_HUMAN; KPCZ_HUMAN; EREG_HUMAN; CP1B1_HUMAN; PNPH_HUMAN; KLF4_HUMAN	611	611
0.00130057	0.0435856	GO:0048514	b	3	blood vessel morphogenesis	1545; 2069; 3091; 3491; 4643; 9314; 10451; 284217	HIF1A_HUMAN; CYR61_HUMAN; VAV3_HUMAN; MYO1E_HUMAN; LAMA1_HUMAN; EREG_HUMAN; CP1B1_HUMAN; KLF4_HUMAN	493	493
0.00145031	0.0435856	GO:0023014	b	3	signal transduction by protein phosphorylation	1848; 1856; 2069; 3383; 3491; 4294; 5590; 8312; 9146; 9314	DVL2_HUMAN; CYR61_HUMAN; HGS_HUMAN; M3K10_HUMAN; AXIN1_HUMAN; KPCZ_HUMAN; EREG_HUMAN; DUS6_HUMAN; ICAM1_HUMAN; KLF4_HUMAN	751	751
0.00146682	0.0435856	GO:0043062	b	3	extracellular structure organization	1508; 1545; 3383; 3491; 4643; 375790; 284217	CYR61_HUMAN; MYO1E_HUMAN; CATB_HUMAN; LAMA1_HUMAN; CP1B1_HUMAN; ICAM1_HUMAN; AGRIN_HUMAN	389	389
0.00109093	0.0441828	GO:0000165	b	4	MAPK cascade	1848; 1856; 2069; 3383; 3491; 4294; 5590; 8312; 9146; 9314	DVL2_HUMAN; CYR61_HUMAN; HGS_HUMAN; M3K10_HUMAN; AXIN1_HUMAN; KPCZ_HUMAN; EREG_HUMAN; DUS6_HUMAN; ICAM1_HUMAN; KLF4_HUMAN	723	723
0.00742641	0.0456194	GO:0000791	c	3	euchromatin	9314; 26012	NSMF_HUMAN; KLF4_HUMAN	30	30
0.00440459	0.0473493	GO:0005605	c	2	basal lamina	375790; 284217	LAMA1_HUMAN; AGRIN_HUMAN	23	23
0.00479158	0.0515095	GO:0005719	c	4	nuclear euchromatin	9314; 26012	NSMF_HUMAN; KLF4_HUMAN	24	24
0.00144539	0.0520342	GO:0030198	b	4	extracellular matrix organization	1508; 1545; 3383; 3491; 4643; 375790; 284217	CYR61_HUMAN; MYO1E_HUMAN; CATB_HUMAN; LAMA1_HUMAN; CP1B1_HUMAN; ICAM1_HUMAN; AGRIN_HUMAN	388	388
0.00172839	0.0548417	GO:0051338	b	4	regulation of transferase activity	1848; 1856; 2069; 3491; 4294; 5590; 8312; 9146; 9314; 10451; 25913	DVL2_HUMAN; POTE1_HUMAN; CYR61_HUMAN; HGS_HUMAN; VAV3_HUMAN; M3K10_HUMAN; AXIN1_HUMAN; KPCZ_HUMAN; EREG_HUMAN; DUS6_HUMAN; KLF4_HUMAN	905	905
0.00186942	0.0548417	GO:0034389	b	4	lipid particle organization	5481; 26580	BSCL2_HUMAN; PPID_HUMAN	15	15
0.00230541	0.0548417	GO:0072524	b	4	pyridine-containing compound metabolic process	3091; 4860; 5213; 65220	NADK_HUMAN; HIF1A_HUMAN; PFKAM_HUMAN; PNPH_HUMAN	128	128
0.00234	0.0548417	GO:0006809	b	4	nitric oxide biosynthetic process	1545; 3383; 9314	CP1B1_HUMAN; ICAM1_HUMAN; KLF4_HUMAN	61	61
0.0024078	0.0548417	GO:0020027	b	4	hemoglobin metabolic process	3091; 9314	HIF1A_HUMAN; KLF4_HUMAN	17	17
0.00253897	0.0548417	GO:0050790	b	4	regulation of catalytic activity	1508; 1848; 1856; 2069; 3091; 3383; 3491; 4294; 5590; 5905; 8312; 8710; 9097; 9146; 9314; 10451; 10598; 375790; 25913	DVL2_HUMAN; AHSA1_HUMAN; HIF1A_HUMAN; CYR61_HUMAN; HGS_HUMAN; VAV3_HUMAN; M3K10_HUMAN; AXIN1_HUMAN; POTE1_HUMAN; CATB_HUMAN; KPCZ_HUMAN; EREG_HUMAN; DUS6_HUMAN; SPB7_HUMAN; ICAM1_HUMAN; KLF4_HUMAN; RAGP1_HUMAN; AGRIN_HUMAN; UBP14_HUMAN	2224	2223
0.00278493	0.0559189	GO:0001817	b	4	regulation of cytokine production	1545; 2069; 3091; 5590; 8710; 9314; 79132; 1437	HIF1A_HUMAN; DHX58_HUMAN; CSF2_HUMAN; SPB7_HUMAN; KPCZ_HUMAN; EREG_HUMAN; CP1B1_HUMAN; KLF4_HUMAN	557	557
0.00301053	0.0559189	GO:0046716	b	4	muscle cell cellular homeostasis	3091; 5213	HIF1A_HUMAN; PFKAM_HUMAN	19	19
0.00310661	0.0559189	GO:0043085	b	4	positive regulation of catalytic activity	1856; 2069; 3091; 3383; 3491; 4294; 5590; 5905; 8312; 9314; 10451; 10598; 375790; 25913	DVL2_HUMAN; AHSA1_HUMAN; HIF1A_HUMAN; CYR61_HUMAN; VAV3_HUMAN; M3K10_HUMAN; AXIN1_HUMAN; POTE1_HUMAN; KPCZ_HUMAN; EREG_HUMAN; ICAM1_HUMAN; RAGP1_HUMAN; AGRIN_HUMAN; KLF4_HUMAN	1432	1431
0.00248719	0.0572053	GO:0097367	m	2	carbohydrate derivative binding	1508; 3491; 4294; 4643; 4860; 5213; 5590; 5889; 7465; 10847; 375790; 79132; 84284; 54617; 54622; 284217; 55226; 64781; 65220	NAT10_HUMAN; CYR61_HUMAN; INO80_HUMAN; MYO1E_HUMAN; LAMA1_HUMAN; SRCAP_HUMAN; M3K10_HUMAN; PFKAM_HUMAN; RA51C_HUMAN; CATB_HUMAN; NADK_HUMAN; NTPCR_HUMAN; KPCZ_HUMAN; CERK1_HUMAN; ARL15_HUMAN; AGRIN_HUMAN; WEE1_HUMAN; DHX58_HUMAN; PNPH_HUMAN	2222	2219
0.00685126	0.0589208	GO:0005635	c	4	nuclear envelope	5590; 5905; 51594; 57142; 25909; 26012	NSMF_HUMAN; RTN4_HUMAN; ELYS_HUMAN; KPCZ_HUMAN; NBAS_HUMAN; RAGP1_HUMAN	390	390
0.00833825	0.0597574	GO:0016363	c	4	nuclear matrix	5590; 25909; 26012	NSMF_HUMAN; KPCZ_HUMAN; ELYS_HUMAN	96	96
0.00363271	0.0619472	GO:0080134	b	4	regulation of response to stress	1366; 1508; 1848; 1856; 2069; 3091; 4294; 7913; 8312; 9097; 9314; 10010; 79132; 55159	DVL2_HUMAN; HIF1A_HUMAN; M3K10_HUMAN; AXIN1_HUMAN; UBP14_HUMAN; RFWD3_HUMAN; CATB_HUMAN; EREG_HUMAN; DUS6_HUMAN; TANK_HUMAN; KLF4_HUMAN; DHX58_HUMAN; CLD7_HUMAN; DEK_HUMAN	1457	1456
0.00407629	0.0637638	GO:0001890	b	4	placenta development	1508; 3091; 3491; 1437	HIF1A_HUMAN; CYR61_HUMAN; CSF2_HUMAN; CATB_HUMAN	150	150
0.00430373	0.0637638	GO:0015031	b	4	protein transport	3091; 4860; 5213; 5481; 5590; 5905; 6623; 8312; 9146; 10768; 51594; 54622; 55666; 55670; 25909; 130617	PEX26_HUMAN; HIF1A_HUMAN; ZFN2B_HUMAN; HGS_HUMAN; PFKAM_HUMAN; ELYS_HUMAN; NPL4_HUMAN; KPCZ_HUMAN; SAHH2_HUMAN; SYUG_HUMAN; PPID_HUMAN; NBAS_HUMAN; RAGP1_HUMAN; ARL15_HUMAN; AXIN1_HUMAN; PNPH_HUMAN	1815	1813
0.00446391	0.0637638	GO:0023056	b	4	positive regulation of signaling	1545; 1856; 2069; 3091; 3383; 3491; 4294; 5213; 5590; 6477; 8312; 10451; 79132; 1437	DVL2_HUMAN; HIF1A_HUMAN; DHX58_HUMAN; CYR61_HUMAN; VAV3_HUMAN; M3K10_HUMAN; PFKAM_HUMAN; SIAH1_HUMAN; KPCZ_HUMAN; EREG_HUMAN; CP1B1_HUMAN; ICAM1_HUMAN; CSF2_HUMAN; AXIN1_HUMAN	1490	1490
0.00452645	0.0637638	GO:0046209	b	4	nitric oxide metabolic process	1545; 3383; 9314	CP1B1_HUMAN; ICAM1_HUMAN; KLF4_HUMAN	77	77
0.00436917	0.064791	GO:0016043	b	2	cellular component organization	65993; 1508; 1545; 2012; 2069; 3091; 3383; 3491; 4643; 5213; 5481; 5590; 5889; 6477; 6623; 7106; 7465; 7913; 8312; 9146; 10451; 10579; 10847; 26580; 375790; 114908; 1437; 54617; 284217; 55159; 55666; 55670; 57142; 25909; 25913; 26012; 130617	NSMF_HUMAN; CYR61_HUMAN; VAV3_HUMAN; RFWD3_HUMAN; CATB_HUMAN; LAMA1_HUMAN; WEE1_HUMAN; PPID_HUMAN; PORIM_HUMAN; DEK_HUMAN; POTE1_HUMAN; BSCL2_HUMAN; TACC2_HUMAN; MYO1E_HUMAN; AXIN1_HUMAN; ELYS_HUMAN; CSF2_HUMAN; EREG_HUMAN; CP1B1_HUMAN; ICAM1_HUMAN; AGRIN_HUMAN; SRCAP_HUMAN; PEX26_HUMAN; RA51C_HUMAN; SIAH1_HUMAN; TSN4_HUMAN; INO80_HUMAN; HIF1A_HUMAN; RT34_HUMAN; HGS_HUMAN; RTN4_HUMAN; PFKAM_HUMAN…	5857	5850
0.00449921	0.064791	GO:0065009	b	2	regulation of molecular function	1508; 1545; 1848; 1856; 2069; 3091; 3383; 3491; 4294; 5590; 5905; 8312; 8710; 9097; 9146; 9314; 10451; 10598; 10768; 375790; 25913	DVL2_HUMAN; AHSA1_HUMAN; HIF1A_HUMAN; CYR61_HUMAN; HGS_HUMAN; VAV3_HUMAN; M3K10_HUMAN; AXIN1_HUMAN; POTE1_HUMAN; CATB_HUMAN; SPB7_HUMAN; KPCZ_HUMAN; SAHH2_HUMAN; EREG_HUMAN; DUS6_HUMAN; CP1B1_HUMAN; ICAM1_HUMAN; KLF4_HUMAN; RAGP1_HUMAN; AGRIN_HUMAN; UBP14_HUMAN	2699	2698
0.00651681	0.064791	GO:0009056	b	2	catabolic process	1508; 1545; 2052; 2524; 3091; 4860; 5213; 6477; 8312; 9097; 9146; 9651; 26580; 375790; 51594; 55159; 55666; 57558	UBP35_HUMAN; HIF1A_HUMAN; BSCL2_HUMAN; HGS_HUMAN; PFKAM_HUMAN; RFWD3_HUMAN; SIAH1_HUMAN; CATB_HUMAN; AGRIN_HUMAN; PLCH2_HUMAN; NBAS_HUMAN; FUT2_HUMAN; CP1B1_HUMAN; NPL4_HUMAN; HYEP_HUMAN; AXIN1_HUMAN; PNPH_HUMAN; UBP14_HUMAN	2242	2242
0.00670252	0.064791	GO:0006950	b	2	response to stress	1366; 1508; 1545; 1848; 1856; 2069; 3091; 3383; 3491; 4294; 5590; 5889; 5905; 7465; 7913; 8312; 9097; 9314; 10010; 10451; 10598; 79132; 57659; 54617; 55159; 55666; 9537	DVL2_HUMAN; AHSA1_HUMAN; CYR61_HUMAN; DUS6_HUMAN; VAV3_HUMAN; RFWD3_HUMAN; CATB_HUMAN; UBP14_HUMAN; WEE1_HUMAN; RAGP1_HUMAN; DEK_HUMAN; M3K10_HUMAN; DHX58_HUMAN; TANK_HUMAN; EREG_HUMAN; CP1B1_HUMAN; ICAM1_HUMAN; CLD7_HUMAN; KLF4_HUMAN; RA51C_HUMAN; ZBTB4_HUMAN; HIF1A_HUMAN; INO80_HUMAN; NPL4_HUMAN; KPCZ_HUMAN; P5I11_HUMAN; AXIN1_HUMAN	3940	3938
0.00491287	0.0663237	GO:0030155	b	4	regulation of cell adhesion	1545; 3383; 3491; 4860; 5590; 9314; 10451; 284217	CYR61_HUMAN; VAV3_HUMAN; LAMA1_HUMAN; KPCZ_HUMAN; CP1B1_HUMAN; ICAM1_HUMAN; PNPH_HUMAN; KLF4_HUMAN	612	612
0.0051937	0.0673103	GO:0071604	b	4	transforming growth factor beta production	3091; 8710	SPB7_HUMAN; HIF1A_HUMAN	25	25
0.00549664	0.0684966	GO:0048584	b	4	positive regulation of response to stimulus	1508; 1545; 1848; 1856; 2069; 3091; 3383; 3491; 4294; 5590; 6477; 8312; 10010; 10451; 79132; 1437; 55159	DVL2_HUMAN; HIF1A_HUMAN; CYR61_HUMAN; VAV3_HUMAN; M3K10_HUMAN; AXIN1_HUMAN; TANK_HUMAN; SIAH1_HUMAN; CATB_HUMAN; RFWD3_HUMAN; KPCZ_HUMAN; EREG_HUMAN; DUS6_HUMAN; CP1B1_HUMAN; ICAM1_HUMAN; CSF2_HUMAN; DHX58_HUMAN	2031	2031
0.00270119	0.070231	GO:0048569	b	3	post-embryonic organ development	4643; 9314	MYO1E_HUMAN; KLF4_HUMAN	18	18
0.00817448	0.0703006	GO:0014069	c	2	postsynaptic density	8312; 8777; 57142; 26012	RTN4_HUMAN; NSMF_HUMAN; AXIN1_HUMAN; MPDZ_HUMAN	183	183
0.00621866	0.0726459	GO:2000145	b	4	regulation of cell motility	1545; 3091; 3383; 3491; 9314; 284217; 57142; 26012	NSMF_HUMAN; HIF1A_HUMAN; CYR61_HUMAN; RTN4_HUMAN; LAMA1_HUMAN; CP1B1_HUMAN; ICAM1_HUMAN; KLF4_HUMAN	637	637
0.00647583	0.0726459	GO:0002684	b	4	positive regulation of immune system process	1508; 1848; 2069; 3091; 3383; 4860; 5590; 10010; 10451; 79132	HIF1A_HUMAN; VAV3_HUMAN; DHX58_HUMAN; TANK_HUMAN; CATB_HUMAN; KPCZ_HUMAN; EREG_HUMAN; DUS6_HUMAN; ICAM1_HUMAN; PNPH_HUMAN	926	926
0.00665134	0.0726459	GO:0070848	b	4	response to growth factor	1848; 2069; 3091; 3491; 5590; 8312; 9314; 10451; 57142	HIF1A_HUMAN; CYR61_HUMAN; VAV3_HUMAN; RTN4_HUMAN; AXIN1_HUMAN; KPCZ_HUMAN; EREG_HUMAN; DUS6_HUMAN; KLF4_HUMAN	784	784
0.00676163	0.0726459	GO:0060429	b	4	epithelium development	1508; 1856; 2012; 2069; 3091; 3383; 3491; 4643; 8312; 9314; 284217	DVL2_HUMAN; HIF1A_HUMAN; CYR61_HUMAN; MYO1E_HUMAN; AXIN1_HUMAN; CATB_HUMAN; LAMA1_HUMAN; EREG_HUMAN; ICAM1_HUMAN; EMP1_HUMAN; KLF4_HUMAN	1083	1083
0.00695069	0.0726459	GO:0034698	b	4	response to gonadotropin	3383; 26012	NSMF_HUMAN; ICAM1_HUMAN	29	29
0.00724801	0.0729431	GO:0051336	b	4	regulation of hydrolase activity	3383; 3491; 5590; 5905; 8312; 8710; 9097; 9314; 10451; 10598; 375790; 25913	AHSA1_HUMAN; POTE1_HUMAN; CYR61_HUMAN; VAV3_HUMAN; AXIN1_HUMAN; KPCZ_HUMAN; UBP14_HUMAN; SPB7_HUMAN; RAGP1_HUMAN; ICAM1_HUMAN; AGRIN_HUMAN; KLF4_HUMAN	1250	1250
0.00742939	0.0729431	GO:0006643	b	4	membrane lipid metabolic process	414; 1545; 3491; 64781	ARSD_HUMAN; CP1B1_HUMAN; CERK1_HUMAN; CYR61_HUMAN	178	178
0.00787081	0.0739433	GO:0007369	b	4	gastrulation	1848; 1856; 8312; 9314	DVL2_HUMAN; AXIN1_HUMAN; DUS6_HUMAN; KLF4_HUMAN	181	181
0.00798771	0.0739433	GO:0006732	b	4	coenzyme metabolic process	3091; 4860; 5213; 10768; 65220	NADK_HUMAN; HIF1A_HUMAN; SAHH2_HUMAN; PFKAM_HUMAN; PNPH_HUMAN	286	286
0.00325442	0.0752134	GO:0040012	b	3	regulation of locomotion	1545; 3091; 3383; 3491; 9097; 9314; 284217; 57142; 26012	NSMF_HUMAN; HIF1A_HUMAN; CYR61_HUMAN; RTN4_HUMAN; LAMA1_HUMAN; UBP14_HUMAN; CP1B1_HUMAN; ICAM1_HUMAN; KLF4_HUMAN	702	702
0.0037141	0.0772533	GO:0072593	b	3	reactive oxygen species metabolic process	1545; 3091; 3383; 3491; 9314	CP1B1_HUMAN; HIF1A_HUMAN; CYR61_HUMAN; ICAM1_HUMAN; KLF4_HUMAN	238	238
0.00428061	0.0801701	GO:1901575	b	3	organic substance catabolic process	1508; 1545; 2524; 3091; 4860; 5213; 6477; 8312; 9097; 9146; 9651; 26580; 375790; 51594; 55666; 57558	UBP35_HUMAN; HIF1A_HUMAN; BSCL2_HUMAN; HGS_HUMAN; PFKAM_HUMAN; SIAH1_HUMAN; CATB_HUMAN; AGRIN_HUMAN; PLCH2_HUMAN; NBAS_HUMAN; FUT2_HUMAN; CP1B1_HUMAN; NPL4_HUMAN; AXIN1_HUMAN; PNPH_HUMAN; UBP14_HUMAN	1812	1812
0.00506416	0.0801701	GO:0051090	b	3	regulation of sequence-specific DNA binding transcription factor activity	1545; 1856; 3383; 4294; 5590; 9314	DVL2_HUMAN; M3K10_HUMAN; KPCZ_HUMAN; CP1B1_HUMAN; ICAM1_HUMAN; KLF4_HUMAN	366	366
0.00521472	0.0801701	GO:2001057	b	3	reactive nitrogen species metabolic process	1545; 3383; 9314	CP1B1_HUMAN; ICAM1_HUMAN; KLF4_HUMAN	81	81
0.00539607	0.0801701	GO:1903409	b	3	reactive oxygen species biosynthetic process	1545; 3383; 9314	CP1B1_HUMAN; ICAM1_HUMAN; KLF4_HUMAN	82	82
0.008939	0.080451	GO:0010573	b	4	vascular endothelial growth factor production	1545; 3091	CP1B1_HUMAN; HIF1A_HUMAN	33	33
0.00635821	0.0881672	GO:0033554	b	3	cellular response to stress	1545; 1848; 1856; 3091; 3383; 4294; 5889; 7913; 8312; 9097; 9314; 10451; 57659; 54617; 55159; 55666	DVL2_HUMAN; HIF1A_HUMAN; ZBTB4_HUMAN; INO80_HUMAN; VAV3_HUMAN; M3K10_HUMAN; AXIN1_HUMAN; RA51C_HUMAN; RFWD3_HUMAN; UBP14_HUMAN; DUS6_HUMAN; CP1B1_HUMAN; ICAM1_HUMAN; KLF4_HUMAN; NPL4_HUMAN; DEK_HUMAN	1890	1888
0.00479158	0.0915924	GO:0051879	m	4	Hsp90 protein binding	3091; 5481	HIF1A_HUMAN; PPID_HUMAN	24	24
0.0052182	0.0915924	GO:0044389	m	4	ubiquitin-like protein ligase binding	3091; 5905; 8312; 10010; 55666	NPL4_HUMAN; HIF1A_HUMAN; TANK_HUMAN; RAGP1_HUMAN; AXIN1_HUMAN	259	258
0.00742641	0.0915924	GO:0043394	m	4	proteoglycan binding	1508; 375790	AGRIN_HUMAN; CATB_HUMAN	30	30
0.0078709	0.0961592	GO:0001892	b	3	embryonic placenta development	3091; 3491; 1437	HIF1A_HUMAN; CYR61_HUMAN; CSF2_HUMAN	94	94
0.00793544	0.0961592	GO:0045184	b	3	establishment of protein localization	3091; 4860; 5213; 5481; 5590; 5905; 6623; 8312; 9146; 10768; 51594; 54622; 55666; 55670; 25909; 130617	PEX26_HUMAN; HIF1A_HUMAN; ZFN2B_HUMAN; HGS_HUMAN; PFKAM_HUMAN; ELYS_HUMAN; NPL4_HUMAN; KPCZ_HUMAN; SAHH2_HUMAN; SYUG_HUMAN; PPID_HUMAN; NBAS_HUMAN; RAGP1_HUMAN; ARL15_HUMAN; AXIN1_HUMAN; PNPH_HUMAN	1935	1933
0.00877378	0.0961592	GO:0009888	b	3	tissue development	1508; 1545; 1848; 1856; 2012; 2069; 3091; 3383; 3491; 4643; 8312; 8710; 9314; 284217; 57142	DVL2_HUMAN; HIF1A_HUMAN; CYR61_HUMAN; MYO1E_HUMAN; LAMA1_HUMAN; RTN4_HUMAN; AXIN1_HUMAN; CATB_HUMAN; SPB7_HUMAN; EREG_HUMAN; DUS6_HUMAN; CP1B1_HUMAN; ICAM1_HUMAN; EMP1_HUMAN; KLF4_HUMAN	1781	1781
0.00905863	0.0961592	GO:0001525	b	3	angiogenesis	1545; 2069; 3091; 3491; 9314; 10451	HIF1A_HUMAN; CYR61_HUMAN; VAV3_HUMAN; EREG_HUMAN; CP1B1_HUMAN; KLF4_HUMAN	414	414
0.00958409	0.0961592	GO:0008104	b	3	protein localization	1856; 3091; 4860; 5213; 5481; 5590; 5905; 6623; 8312; 9146; 10768; 375790; 51594; 54622; 55666; 55670; 25909; 130617	DVL2_HUMAN; HIF1A_HUMAN; ZFN2B_HUMAN; HGS_HUMAN; PEX26_HUMAN; PFKAM_HUMAN; ELYS_HUMAN; NPL4_HUMAN; KPCZ_HUMAN; SAHH2_HUMAN; SYUG_HUMAN; AGRIN_HUMAN; PPID_HUMAN; NBAS_HUMAN; RAGP1_HUMAN; ARL15_HUMAN; AXIN1_HUMAN; PNPH_HUMAN	2331	2329
